# Supplementary material for: Identifying and analyzing the key genes shared by papillary thyroid carcinoma and Hashimoto’s thyroiditis using bioinformatics methods
Source: Front Endocrinol (Lausanne). 2023 May 31;14:1140094. doi: 10.3389/fendo.2023.1140094 (PMC10266228; doi:10.3389/fendo.2023.1140094)
Supplement: Supplementary file 4 [file Table_2.xlsx]

## Sheet: Sheet1
serial number	Short name	Hospital number	Gender	Age	Family history	Occupation	Home place	Medical history (surgery, chemotherapy, radiotherapy, etc.)）	Pathological classification	Tumor staging	Tumor size	Surrounding tissue moisturization	Lymph node metastasis	Complications and complications
1	MHY	0004482270	Female	21	None	technical personnel	Henan	Operation	Classical model	Ⅰ	1.5cm	None	VI Zone	None
2	LJ	0004345686	Female	31	None	The unemployed	Henan	None	Classical model	Ⅰ	2.5cm	None	VI Zone	None
3	ZCX	0004490806	Male	60	None	Unknown	Henan	Operation	Classical model	Ⅱ	2.5cm	None	VI Zone	None
4	LHY	0004389864	Female	34	None	The unemployed	Henan	None	Classical model	Ⅰ	2.0cm	None	VI Zone	None
5	WCH	0004392171	Female	40	None	Civil servant	Henan	Operation	Classical model	Ⅰ	3.0cm	None	None	None
6	LHL	0004346887	Male	22	None	Student	Henan	None	Classical model	Ⅰ	1.5cm	None	VI Zone	None
7	NXJ	0004349567	Female	49	None	Staff	Henan	Operation	Classical model	Ⅰ	1.7cm	None	None	None
8	ZY	0004347281	Female	43	None	Worker	Henan	None	Classical model	Ⅰ	1.5cm	None	VI Zone	None
9	WSY	0004391625	Male	27	None	Staff	Henan	None	Classical model	Ⅰ	1.5cm	None	VI Zone	Bilateral ethmoid sinus and left maxillary sinusitis
