# Supplementary material for: Identifying and analyzing the key genes shared by papillary thyroid carcinoma and Hashimoto’s thyroiditis using bioinformatics methods
Source: Front Endocrinol (Lausanne). 2023 May 31;14:1140094. doi: 10.3389/fendo.2023.1140094 (PMC10266228; doi:10.3389/fendo.2023.1140094)
Supplement: Supplementary file 5 [file Table_3.xlsx]

## Sheet: Sheet1
Supplementary Table 1 The list of key module gens
A1BG	blue
A1BG-AS1	blue
A2M	blue
AADAC	blue
AADACP1	blue
AADAT	blue
AAGAB	blue
AAK1	blue
AARS	blue
AARS2	blue
AASDH	blue
AASS	blue
ABCA1	blue
ABCA6	blue
ABCA7	blue
ABCA9	blue
ABCB6	blue
ABCC11	blue
ABCC3	blue
ABCC4	blue
ABCC6	blue
ABCC6P1	blue
ABCC9	blue
ABCG1	blue
ABCG2	blue
ABHD12	blue
ABHD14A-ACY1	blue
ABHD17A	blue
ABHD17C	blue
ABHD3	blue
ABI3BP	blue
ABL1	blue
ABLIM1	blue
ABLIM2	blue
ABLIM3	blue
ABR	blue
ABTB2	blue
AC002310.12	blue
AC005606.14	blue
AC007255.8	blue
AC009237.8	blue
AC016831.7	blue
AC018816.3	blue
AC079305.10	blue
AC091133.1	blue
ACAA1	blue
ACACB	blue
ACADL	blue
ACAP3	blue
ACAT1	blue
ACKR3	blue
ACO2	blue
ACOT11	blue
ACOT12	blue
ACOT9	blue
ACP6	blue
ACPP	blue
ACRC	blue
ACSF2	blue
ACSL1	blue
ACSM2A	blue
ACSM2A.1	blue
ACSM5	blue
ACSS1	blue
ACSS2	blue
ACTN1	blue
ACTN4	blue
ACVR1	blue
ACVR1C	blue
ADAM15	blue
ADAM22	blue
ADAMTS15	blue
ADAMTS17	blue
ADAMTS5	blue
ADAMTS9	blue
ADAMTSL4	blue
ADAT2	blue
ADCY8	blue
ADD3	blue
ADH1B	blue
ADH1C	blue
ADHFE1	blue
ADIG	blue
ADIPOQ	blue
ADIPOR2	blue
ADIRF	blue
ADK	blue
ADM	blue
ADNP2	blue
ADORA1	blue
ADPRHL2	blue
ADRA1B	blue
ADTRP	blue
AEN	blue
AF070581	blue
AF086125	blue
AF086288	blue
AF186192.1	blue
AFAP1L1	blue
AFAP1L2	blue
AFF2	blue
AFG3L2	blue
AFMID	blue
AGAP1	blue
AGER	blue
AGO3	blue
AGPAT1	blue
AGPAT4	blue
AGPAT5	blue
AGPAT9	blue
AGR2	blue
AGR3	blue
AGRN	blue
AGTR1	blue
AGTRAP	blue
AHNAK2	blue
AHR	blue
AIF1L	blue
AIM1	blue
AIMP2	blue
AK021933	blue
AK023627	blue
AK025975	blue
AK026714	blue
AK054708	blue
AK054988.1	blue
AK056098	blue
AK057657	blue
AK074476	blue
AK1	blue
AK2	blue
AK7	blue
AK8	blue
AKAP12	blue
AKAP17A	blue
AKAP2	blue
AKAP3	blue
AKAP8	blue
AKIP1.1	blue
AKR1C1	blue
AKR1C1.1	blue
AKR1C2	blue
AKR1C3	blue
AKR1E2	blue
AKR7A3	blue
AKT1	blue
AKT2	blue
AL832909	blue
ALAD	blue
ALDH1A1	blue
ALDH1A2.1	blue
ALDH1A3	blue
ALDH1B1	blue
ALDH1L2	blue
ALDH2	blue
ALDH3B1	blue
ALDH4A1	blue
ALDH6A1	blue
ALDH7A1	blue
ALG12	blue
ALK	blue
ALOX15B	blue
ALS2CL	blue
AMACR.1	blue
AMIGO2	blue
AMIGO3	blue
AMMECR1L	blue
AMOT	blue
AMOTL2	blue
ANGPTL1	blue
ANK2	blue
ANKDD1A	blue
ANKEF1	blue
ANKFY1	blue
ANKIB1	blue
ANKLE2	blue
ANKRD12	blue
ANKRD16	blue
ANKRD18A	blue
ANKRD20A1	blue
ANKRD20A12P.1	blue
ANKRD27	blue
ANKRD35	blue
ANKRD36	blue
ANKRD37	blue
ANKRD52	blue
ANKRD6	blue
ANKRD65	blue
ANKRD9	blue
ANKS1A	blue
ANKS1B	blue
ANKS3	blue
ANKS6	blue
ANO10	blue
ANO5	blue
ANO6	blue
ANTXR1	blue
ANXA1	blue
ANXA2	blue
ANXA2P1	blue
ANXA2P2	blue
ANXA2P3	blue
ANXA5	blue
ANXA9	blue
AOX1	blue
AP000230.1	blue
AP2M1	blue
AP5S1	blue
APBB2	blue
APC	blue
APLNR	blue
APLP2	blue
APMAP	blue
APOA1	blue
APOA2	blue
APOC1	blue
APOD	blue
APOE	blue
APOM	blue
AQP1	blue
AQP4-AS1	blue
AQP5	blue
ARAP2	blue
ARAP3	blue
AREG	blue
ARF3	blue
ARHGAP10	blue
ARHGAP12	blue
ARHGAP17	blue
ARHGAP18	blue
ARHGAP19	blue
ARHGAP20	blue
ARHGAP23	blue
ARHGAP24	blue
ARHGAP27	blue
ARHGAP28	blue
ARHGAP31	blue
ARHGAP36	blue
ARHGAP39	blue
ARHGAP42	blue
ARHGAP6	blue
ARHGDIB	blue
ARHGEF2	blue
ARHGEF26-AS1	blue
ARHGEF28	blue
ARHGEF34P	blue
ARHGEF4.1	blue
ARHGEF5	blue
ARID1B	blue
ARIH1	blue
ARL13B	blue
ARL15	blue
ARL2	blue
ARL4A	blue
ARL4D	blue
ARL6IP5	blue
ARL6IP6	blue
ARMC4	blue
ARMC9	blue
ARMCX3	blue
ARMCX5-GPRASP2	blue
ARMCX6	blue
ARNTL	blue
ARPC3	blue
ARRDC2	blue
ARRDC4	blue
ARSA	blue
ARSB	blue
ARSJ	blue
ARSK	blue
ART4	blue
ARX	blue
AS3MT	blue
ASAP3	blue
ASB1	blue
ASCC3	blue
ASGR1	blue
ASH1L	blue
ASPA	blue
ASPHD1	blue
ASXL3	blue
ATAD2	blue
ATF4	blue
ATF6	blue
ATG2B	blue
ATIC	blue
ATOH8	blue
ATOX1	blue
ATP10A	blue
ATP10D	blue
ATP11A	blue
ATP13A4	blue
ATP13A4-AS1	blue
ATP1A1	blue
ATP2A2	blue
ATP2C2	blue
ATP6V0A4	blue
ATP6V0E2	blue
ATP6V0E2-AS1	blue
ATP6V1B2	blue
ATP7B	blue
ATP8A1	blue
ATP8A2	blue
ATP8B2	blue
ATP8B4	blue
ATRN	blue
ATXN1L	blue
ATXN7L1	blue
AUNIP	blue
AUTS2	blue
AVEN	blue
AVPR1A	blue
AX746755	blue
AX746823	blue
AX746830	blue
AX746903	blue
AX748066	blue
AX748273	blue
AXIN2	blue
AZIN2	blue
B3GALT2	blue
B3GALT4	blue
B3GALT5	blue
B3GAT3	blue
B3GNT3	blue
B3GNT7	blue
B3GNT8	blue
B3GNTL1	blue
B4GALT5	blue
B4GALT6	blue
BACE1	blue
BAI2	blue
BAI3	blue
BAIAP2	blue
BAIAP3	blue
BANCR	blue
BANF2	blue
BANP	blue
BARD1	blue
BASP1	blue
BAX	blue
BAZ1A	blue
BAZ2B	blue
BBC3	blue
BBOX1	blue
BBS9	blue
BC034319	blue
BC038205	blue
BC038731	blue
BC039681	blue
BC048103	blue
BCAM	blue
BCAR3	blue
BCAS4	blue
BCAT2	blue
BCHE	blue
BCKDHA	blue
BCL2	blue
BCL2L1	blue
BCL2L10	blue
BCL2L11	blue
BCL2L2	blue
BCLAF1	blue
BCO2	blue
BDH1	blue
BDKRB1	blue
BDKRB2	blue
BEAN1	blue
BECN1	blue
BEND3	blue
BEX1	blue
BFAR	blue
BFSP1	blue
BHLHE40	blue
BICD1	blue
BID	blue
BIN1	blue
BIN3	blue
BLACAT1	blue
BLNK	blue
BLOC1S1-RDH5	blue
BLVRB	blue
BMF	blue
BMP1	blue
BMP2	blue
BMP8A	blue
BMP8B	blue
BMPR1A	blue
BMX	blue
BNC1	blue
BOC	blue
BPHL	blue
BPIFB9P	blue
BRD2	blue
BRINP1	blue
BRINP2	blue
BRINP3	blue
BRWD1-IT2	blue
BRWD3	blue
BTBD11	blue
BTBD19	blue
BX538226	blue
BZRAP1	blue
BZW2	blue
C10orf55	blue
C10orf82	blue
C11orf49	blue
C11orf63	blue
C11orf74	blue
C11orf80	blue
C11orf95	blue
C12orf49	blue
C12orf56	blue
C14orf132	blue
C14orf159	blue
C14orf93	blue
C15orf52	blue
C16orf45	blue
C16orf86	blue
C16orf89	blue
C17orf96	blue
C17orf97	blue
C19orf33	blue
C19orf48	blue
C19orf54	blue
C1orf101	blue
C1orf115	blue
C1orf116	blue
C1orf158	blue
C1orf186	blue
C1orf192	blue
C1orf198	blue
C1orf216	blue
C1orf54	blue
C1orf64	blue
C1QTNF1	blue
C1QTNF2	blue
C1QTNF3	blue
C1QTNF5	blue
C1QTNF7	blue
C21orf2	blue
C21orf49	blue
C21orf88	blue
C2CD4A	blue
C2CD5	blue
C2orf73	blue
C2orf81	blue
C3orf52	blue
C3orf55	blue
C3orf62.1	blue
C3orf70	blue
C4orf22	blue
C4orf47	blue
C4orf48	blue
C5orf46	blue
C5orf49	blue
C6	blue
C6orf1	blue
C6orf123	blue
C6orf141	blue
C6orf165	blue
C6orf52	blue
C6orf89	blue
C7orf31	blue
C7orf61	blue
C7orf63	blue
C8A	blue
C8orf12	blue
C8orf31	blue
C8orf4	blue
C8orf44-SGK3	blue
C8orf88	blue
C9orf116	blue
C9orf16	blue
C9orf24	blue
C9orf43	blue
C9orf66	blue
C9orf89	blue
C9orf9	blue
CA11	blue
CA12	blue
CA13	blue
CA2	blue
CA4	blue
CABLES1	blue
CABP1	blue
CACFD1	blue
CACHD1	blue
CACNA1C	blue
CACNA1D	blue
CACNA2D1	blue
CADM4	blue
CALCOCO2	blue
CALCRL	blue
CALM1.1	blue
CALR	blue
CAMK1	blue
CAMK1D	blue
CAMK2D	blue
CAMK2N1	blue
CAMK2N2	blue
CAMLG	blue
CAND2	blue
CANT1	blue
CAP1	blue
CAPN12	blue
CAPN3	blue
CAPRIN2	blue
CAPSL	blue
CAPZA1	blue
CARD6	blue
CARNS1	blue
CARTPT	blue
CASC15	blue
CASC2	blue
CASC3	blue
CASK	blue
CASKIN2	blue
CASP10	blue
CASP6	blue
CASZ1	blue
CATSPER1	blue
CAV1	blue
CAV2	blue
CBL	blue
CBLB	blue
CBLN1	blue
CBLN4	blue
CBR1	blue
CBR3	blue
CBS	blue
CBX1	blue
CBX3	blue
CBX4	blue
CBX5	blue
CC2D1A	blue
CC2D2B	blue
CCBE1	blue
CCDC103	blue
CCDC106	blue
CCDC11	blue
CCDC134	blue
CCDC141	blue
CCDC146	blue
CCDC148	blue
CCDC149	blue
CCDC170	blue
CCDC173	blue
CCDC180	blue
CCDC181	blue
CCDC40	blue
CCDC64	blue
CCDC65	blue
CCDC66	blue
CCDC67	blue
CCDC80	blue
CCDC81	blue
CCDC85A	blue
CCDC85B	blue
CCDC87	blue
CCDC92	blue
CCDC96	blue
CCHCR1	blue
CCL13	blue
CCL14	blue
CCL20	blue
CCL21	blue
CCL28	blue
CCL7	blue
CCM2	blue
CCNA1	blue
CCND1	blue
CCND2	blue
CCND3	blue
CCNG1	blue
CCNJL	blue
CCNT2-AS1	blue
CCR10	blue
CCS	blue
CCSER1	blue
CCSER2	blue
CD109	blue
CD151	blue
CD177	blue
CD200	blue
CD276	blue
CD36	blue
CD44	blue
CD47	blue
CD55	blue
CD59	blue
CD63	blue
CD93	blue
CD97	blue
CDA	blue
CDADC1	blue
CDC14A	blue
CDC14B	blue
CDC25B	blue
CDC42EP1	blue
CDC42EP2	blue
CDC42EP3	blue
CDC42EP5	blue
CDC42SE1	blue
CDH13	blue
CDH16	blue
CDH2	blue
CDH3	blue
CDH4	blue
CDH6	blue
CDHR3	blue
CDIP1	blue
CDK16	blue
CDK2AP1	blue
CDK2AP2	blue
CDK5RAP3	blue
CDKL1	blue
CDKN1A	blue
CDKN2A	blue
CDKN2B	blue
CDKN2C	blue
CDON	blue
CDPF1	blue
CDR2	blue
CDRT1.1	blue
CDSN	blue
CEACAM6	blue
CEBPA-AS1	blue
CEBPD	blue
CEBPZ	blue
CECR2	blue
CELF4	blue
CELF6	blue
CELSR1	blue
CENPJ	blue
CENPV	blue
CEP162	blue
CEP170B	blue
CEP19	blue
CEP290	blue
CEP68	blue
CEP78	blue
CERS6	blue
CES4A	blue
CFD	blue
CFI	blue
CGNL1	blue
CHAF1B	blue
CHCHD10	blue
CHD1	blue
CHD1L	blue
CHD3	blue
CHD6	blue
CHD7	blue
CHI3L1	blue
CHKA	blue
CHKB-CPT1B	blue
CHMP1B	blue
CHMP6	blue
CHN2	blue
CHODL	blue
CHPF2	blue
CHPT1	blue
CHRDL1	blue
CHRFAM7A	blue
CHRM3	blue
CHRNG	blue
CHST14	blue
CHST2	blue
CHST3	blue
CHST7	blue
CHSY3	blue
CIAO1	blue
CIART	blue
CIB4	blue
CILP	blue
CISH	blue
CIT	blue
CITED1	blue
CITED2	blue
CKB	blue
CKMT1A	blue
CKS2	blue
CLCF1	blue
CLCN3	blue
CLCN5	blue
CLCN7	blue
CLCNKA	blue
CLCNKB	blue
CLDN1	blue
CLDN10	blue
CLDN10.1	blue
CLDN16	blue
CLDN2	blue
CLDN5	blue
CLDN7	blue
CLDN8	blue
CLDN9	blue
CLEC14A	blue
CLEC16A	blue
CLIC1P1	blue
CLIC3	blue
CLIP3	blue
CLIP4	blue
CLMN	blue
CLOCK	blue
CLPTM1L	blue
CLRN3	blue
CLSTN2	blue
CLTA	blue
CLU	blue
CLUH	blue
CLUL1	blue
CMTM1	blue
CMTM3	blue
CMTM4	blue
CMTM6	blue
CMTM8	blue
CMYA5	blue
CNFN	blue
CNIH3	blue
CNKSR3	blue
CNN3	blue
CNNM2	blue
CNNM4	blue
CNPY3	blue
CNTLN	blue
CNTN1	blue
CNTN4	blue
CNTN5	blue
CNTNAP2	blue
CNTNAP3.1	blue
COA7	blue
COBL	blue
COG4	blue
COL13A1	blue
COL15A1	blue
COL17A1	blue
COL23A1	blue
COL27A1	blue
COL4A6	blue
COL6A1	blue
COL6A6	blue
COL7A1	blue
COL8A1	blue
COL8A2	blue
COL9A2	blue
COL9A3	blue
COLCA2	blue
COLEC10	blue
COLEC11	blue
COLEC12	blue
COMP	blue
COMT	blue
COPRS	blue
COPZ2	blue
COQ10A	blue
COQ9	blue
CORO1B	blue
CORO1C	blue
CORO2A	blue
CORO2B	blue
COX10	blue
COX4I2	blue
CPA3	blue
CPEB1	blue
CPEB2	blue
CPEB3	blue
CPEB4	blue
CPM	blue
CPNE2	blue
CPNE3	blue
CPNE4	blue
CPS1	blue
CPSF3L	blue
CPT1C	blue
CPTP	blue
CPVL	blue
CPXM1	blue
CPXM2	blue
CPZ	blue
CRABP1	blue
CRABP2	blue
CRB1	blue
CREB3L2	blue
CREB3L4	blue
CREB5.1	blue
CRELD1	blue
CRELD2	blue
CRHR1-IT1	blue
CRISPLD2	blue
CRLF1	blue
CRNDE	blue
CRTAC1	blue
CRTC1	blue
CRY2	blue
CRYAB	blue
CRYBG3	blue
CSE1L	blue
CSF2	blue
CSGALNACT1	blue
CSGALNACT2	blue
CSNK1E.1	blue
CSNK1G1	blue
CSNK2A1	blue
CSNK2A1.1	blue
CSPG4	blue
CSPG5	blue
CSPP1	blue
CSRNP1	blue
CSRNP2	blue
CSRNP3	blue
CSRP2	blue
CSRP2BP	blue
CST6	blue
CTAGE15	blue
CTAGE4	blue
CTB-167B5.2	blue
CTC-428G20.3	blue
CTC-523E23.1	blue
CTD-2002J20.1	blue
CTD-2619J13.17	blue
CTDSP2	blue
CTDSPL	blue
CTGF	blue
CTH	blue
CTNNA2	blue
CTNNB1	blue
CTNND1	blue
CTSA	blue
CTSB	blue
CTSC	blue
CTSF	blue
CTSH	blue
CTSV	blue
CTTN	blue
CTTNBP2	blue
CTTNBP2NL	blue
CTXN1	blue
CUBN	blue
CUL7	blue
CUX2	blue
CWC25	blue
CWC27	blue
CWF19L2	blue
CWH43	blue
CX3CL1	blue
CX3CR1	blue
CXCL14	blue
CXCL17	blue
CXCL2	blue
CXCL8	blue
CXorf30	blue
CXorf57	blue
CXXC1	blue
CYB561	blue
CYB5D1	blue
CYCS	blue
CYCSP33	blue
CYFIP1	blue
CYFIP2	blue
CYP17A1	blue
CYP1B1	blue
CYP1B1-AS1	blue
CYP26B1	blue
CYP2S1	blue
CYP2U1	blue
CYP7B1	blue
CYR61	blue
CYSLTR2	blue
CYSRT1	blue
CYSTM1	blue
CYTH3	blue
CYYR1	blue
DAAM1	blue
DAAM2	blue
DAB2IP	blue
DACH2	blue
DACT1	blue
DACT2	blue
DANCR	blue
DAP	blue
DAPK1	blue
DAPK2	blue
DAPL1	blue
DAZAP2.1	blue
DBNDD1	blue
DBNDD2	blue
DCAF17	blue
DCAF4	blue
DCAF6	blue
DCBLD2	blue
DCDC1	blue
DCN	blue
DCSTAMP	blue
DCUN1D3	blue
DCXR	blue
DDA1	blue
DDB2	blue
DDIT4	blue
DDIT4L	blue
DDO	blue
DDR2	blue
DDX10	blue
DDX19A	blue
DDX25	blue
DDX31	blue
DDX43	blue
DDX52	blue
DDX59	blue
DEF8	blue
DEGS1	blue
DENND1A	blue
DENND2A	blue
DENND2C	blue
DENND6A	blue
DENND6B	blue
DEPDC1B	blue
DEPTOR	blue
DERL1	blue
DES	blue
DET1	blue
DFNB31	blue
DFNB59	blue
DGCR6	blue
DGKD	blue
DGKG	blue
DGKI	blue
DGKI.1	blue
DGKQ	blue
DHCR7	blue
DHDH	blue
DHODH	blue
DHRS1	blue
DHRS2	blue
DHRS3	blue
DHTKD1	blue
DHX29	blue
DHX32	blue
DHX33	blue
DICER1	blue
DIDO1	blue
DIO1	blue
DIO2	blue
DIP2C	blue
DIRAS2	blue
DIRAS3	blue
DISC1.1	blue
DIXDC1	blue
DKFZP586I1420	blue
DKK3	blue
DLC1	blue
DLEU2L	blue
DLG1	blue
DLG2	blue
DLG4	blue
DLGAP1-AS2	blue
DLGAP2	blue
DLL1	blue
DMD	blue
DMPK	blue
DMRT3	blue
DMRTB1	blue
DMRTC1	blue
DMTN	blue
DNAAF1	blue
DNAAF3	blue
DNAH7	blue
DNAH9	blue
DNAJB1	blue
DNAJB11	blue
DNAJB5	blue
DNAJC17	blue
DNAJC21	blue
DNAJC27	blue
DNAJC27-AS1	blue
DNAJC3	blue
DNAL1	blue
DNALI1	blue
DNASE1L1	blue
DNASE1L2	blue
DNASE1L3	blue
DNM3	blue
DNMBP	blue
DNMT3B	blue
DNPH1	blue
DNTT	blue
DNTTIP2	blue
DOCK11	blue
DOCK6	blue
DOCK9	blue
DOCK9-AS2	blue
DOK4	blue
DOK5	blue
DOK6	blue
DOK7	blue
DOLK	blue
DOPEY2	blue
DPP10	blue
DPP10-AS1	blue
DPP4	blue
DPP6	blue
DPT	blue
DPY19L1	blue
DPY19L2	blue
DPY30.1	blue
DPYD	blue
DPYSL3	blue
DQ570096	blue
DQ581328	blue
DQ588163	blue
DQ592230	blue
DQ592442	blue
DQ597730	blue
DRAXIN	blue
DROSHA	blue
DSC2	blue
DSEL	blue
DTNA	blue
DTNB	blue
DTNBP1	blue
DTX4	blue
DUSP1	blue
DUSP14	blue
DUSP15	blue
DUSP22	blue
DUSP23	blue
DUSP4	blue
DUSP5	blue
DUSP6	blue
DVL1	blue
DYNC1LI1	blue
DYNC1LI2	blue
DYNC2H1	blue
DYNLL1-AS1	blue
DYNLL2	blue
DYNLRB2	blue
DYRK1A	blue
DYRK3	blue
DYSF	blue
DYX1C1.1	blue
DZANK1	blue
DZIP1L	blue
DZIP3	blue
E2F1	blue
EARS2	blue
EBF3	blue
EBF4	blue
EBLN3	blue
ECE1	blue
ECM1	blue
ECM2	blue
ECSIT	blue
EDARADD	blue
EDEM1	blue
EDEM3	blue
EDIL3	blue
EDNRA	blue
EEF2K	blue
EFCAB12	blue
EFCAB13	blue
EFCAB4A	blue
EFCAB4B	blue
EFEMP1	blue
EFHD1	blue
EFHD2	blue
EFNA3	blue
EFNA5	blue
EFNB1	blue
EFR3A	blue
EFS	blue
EFTUD1	blue
EGF	blue
EGFR	blue
EGOT	blue
EGR1	blue
EGR2	blue
EHBP1L1	blue
EHD2	blue
EIF2B4	blue
EIF3M	blue
EIF4G3	blue
ELAVL1	blue
ELF3	blue
ELFN1	blue
ELK1	blue
ELK3	blue
ELL2	blue
ELMO1	blue
ELMO2	blue
ELMO3	blue
ELOVL2	blue
ELOVL4	blue
ELOVL5	blue
ELOVL6	blue
ELTD1	blue
EMB	blue
EMID1	blue
EMILIN2	blue
EML1	blue
EML5	blue
EML6	blue
EMP1	blue
EMP2	blue
EMP3	blue
ENAH	blue
ENC1	blue
ENDOD1	blue
ENG	blue
ENKD1	blue
ENO2	blue
ENPEP	blue
ENPP1	blue
ENPP3	blue
ENTPD1	blue
ENTPD1-AS1	blue
EOGT	blue
EPB41L2	blue
EPB41L4B	blue
EPC1	blue
EPHA2	blue
EPHA3	blue
EPHA4	blue
EPHA6	blue
EPHB1	blue
EPHB2	blue
EPHB3	blue
EPHB6	blue
EPHX3	blue
EPHX4	blue
EPM2A	blue
EPOR	blue
EPOR.1	blue
EPPK1	blue
EPS8	blue
EPS8L1	blue
ERBB3	blue
EREG	blue
ERG	blue
ERICH1	blue
ERO1LB	blue
ERP27	blue
ERP44	blue
ERV3-2	blue
ERVMER34-1	blue
ESF1	blue
ESM1	blue
ESPN	blue
ESRRG	blue
ESYT1	blue
ETFB	blue
ETHE1	blue
ETNK2	blue
ETV1	blue
ETV4	blue
ETV5	blue
EVA1A	blue
EVA1B	blue
EVA1C	blue
EVC	blue
EVPL	blue
EXO5	blue
EXOC8	blue
EXOSC7	blue
EXT1	blue
EXTL3	blue
EYA1	blue
EYA2	blue
EYA3	blue
F10	blue
F2R	blue
F2RL2	blue
F5	blue
FA2H	blue
FAAH	blue
FABP4	blue
FADD	blue
FAH	blue
FAHD2A	blue
FAM102B	blue
FAM104A	blue
FAM107A	blue
FAM109A	blue
FAM110A	blue
FAM110C	blue
FAM117A	blue
FAM124A	blue
FAM126A	blue
FAM129B	blue
FAM132A	blue
FAM132B	blue
FAM134B	blue
FAM134C	blue
FAM136A	blue
FAM149A	blue
FAM150B	blue
FAM161A	blue
FAM163A	blue
FAM167A	blue
FAM167B	blue
FAM171A1	blue
FAM177A1	blue
FAM181A	blue
FAM181B	blue
FAM182A	blue
FAM189A1	blue
FAM189A2	blue
FAM192A	blue
FAM198B	blue
FAM19A2	blue
FAM19A5	blue
FAM20A	blue
FAM213B	blue
FAM218A	blue
FAM229A	blue
FAM230B	blue
FAM230B.1	blue
FAM24B	blue
FAM35A	blue
FAM3B	blue
FAM43A	blue
FAM46B	blue
FAM47E.1	blue
FAM49B	blue
FAM53A	blue
FAM53C	blue
FAM60A	blue
FAM64A	blue
FAM65A	blue
FAM71E1	blue
FAM83B	blue
FAM84A	blue
FAM84A.1	blue
FAM84B	blue
FAM89A	blue
FAM89B	blue
FAM95A	blue
FAN1	blue
FANCE	blue
FANCL	blue
FAR2P2	blue
FARP2	blue
FAS	blue
FASTK	blue
FAXC	blue
FAXDC2	blue
FBLL1	blue
FBLN1	blue
FBLN2	blue
FBLN5	blue
FBLN7	blue
FBN1	blue
FBN2	blue
FBN3	blue
FBXL16	blue
FBXL20	blue
FBXO15	blue
FBXO2	blue
FBXO30	blue
FBXO34	blue
FBXO41	blue
FBXO46	blue
FBXW7	blue
FBXW8	blue
FCGBP	blue
FCGRT	blue
FCHO2	blue
FCN3	blue
FDFT1	blue
FDXR	blue
FEM1C	blue
FER	blue
FERMT1	blue
FEZ1	blue
FEZ2	blue
FGF1	blue
FGF11	blue
FGF13	blue
FGF13-AS1	blue
FGF2	blue
FGF20	blue
FGF7	blue
FGFBP3	blue
FGFR1OP	blue
FGFR2	blue
FGL2	blue
FHDC1	blue
FHIT	blue
FHL1	blue
FHL2	blue
FHOD1	blue
FIBIN	blue
FIBP	blue
FICD	blue
FIG4	blue
FJX1	blue
FKBP1A-SDCBP2	blue
FKBP2	blue
FKBP4	blue
FKBPL	blue
FKRP	blue
FLII	blue
FLJ22184	blue
FLJ23867	blue
FLJ31715	blue
FLJ34503	blue
FLJ37201	blue
FLJ38379	blue
FLNA	blue
FLNC	blue
FLRT1	blue
FLRT2	blue
FLRT3	blue
FLT1	blue
FLT4	blue
FLYWCH1	blue
FMNL2	blue
FMO1	blue
FMO2	blue
FMO4	blue
FMO5	blue
FMOD	blue
FN1	blue
FNDC4	blue
FNTA	blue
FOLH1.1	blue
FOLH1B	blue
FOLR1	blue
FOLR3	blue
FOS	blue
FOSB	blue
FOXA2	blue
FOXE1	blue
FOXJ1	blue
FOXP2	blue
FOXP4	blue
FOXQ1	blue
FPGS	blue
FRAS1	blue
FRAT2	blue
FREM2	blue
FRMD3	blue
FRMD5	blue
FRMPD3	blue
FSTL1	blue
FTCD	blue
FTCDNL1	blue
FTH1	blue
FTH1P5	blue
FUBP1	blue
FUCA1	blue
FUT1	blue
FUT11	blue
FUT2	blue
FXYD1	blue
FXYD5	blue
FXYD6	blue
FYN	blue
FZD10	blue
FZD10-AS1	blue
FZD3	blue
FZD5	blue
FZD7	blue
FZD8	blue
FZD9	blue
G0S2	blue
GAA	blue
GABARAPL1	blue
GABARAPL1.1	blue
GABBR2	blue
GABPB2	blue
GABRB2	blue
GABRD	blue
GABRG3	blue
GALE	blue
GALK2	blue
GALNT12	blue
GALNT18	blue
GALNT5	blue
GALNT7	blue
GALNT9	blue
GAN	blue
GANC	blue
GAP43	blue
GAPDH	blue
GAPDHP73	blue
GAPVD1	blue
GAREM	blue
GARNL3	blue
GARS	blue
GAS1	blue
GAS5.1	blue
GAS6-AS1	blue
GAS7	blue
GATA3	blue
GATAD2A	blue
GATM	blue
GATSL2	blue
GBA3	blue
GCAT	blue
GCC2	blue
GCDH	blue
GCKR	blue
GCLC	blue
GCNT1	blue
GCNT3	blue
GDAP1	blue
GDF10	blue
GDF15	blue
GDF9	blue
GFER	blue
GFOD2	blue
GFPT2	blue
GFRA1	blue
GFRA2	blue
GGCT	blue
GGT1.1	blue
GGTLC1	blue
GHR	blue
GINS2	blue
GIPC1	blue
GJA1	blue
GJA4	blue
GJA5	blue
GJB3	blue
GJB6	blue
GJC1	blue
GK5	blue
GKAP1	blue
GLB1L	blue
GLCE	blue
GLDC	blue
GLDN	blue
GLI1	blue
GLI3	blue
GLIS3	blue
GLOD5	blue
GLRB	blue
GLS2	blue
GLT1D1	blue
GLT8D2	blue
GLTSCR1L	blue
GLULP4	blue
GMEB2	blue
GMPPA	blue
GMPS	blue
GNA14	blue
GNAI1	blue
GNAL	blue
GNB2	blue
GNB4	blue
GNE	blue
GNL3L	blue
GNMT	blue
GNPDA1	blue
GNPTAB	blue
GOLGA1	blue
GOLM1	blue
GOLT1A	blue
GOSR1	blue
GOT1	blue
GOT2	blue
GP5	blue
GPC2	blue
GPC3	blue
GPC4	blue
GPCPD1	blue
GPER1	blue
GPM6A	blue
GPR107	blue
GPR110	blue
GPR116	blue
GPR125	blue
GPR132	blue
GPR137C	blue
GPR146	blue
GPR161	blue
GPR176	blue
GPR182	blue
GPR20	blue
GPR37	blue
GPR37.1	blue
GPR37L1.1	blue
GPR4	blue
GPR83	blue
GPR97	blue
GPR98	blue
GPRASP1	blue
GPRC5B	blue
GPRIN2	blue
GPX1	blue
GPX3	blue
GPX4	blue
GRAMD2	blue
GRAMD4	blue
GRB14	blue
GRB7	blue
GREB1	blue
GRHL2	blue
GRHL3	blue
GRIA3	blue
GRIK2	blue
GRIK4	blue
GRIN2C	blue
GRINA	blue
GRIP1	blue
GRK5	blue
GSAP	blue
GSK3B	blue
GSR	blue
GSS	blue
GSTK1	blue
GSTM1	blue
GSTM2	blue
GSTM3	blue
GSTM4	blue
GSTM5	blue
GTF2E1	blue
GTF2IRD1	blue
GTF3C1	blue
GTPBP2	blue
GTPBP4.1	blue
GTSE1-AS1	blue
GUCY1A2	blue
GUCY1B3	blue
GUSBP5	blue
GXYLT2	blue
GYG2	blue
GZF1	blue
H19	blue
H1F0	blue
H1FX	blue
H2AFX	blue
H2AFY	blue
HAGLR	blue
HAGLROS	blue
HAND2-AS1	blue
HAPLN1	blue
HAS2	blue
HAUS7	blue
HBEGF	blue
HCFC1R1	blue
HCG11	blue
HCG4	blue
HDAC4	blue
HDAC7	blue
HDAC9	blue
HDDC3	blue
HEATR2	blue
HEBP1	blue
HECTD1	blue
HECTD3	blue
HECW2	blue
HEG1	blue
HEIH	blue
HELLS	blue
HELZ	blue
HERC1	blue
HERPUD1	blue
HES1	blue
HES4	blue
HES6	blue
HESX1	blue
HEXIM1	blue
HEY1	blue
HEY2	blue
HGD	blue
HGSNAT	blue
HHIP	blue
HHIPL2	blue
HIC1	blue
HIC2	blue
HIF1A	blue
HIF3A	blue
HIGD1B	blue
HIGD2A	blue
HIP1	blue
HIST1H2BG	blue
HIST3H2A	blue
HIVEP3	blue
HK1	blue
HK2	blue
HKDC1	blue
HKR1	blue
HLF	blue
HLX	blue
HMBOX1	blue
HMBS	blue
HMGA2	blue
HMGCR	blue
HMGCS1	blue
HMGN2P46	blue
HNRNPA0	blue
HNRNPA3	blue
HNRNPA3.1	blue
HNRNPH3	blue
HNRNPU	blue
HOGA1	blue
HOMER2	blue
HOOK2	blue
HOTS	blue
HOXA5	blue
HOXB6	blue
HOXD8	blue
HOXD9	blue
HP	blue
HP.1	blue
HP1BP3	blue
HPCAL1	blue
HPCAL4	blue
HPGDS	blue
HPN	blue
HRAS	blue
HRH1	blue
HRK	blue
HRK.1	blue
HS3ST1	blue
HS6ST1	blue
HS6ST2	blue
HS6ST3	blue
HSBP1L1	blue
HSD11B2	blue
HSD17B10	blue
HSD17B14	blue
HSD17B3	blue
HSD17B6	blue
HSDL1	blue
HSP90B1	blue
HSP90B1.1	blue
HSPA12A	blue
HSPA1A	blue
HSPA2	blue
HSPA5	blue
HSPB11	blue
HSPB6	blue
HSPB8	blue
HSPBAP1	blue
HTR1E	blue
HTR1F	blue
HTRA1	blue
HTRA3	blue
HYAL1	blue
HYAL2	blue
HYKK	blue
HYOU1	blue
IBA57	blue
ICA1L	blue
ICAM1	blue
ICAM4	blue
ICAM5	blue
ICE1	blue
ID1	blue
ID2	blue
ID3	blue
ID4	blue
IDH1	blue
IDI2-AS1	blue
IDS	blue
IER2	blue
IER3	blue
IER5	blue
IER5L	blue
IFFO2	blue
IFIT5	blue
IFNE	blue
IFNGR1	blue
IFNGR2	blue
IFRD2	blue
IFT140	blue
IFT80.1	blue
IGDCC4	blue
IGF2	blue
IGF2BP2	blue
IGF2R	blue
IGFBP2	blue
IGFBP3	blue
IGFBP6	blue
IGFBPL1	blue
IGFL2	blue
IGFN1	blue
IGSF1	blue
IGSF10	blue
IGSF3	blue
IGSF5	blue
IGSF8	blue
IKBIP	blue
IKBKB	blue
IKBKE	blue
IKZF2	blue
IKZF4	blue
IL13RA1	blue
IL17D	blue
IL17RD	blue
IL1RAP	blue
IL1RAPL1	blue
IL1RL1	blue
IL1RN	blue
IL20RA	blue
IL22RA1	blue
IL33	blue
ILK	blue
IMPA2	blue
INF2	blue
ING5	blue
INHBB	blue
INO80D	blue
INPP1	blue
INPP4A	blue
INPP5B	blue
INPP5F	blue
INPP5K	blue
INPPL1	blue
INSC	blue
INSR	blue
INTS3	blue
INTS7	blue
IP6K3	blue
IPCEF1	blue
IQCE	blue
IQCG	blue
IQCH	blue
IQCH-AS1	blue
IQCJ-SCHIP1	blue
IQGAP1	blue
IQGAP2	blue
IQGAP3	blue
IRAK2	blue
IRF2BP2	blue
IRS1	blue
IRX1	blue
IRX3	blue
ISCU	blue
ISG20L2	blue
ISM1	blue
IST1	blue
ISYNA1	blue
ITGA2	blue
ITGA2B	blue
ITGA3	blue
ITGA6	blue
ITGA7	blue
ITGA9	blue
ITGAV	blue
ITGB1	blue
ITGB4	blue
ITGB5	blue
ITGB8	blue
ITIH5	blue
ITPKA	blue
ITPKC	blue
ITPR1	blue
ITPR1-AS1	blue
ITPR2	blue
ITPR3	blue
ITPRIP	blue
ITPRIPL2	blue
ITSN1	blue
ITSN2	blue
IVL	blue
IVNS1ABP	blue
IYD	blue
JADE3	blue
JAG2	blue
JMJD1C	blue
JMJD1C-AS1	blue
JMJD6	blue
JPH1	blue
JRK	blue
JRKL	blue
JUN	blue
JUP	blue
KAL1	blue
KANK2	blue
KANSL3	blue
KAT7	blue
KATNAL2	blue
KBTBD11	blue
KCNA1	blue
KCNA2	blue
KCND2	blue
KCNIP3	blue
KCNIP4	blue
KCNJ12	blue
KCNJ13	blue
KCNJ2	blue
KCNJ2-AS1	blue
KCNJ3	blue
KCNJ5	blue
KCNK10	blue
KCNK15	blue
KCNK2	blue
KCNK5	blue
KCNMB1	blue
KCNMB2	blue
KCNMB3	blue
KCNN2	blue
KCNN4	blue
KCNQ1	blue
KCNQ3	blue
KCNS3	blue
KCP	blue
KCTD10	blue
KCTD12	blue
KCTD14	blue
KCTD15	blue
KCTD16	blue
KCTD2	blue
KDELR3	blue
KDM4B	blue
KDM4D	blue
KDR	blue
KHDRBS1	blue
KHDRBS2	blue
KIAA0226	blue
KIAA0247	blue
KIAA0408	blue
KIAA0408.1	blue
KIAA0556	blue
KIAA1147	blue
KIAA1211L	blue
KIAA1324	blue
KIAA1377	blue
KIAA1407	blue
KIAA1456.1	blue
KIAA1462	blue
KIAA1467	blue
KIAA1549	blue
KIAA2013	blue
KIAA2013.1	blue
KIAA2022	blue
KIAA2026	blue
KIF12	blue
KIF13A	blue
KIF16B	blue
KIF3B	blue
KIF5C	blue
KIF6	blue
KISS1R	blue
KIT	blue
KIZ	blue
KL	blue
KLC1	blue
KLF8	blue
KLF9	blue
KLHDC1	blue
KLHDC10	blue
KLHDC8A	blue
KLHL10	blue
KLHL2	blue
KLHL24	blue
KLHL3	blue
KLHL36	blue
KLHL4	blue
KLHL8	blue
KLK1	blue
KLK10	blue
KLK11	blue
KLK12	blue
KLK2	blue
KLK7	blue
KLRG2	blue
KNOP1	blue
KRT14	blue
KRT15	blue
KRT19	blue
KRT222	blue
KRT27	blue
KRT7	blue
KRT8	blue
KRT80	blue
KRT85	blue
KSR1	blue
KY	blue
L3HYPDH	blue
L3MBTL3	blue
L3MBTL4	blue
LA16c-380H5.5	blue
LACC1	blue
LAD1	blue
LAGE3	blue
LAMA2	blue
LAMA5	blue
LAMB2P1	blue
LAMB3	blue
LAMC1	blue
LAMC2	blue
LAMP2	blue
LAMP5	blue
LANCL3	blue
LARP4B	blue
LASP1	blue
LATS2	blue
LAYN	blue
LBH	blue
LCA5	blue
LCA5L	blue
LCMT1	blue
LCN12	blue
LCN2	blue
LDHD	blue
LDLR	blue
LDLRAD3	blue
LDOC1L	blue
LEF1-AS1	blue
LEKR1	blue
LEMD1	blue
LEMD1-AS1	blue
LEPREL2	blue
LGALS1	blue
LGALS3	blue
LGALS3BP	blue
LGI1	blue
LGI3	blue
LHFPL3	blue
LHX8	blue
LIFR	blue
LIG3	blue
LIMD1	blue
LIMK1	blue
LIMK2	blue
LIMS3-LOC440895	blue
LINC00086	blue
LINC00086.1	blue
LINC00092	blue
LINC00152	blue
LINC00263	blue
LINC00265	blue
LINC00284	blue
LINC00424	blue
LINC00473	blue
LINC00475	blue
LINC00476	blue
LINC00511	blue
LINC00515	blue
LINC00623	blue
LINC00623.1	blue
LINC00657	blue
LINC00672	blue
LINC00844	blue
LINC00853	blue
LINC00869	blue
LINC00887	blue
LINC00900	blue
LINC00920	blue
LINC00921	blue
LINC00936	blue
LINC00982	blue
LINC01116	blue
LINC01137	blue
LINC01138	blue
LINC01257	blue
LINC01268	blue
LINC01278	blue
LINC01314	blue
LINC01354	blue
LINC01431	blue
LINGO2	blue
LIPC	blue
LIPH	blue
LIPI	blue
LIX1	blue
LLGL1	blue
LMAN2L	blue
LMBR1L	blue
LMNA	blue
LMNTD2	blue
LMO2	blue
LMO3	blue
LMO4	blue
LMOD1	blue
LOC100129129	blue
LOC100129550	blue
LOC100130654	blue
LOC100130872.1	blue
LOC100130938	blue
LOC100132207	blue
LOC100133130	blue
LOC100271840	blue
LOC100288570	blue
LOC100288860	blue
LOC100289090	blue
LOC100289094	blue
LOC100505474	blue
LOC100505501	blue
LOC100505592	blue
LOC100505666	blue
LOC100505710	blue
LOC100505774	blue
LOC100506119	blue
LOC100506403	blue
LOC100506473	blue
LOC100506538	blue
LOC100506558	blue
LOC100506870	blue
LOC100506990	blue
LOC100507054	blue
LOC100507165	blue
LOC100507431	blue
LOC100507472	blue
[truncated: 2,236 more rows]
