# Supplementary material for: Identifying and analyzing the key genes shared by papillary thyroid carcinoma and Hashimoto’s thyroiditis using bioinformatics methods
Source: Front Endocrinol (Lausanne). 2023 May 31;14:1140094. doi: 10.3389/fendo.2023.1140094 (PMC10266228; doi:10.3389/fendo.2023.1140094)
Supplement: Supplementary file 6 [file Table_4.xlsx]

## Sheet: Sheet1
Supplementary Table 2 The detailed information of differentially expressed PTC-related genes in GSE33630 dataset
gene	conMean	treatMean	logFC	pValue	fdr
AADACP1	6.21644	3.89387	-2.32257	1.69508e-18	3.07178e-17
ABCC3	6.27029	7.43961	1.16932	3.11856e-18	4.88652e-17
ABR	7.105	8.29873	1.19373	2.43235e-21	3.89925e-19
ADAMTS9	5.52735	6.9938	1.46645	1.59397e-17	1.9313e-16
ADH1B	6.19271	4.26156	-1.93115	2.38187e-22	1.09186e-19
ADM	8.16634	10.056	1.8897	2.0953e-14	1.05346e-13
ADORA1	5.34054	6.53969	1.19916	4.18714e-19	1.02058e-17
AF070581	7.38722	6.36913	-1.01809	1.10816e-05	1.41551e-05
AGPAT4	6.50761	5.27218	-1.23543	5.02503e-18	7.29767e-17
AGPAT9	8.65334	7.57477	-1.07858	1.26493e-11	3.6998e-11
AGR2	5.79539	7.8584	2.06302	9.50496e-15	5.23338e-14
AGR3	6.29121	3.79047	-2.50075	1.13361e-17	1.47192e-16
AHNAK2	4.94948	6.11147	1.162	2.81715e-19	7.4789e-18
AHR	9.2534	10.4315	1.17815	3.81717e-14	1.81207e-13
AIF1L	9.28551	7.85453	-1.43098	1.78396e-17	2.11237e-16
AIM1	7.5689	8.67267	1.10377	2.29564e-12	7.66071e-12
AK026714	4.31426	6.36354	2.04928	8.80087e-14	3.88581e-13
AK1	8.41999	9.4855	1.06551	7.02939e-19	1.53395e-17
AKAP12	7.84451	6.52121	-1.3233	2.09707e-16	1.73425e-15
AKR1C2	7.14537	5.96637	-1.179	7.98731e-19	1.71604e-17
AKR1C3	8.39739	7.1248	-1.2726	3.84801e-16	2.93745e-15
AL832909	9.32953	8.3121	-1.01743	8.1045e-14	3.59357e-13
ALDH1A1	11.3815	9.74423	-1.6373	2.32255e-16	1.89811e-15
ALDH1A3	4.73144	6.05762	1.32618	1.78396e-17	2.11237e-16
ALOX15B	5.04621	6.55857	1.51236	1.70767e-16	1.46754e-15
AMIGO2	7.79964	10.4225	2.62288	5.43301e-19	1.23069e-17
ANGPTL1	8.9074	7.17204	-1.73536	3.84801e-16	2.93745e-15
ANO5	6.9043	5.19058	-1.71372	1.78396e-17	2.11237e-16
ANXA1	8.72433	9.74471	1.02038	5.26417e-06	6.95217e-06
ANXA9	7.56347	6.50991	-1.05356	1.27882e-10	3.16704e-10
AOX1	7.79665	5.47429	-2.32235	1.22889e-21	2.56101e-19
APLNR	7.18664	8.55782	1.37118	2.81715e-19	7.4789e-18
APOC1	7.82262	10.0164	2.19381	6.92548e-13	2.53873e-12
APOD	8.67697	6.9354	-1.74157	6.29138e-12	1.95253e-11
APOE	7.95481	10.2698	2.31497	1.61393e-14	8.36673e-14
AQP1	8.11927	9.40535	1.28609	2.46475e-19	6.89469e-18
ARHGAP24	7.65795	6.21735	-1.44061	2.05553e-21	3.42698e-19
ARHGAP36	4.23924	8.56135	4.32212	1.45152e-11	4.20134e-11
ARHGDIB	8.55623	9.68329	1.12706	5.53992e-11	1.44677e-10
ARMCX3	9.78937	10.8013	1.01193	1.0147e-09	2.1733e-09
ARNTL	7.15076	8.52934	1.37858	3.26763e-11	8.84956e-11
ART4	5.56495	4.03976	-1.52519	4.74727e-23	3.95733e-20
ARX	4.60444	5.64032	1.03588	2.54462e-10	5.99208e-10
ASGR1	6.42043	5.31458	-1.10585	6.06685e-15	3.50716e-14
ASXL3	6.13132	5.07954	-1.05178	3.87142e-17	4.01395e-16
ATP2C2	6.3101	5.19997	-1.11014	4.7713e-19	1.12993e-17
ATP6V0E2	10.0631	8.99235	-1.07072	1.1405e-09	2.43026e-09
ATP6V0E2-AS1	7.61013	5.77284	-1.83729	1.2511e-16	1.12383e-15
AVPR1A	6.29158	5.15154	-1.14003	1.42351e-17	1.7871e-16
AX746755	8.6928	7.43081	-1.26199	3.81717e-14	1.81207e-13
AX748273	3.89868	6.08583	2.18715	1.22889e-21	2.56101e-19
B3GALT2	4.152	3.11178	-1.04022	2.09707e-16	1.73425e-15
BBOX1	8.07855	6.71922	-1.35933	2.33699e-11	6.49372e-11
BCHE	5.29322	6.86258	1.56936	0.019655	0.0200249
BEAN1	4.29166	5.42629	1.13462	2.67363e-11	7.34587e-11
BEX1	11.0181	7.83144	-3.18669	4.64346e-20	2.25046e-18
BHLHE40	7.38517	9.10356	1.71839	1.12694e-16	1.02557e-15
BID	6.27914	8.05833	1.77919	1.89275e-16	1.58732e-15
BLACAT1	6.16094	7.18011	1.01917	7.18601e-11	1.83752e-10
BLNK	8.14385	9.1899	1.04605	1.05673e-10	2.65009e-10
BLOC1S1-RDH5	6.12023	7.30206	1.18183	1.09201e-12	3.86047e-12
BMP2	9.15478	7.8222	-1.33259	1.24583e-15	8.44331e-15
BMP8A	7.79771	6.27765	-1.52005	3.96319e-18	6.05076e-17
BTBD11	8.6156	7.04779	-1.56781	1.12539e-13	4.81582e-13
C11orf74	8.92356	6.95829	-1.96527	6.96768e-16	4.98136e-15
C11orf80	4.59151	5.96475	1.37324	1.59397e-17	1.9313e-16
C16orf89	11.7367	10.6635	-1.07325	1.78199e-11	5.06638e-11
C19orf33	6.74639	9.02446	2.27807	4.81056e-17	4.83142e-16
C1orf116	6.47875	7.89444	1.41569	2.47005e-12	8.18377e-12
C3orf55	6.06639	4.84598	-1.22041	7.26665e-15	4.12073e-14
C4orf48	7.42072	9.23568	1.81496	2.81715e-19	7.4789e-18
C8orf31	6.87514	5.53487	-1.34027	6.64067e-15	3.81244e-14
C8orf4	6.37858	9.2468	2.86822	8.21571e-20	3.35716e-18
C8orf88	7.31142	5.55258	-1.75884	1.78396e-17	2.11237e-16
CA12	6.12451	7.67444	1.54993	1.90744e-11	5.3973e-11
CA2	6.29214	7.72356	1.43142	5.68831e-10	1.27125e-09
CA4	8.10521	7.04668	-1.05853	3.23779e-06	4.37726e-06
CAMK2N1	6.40159	8.75139	2.3498	1.42351e-17	1.7871e-16
CAPN3	5.27292	6.70391	1.43099	8.02477e-18	1.07894e-16
CAPSL	7.59886	5.88662	-1.71224	1.68742e-13	6.94977e-13
CBLN1	4.15161	6.03728	1.88567	1.6645e-11	4.76159e-11
CCDC146	8.62506	6.69404	-1.93102	3.21743e-19	8.22713e-18
CCL20	4.08604	5.09303	1.00699	1.80206e-07	2.83755e-07
CCL21	10.332	6.90048	-3.43153	5.52085e-21	5.90023e-19
CCND1	8.74453	10.3065	1.56202	1.6462e-20	1.16294e-18
CD109	5.16961	6.17566	1.00605	1.49772e-18	2.81194e-17
CD55	8.81752	10.0188	1.20123	2.72305e-13	1.0677e-12
CD97	8.3434	9.46319	1.1198	2.18438e-11	6.09403e-11
CDADC1	7.08445	6.05326	-1.03119	9.06954e-19	1.89959e-17
CDC42EP3	6.91388	8.16074	1.24686	3.47065e-17	3.6622e-16
CDH16	9.28277	6.3526	-2.93016	6.18815e-20	2.65899e-18
CDH2	5.95653	7.9023	1.94576	2.78543e-17	3.03125e-16
CDH3	6.288	9.06025	2.77224	9.72007e-15	5.34476e-14
CDH6	4.67281	6.20468	1.53187	1.57016e-23	2.74116e-20
CDKN1A	8.46179	10.3779	1.91615	9.33131e-16	6.49297e-15
CDKN2B	3.7668	5.01665	1.24985	4.69921e-21	5.44065e-19
CEACAM6	4.87805	6.61785	1.7398	3.98777e-11	1.06409e-10
CFD	9.99855	7.86199	-2.13656	9.45351e-20	3.71719e-18
CFI	7.44143	9.36935	1.92792	2.84554e-16	2.25909e-15
CHCHD10	11.1302	10.0107	-1.11949	1.99561e-17	2.29138e-16
CHI3L1	4.98802	8.01716	3.02914	1.47864e-14	7.7327e-14
CHRDL1	9.22448	6.72246	-2.50202	3.22017e-14	1.56247e-13
CHST2	5.726	6.97958	1.25358	1.88221e-19	5.94321e-18
CITED1	6.96076	10.9928	4.03209	2.78543e-17	3.03125e-16
CITED2	9.18979	7.82634	-1.36345	1.24835e-19	4.56414e-18
CKB	10.0188	8.89562	-1.1232	4.10232e-12	1.31628e-11
CKS2	7.89896	9.31846	1.4195	7.28679e-09	1.37303e-08
CLCNKA	7.05215	5.28669	-1.76546	1.91723e-18	3.38603e-17
CLCNKB	7.79091	6.22115	-1.56976	3.21743e-19	8.22713e-18
CLDN1	6.30678	9.94306	3.63628	3.10995e-17	3.3322e-16
CLDN10	4.19469	5.89632	1.70163	3.1883e-13	1.23963e-12
CLDN16	5.60665	7.68703	2.08038	3.84407e-15	2.32879e-14
CLDN8	9.49613	8.02355	-1.47258	1.78199e-11	5.06638e-11
CLIC3	12.2927	11.0262	-1.26651	9.55478e-14	4.15703e-13
CLMN	6.64888	5.62664	-1.02224	6.64067e-15	3.81244e-14
CLUL1	6.61298	5.20647	-1.40651	1.35432e-14	7.14531e-14
COL13A1	5.46626	6.70225	1.23599	1.9645e-22	1.02351e-19
COL15A1	8.61463	9.97614	1.36151	2.49024e-14	1.24006e-13
COL23A1	9.46894	7.47762	-1.99132	7.14436e-18	9.79529e-17
COL8A2	7.15329	8.66041	1.50712	2.85901e-11	7.83455e-11
COL9A3	9.02674	6.36498	-2.66176	1.10156e-11	3.27483e-11
COLEC12	8.27631	6.69652	-1.57979	2.72305e-13	1.0677e-12
COMP	4.74589	7.22786	2.48197	1.16702e-18	2.30528e-17
CORO1C	8.14989	9.17345	1.02356	1.03708e-13	4.47469e-13
CORO2A	5.46874	6.92007	1.45133	6.47761e-21	6.27876e-19
CPNE4	3.66092	4.93879	1.27786	3.81717e-14	1.81207e-13
CPXM1	8.45762	6.82351	-1.63411	6.86772e-14	3.08788e-13
CRABP1	7.20943	5.30067	-1.90876	1.91723e-18	3.38603e-17
CRLF1	6.11667	8.21863	2.10196	4.91709e-14	2.27463e-13
CRYAB	11.0848	9.56828	-1.51648	4.91709e-14	2.27463e-13
CRYBG3	10.486	9.47434	-1.01169	2.51571e-13	9.96718e-13
CSGALNACT1	11.182	8.90703	-2.27495	6.18815e-20	2.65899e-18
CST6	8.7831	10.4776	1.69445	1.45116e-10	3.55372e-10
CTB-167B5.2	4.87426	5.99987	1.12562	3.1883e-13	1.23963e-12
CTH	6.9112	5.39663	-1.51456	1.49772e-18	2.81194e-17
CTSC	7.17531	9.04373	1.86843	5.05922e-15	2.98258e-14
CTSH	10.0937	11.7894	1.69571	1.76112e-14	9.05098e-14
CTTNBP2	6.41027	5.17938	-1.23089	1.26493e-11	3.6998e-11
CUX2	5.66377	4.42103	-1.24274	1.92121e-14	9.7535e-14
CWH43	7.99665	5.31228	-2.68437	5.43301e-19	1.23069e-17
CX3CL1	7.3225	8.4645	1.142	1.59397e-17	1.9313e-16
CXCL14	6.77546	8.75414	1.97868	1.78199e-11	5.06638e-11
CXCL8	4.75422	6.21213	1.45792	1.98543e-10	4.74227e-10
CYFIP2	7.73616	8.85837	1.12221	8.33664e-12	2.53444e-11
CYP1B1	5.75216	8.21081	2.45865	1.47864e-14	7.7327e-14
CYR61	11.3708	9.96346	-1.40737	2.40712e-09	4.84914e-09
DAPL1	8.23333	9.89092	1.65758	2.65722e-12	8.74824e-12
DCN	8.0102	6.90726	-1.10294	8.02477e-18	1.07894e-16
DCSTAMP	4.44999	6.87938	2.42939	1.01271e-12	3.59538e-12
DDB2	6.28755	7.65022	1.36267	5.02503e-18	7.29767e-17
DDIT4	8.44093	9.54038	1.09945	4.66242e-07	6.95525e-07
DDX25	7.38261	5.64158	-1.74103	3.21743e-19	8.22713e-18
DEPTOR	7.69721	6.663	-1.03421	7.38818e-17	7.12822e-16
DGKI	8.4264	5.66812	-2.75828	1.38836e-16	1.23647e-15
DIO1	12.248	9.04686	-3.20114	5.96686e-17	5.81072e-16
DIO2	9.86911	8.29097	-1.57814	2.81715e-19	7.4789e-18
DIRAS2	5.6301	4.03779	-1.59231	3.11856e-18	4.88652e-17
DIRAS3	6.67235	8.28546	1.61311	6.92548e-13	2.53873e-12
DLG2	7.08176	4.96889	-2.11286	1.91518e-20	1.2875e-18
DPP10	3.40113	4.69482	1.29369	8.31995e-07	1.20408e-06
DPP4	5.42725	8.98991	3.56266	4.4639e-18	6.59771e-17
DPP6	7.5813	5.7334	-1.8479	5.35879e-17	5.26779e-16
DPT	8.68822	6.08207	-2.60615	1.08615e-22	7.54515e-20
DPY19L2	6.83513	5.77377	-1.06136	1.75222e-10	4.22154e-10
DTX4	8.6252	10.7455	2.12034	1.27064e-17	1.63457e-16
DUSP4	5.59957	8.26739	2.66782	3.47075e-20	1.90343e-18
DUSP5	7.54421	9.11246	1.56825	7.24474e-12	2.22849e-11
DUSP6	9.32987	11.3507	2.02087	3.14788e-16	2.46161e-15
DYNLRB2	7.25223	5.64934	-1.60289	3.11856e-18	4.88652e-17
ECM1	6.45545	10.1849	3.72944	4.4639e-18	6.59771e-17
EDNRA	6.57286	7.77338	1.20053	3.84801e-16	2.93745e-15
EFEMP1	8.86826	7.51144	-1.35682	4.81056e-17	4.83142e-16
EFHD2	8.16911	9.64097	1.47186	3.11856e-18	4.88652e-17
EGR2	10.4324	9.35398	-1.07839	1.17885e-06	1.66784e-06
ELMO1	9.3779	7.34318	-2.03472	3.21743e-19	8.22713e-18
ELTD1	7.56011	8.97147	1.41137	1.27064e-17	1.63457e-16
EMILIN2	5.68141	6.80037	1.11895	3.87142e-17	4.01395e-16
EML1	7.82941	6.70651	-1.1229	2.72305e-13	1.0677e-12
EMP3	8.74118	10.0068	1.26558	3.19599e-15	1.98523e-14
ENC1	6.18822	7.48559	1.29737	6.18815e-20	2.65899e-18
ENPEP	4.69015	5.84286	1.15271	4.97274e-09	9.6178e-09
ENPP1	7.56673	6.35535	-1.21139	3.81717e-14	1.81207e-13
ENTPD1	6.39157	9.45468	3.06311	3.47075e-20	1.90343e-18
EPHB1	7.70575	5.85257	-1.85317	2.46475e-19	6.89469e-18
EPS8	9.20318	11.0937	1.8905	2.46475e-19	6.89469e-18
ERO1LB	7.64822	6.30855	-1.33967	6.31686e-16	4.55513e-15
ERP27	7.77091	8.90109	1.13018	7.1231e-10	1.56588e-09
ESM1	4.75679	6.08164	1.32486	2.53915e-12	8.40603e-12
ESRRG	7.5692	6.33809	-1.2311	4.15438e-14	1.95876e-13
ETV4	5.86249	7.00546	1.14297	1.88221e-19	5.94321e-18
ETV5	6.46629	7.7546	1.2883	6.35711e-18	8.89142e-17
EVA1A	5.57391	7.48211	1.9082	4.03275e-13	1.53222e-12
EYA2	7.63136	6.45373	-1.17763	1.82303e-15	1.18911e-14
F5	4.78788	6.20961	1.42173	9.56908e-10	2.05587e-09
FABP4	7.13557	5.84575	-1.28982	2.27446e-09	4.60863e-09
FAM132B	7.81974	8.93952	1.11978	4.29814e-08	7.33605e-08
FAM167A	8.50004	7.10618	-1.39387	3.47065e-17	3.6622e-16
FAM189A1	6.75784	5.44228	-1.31556	3.50643e-14	1.68762e-13
FAM189A2	10.3521	9.30133	-1.05072	1.03708e-13	4.47469e-13
FAM19A2	5.20665	6.77535	1.5687	1.34136e-06	1.88815e-06
FAM20A	5.4844	8.06353	2.57914	5.02503e-18	7.29767e-17
FAM230B	4.34191	5.63848	1.29657	2.04139e-11	5.72964e-11
FAM3B	8.07252	6.52006	-1.55245	6.73514e-11	1.73177e-10
FAM84A	3.98978	5.22401	1.23423	2.65388e-15	1.66838e-14
FAR2P2	8.04849	6.78448	-1.26401	1.35432e-14	7.14531e-14
FAS	6.72225	8.24408	1.52183	1.98174e-12	6.70991e-12
FAXC	3.7998	5.55519	1.7554	8.21571e-20	3.35716e-18
FBLN1	7.35799	6.18727	-1.17072	5.43301e-19	1.23069e-17
FBLN2	7.98927	6.98166	-1.00761	3.26763e-11	8.84956e-11
FBLN5	8.55961	7.38464	-1.17497	8.21586e-17	7.85406e-16
FBLN7	7.88406	6.71203	-1.17203	4.25211e-16	3.21647e-15
FBXO15	7.2323	5.92364	-1.30866	5.65352e-18	8.04228e-17
FCGBP	12.2933	10.7503	-1.54309	4.35941e-13	1.64733e-12
FGF13	7.7461	6.09837	-1.64774	2.51571e-13	9.96718e-13
FGL2	9.50327	8.16507	-1.3382	1.53761e-08	2.77315e-08
FHDC1	9.89073	8.53446	-1.35628	1.69508e-18	3.07178e-17
FHL1	11.0927	9.30787	-1.78479	5.02503e-18	7.29767e-17
FHL2	9.1032	7.90372	-1.19948	2.41722e-15	1.53817e-14
FIBIN	7.58573	5.69936	-1.88636	6.18205e-19	1.38531e-17
FJX1	6.06241	7.31361	1.2512	1.81083e-14	9.29502e-14
FLRT1	7.40372	5.98342	-1.42031	4.61796e-15	2.74966e-14
FLRT3	7.96138	9.76958	1.8082	5.9403e-13	2.20081e-12
FMOD	10.6737	9.17964	-1.49402	2.15474e-19	6.55544e-18
FN1	7.86742	10.3391	2.47167	1.24835e-19	4.56414e-18
FNDC4	6.73136	7.92709	1.19573	2.46475e-19	6.89469e-18
FOLR1	9.71744	8.26794	-1.4495	5.18903e-11	1.36282e-10
FOSB	9.91713	8.50739	-1.40974	3.62983e-05	4.39162e-05
FOXQ1	8.71607	10.4981	1.78201	5.86125e-12	1.82994e-11
FREM2	8.44136	7.1257	-1.31566	1.5545e-11	4.47455e-11
FRMD3	7.71604	10.3275	2.61144	5.96686e-17	5.81072e-16
FRMD5	4.58785	5.75501	1.16716	6.31971e-14	2.85689e-13
FXYD5	7.8049	9.64187	1.83697	3.22017e-14	1.56247e-13
FXYD6	9.64138	8.52395	-1.11744	1.82855e-13	7.46465e-13
G0S2	7.21311	9.15546	1.94235	2.13313e-12	7.15276e-12
GABBR2	6.82999	8.93398	2.10398	4.61796e-15	2.74966e-14
GABRB2	4.64187	8.23099	3.58912	3.47075e-20	1.90343e-18
GALE	6.32364	7.37478	1.05113	1.6428e-19	5.56684e-18
GALNT7	7.86128	9.90699	2.04571	1.69508e-18	3.07178e-17
GDF10	6.52217	4.72382	-1.79835	7.46143e-14	3.32257e-13
GGCT	9.59632	10.9217	1.32537	1.21211e-20	9.90606e-19
GHR	7.79257	5.80379	-1.98878	3.11856e-18	4.88652e-17
GJA4	7.30663	8.38841	1.08178	1.12694e-16	1.02557e-15
GJB6	7.96861	5.52608	-2.44253	2.20097e-15	1.41788e-14
GJC1	4.87402	6.0824	1.20838	6.04268e-22	1.79899e-19
GLDC	7.36846	5.83282	-1.53565	1.54551e-10	3.76706e-10
GLDN	5.76274	6.88797	1.12523	1.5872e-12	5.47636e-12
GLT1D1	5.85894	7.8381	1.97916	1.49772e-18	2.81194e-17
GLT8D2	9.75297	7.47494	-2.27803	8.88286e-21	7.8774e-19
GNA14	7.64767	6.21358	-1.43408	1.78396e-17	2.11237e-16
GNAI1	8.67211	7.49211	-1.18001	8.72021e-11	2.20947e-10
GNAL	6.96845	5.94355	-1.02489	2.65722e-12	8.74824e-12
GOLT1A	5.14789	7.11439	1.9665	3.10995e-17	3.3322e-16
GPM6A	7.84834	5.58433	-2.26401	8.88286e-21	7.8774e-19
GPR116	8.44184	9.66727	1.22544	2.57127e-16	2.06893e-15
GPR83	7.87272	5.62078	-2.25194	4.64346e-20	2.25046e-18
GRAMD2	7.55933	6.43086	-1.12846	1.82303e-15	1.18911e-14
GRHL3	4.15205	5.15773	1.00567	4.21392e-15	2.53443e-14
GSTM3	9.53159	8.05753	-1.47407	8.69365e-15	4.83135e-14
GUCY1B3	6.52502	7.53579	1.01077	3.50562e-15	2.15826e-14
H19	7.77284	6.50166	-1.27117	3.77122e-09	7.41435e-09
HAS2	4.34797	5.76742	1.41946	1.32848e-07	2.12802e-07
HCG4	6.18737	5.0492	-1.13817	8.06736e-13	2.92644e-12
HES4	6.15598	7.22991	1.07393	1.16702e-18	2.30528e-17
HES6	6.43981	7.79031	1.35049	3.48103e-16	2.70185e-15
HEY2	5.54439	8.2401	2.69571	1.02915e-18	2.10269e-17
HGD	8.08396	6.24046	-1.8435	1.13361e-17	1.47192e-16
HIP1	5.89767	7.08419	1.18652	2.46475e-19	6.89469e-18
HLF	8.41516	7.35576	-1.05939	2.92406e-05	3.57509e-05
HMGCR	9.38526	8.26334	-1.12192	2.76393e-18	4.51767e-17
HRH1	4.96496	6.08885	1.12389	6.18815e-20	2.65899e-18
HS6ST2	4.67909	7.87294	3.19385	8.72021e-11	2.20947e-10
HSD17B6	10.1121	8.40879	-1.70334	7.06879e-08	1.17055e-07
ICAM1	6.17978	7.69167	1.51189	7.38818e-17	7.12822e-16
ICAM4	3.75788	4.94967	1.19179	3.11856e-18	4.88652e-17
ID3	11.5664	10.3269	-1.23954	4.21392e-15	2.53443e-14
ID4	10.1828	9.12916	-1.05365	9.06954e-19	1.89959e-17
IER5	8.6064	9.71876	1.11236	1.02785e-15	7.06942e-15
IER5L	6.16015	7.50764	1.34749	2.87385e-21	4.27793e-19
IGFBP6	8.81248	10.5357	1.72324	3.55211e-12	1.1468e-11
IGFBPL1	9.22953	6.45554	-2.77399	5.43301e-19	1.23069e-17
IGFL2	4.27103	5.41929	1.14826	4.27008e-09	8.34398e-09
IGSF1	6.36966	8.94174	2.57208	1.01271e-12	3.59538e-12
IGSF10	6.59005	5.51292	-1.07713	2.44816e-18	4.11449e-17
IL1RAP	5.4642	6.72894	1.26474	2.09707e-16	1.73425e-15
IL33	6.97516	5.96396	-1.01119	8.59951e-08	1.40947e-07
IMPA2	9.05107	7.49875	-1.55231	1.13179e-15	7.70804e-15
INHBB	9.14322	10.3868	1.24356	4.71152e-13	1.76916e-12
IP6K3	7.13691	4.97671	-2.1602	2.71373e-14	1.34333e-13
IPCEF1	10.4092	7.24685	-3.16239	1.41339e-20	1.05197e-18
IQCJ-SCHIP1	5.69014	6.72904	1.03891	5.04153e-11	1.33079e-10
IRX3	7.62555	8.84751	1.22197	2.40712e-09	4.84914e-09
ITGA2	6.41704	7.98561	1.56857	1.99561e-17	2.29138e-16
ITGA3	8.28248	9.43769	1.15521	3.48103e-16	2.70185e-15
ITPR1	8.59677	7.43026	-1.16651	2.71373e-14	1.34333e-13
ITPR1-AS1	5.71706	4.59854	-1.11852	4.03275e-13	1.53222e-12
IYD	11.1399	9.88215	-1.25774	4.15127e-10	9.43429e-10
JUN	10.1332	9.11582	-1.01741	3.37335e-09	6.66672e-09
KBTBD11	7.3774	5.94592	-1.43148	5.02503e-18	7.29767e-17
KCNIP4	7.60431	6.06094	-1.54337	1.37091e-15	9.21604e-15
KCNJ13	6.21703	4.40724	-1.80979	1.50804e-15	1.00891e-14
KCNJ2	6.08628	9.90861	3.82233	2.76393e-18	4.51767e-17
KCNK2	6.11196	4.46138	-1.65058	1.24835e-19	4.56414e-18
KCNK5	7.13383	8.30496	1.17113	2.23129e-17	2.53407e-16
KCNN4	5.78937	7.70655	1.91719	8.33664e-12	2.53444e-11
KCTD16	4.72311	3.70634	-1.01677	4.31649e-17	4.42042e-16
KDELR3	6.55432	7.6516	1.09728	1.54007e-16	1.35708e-15
KHDRBS2	5.9691	4.69766	-1.27144	5.18639e-16	3.83958e-15
KIAA1324	7.0257	5.76376	-1.26194	8.80087e-14	3.88581e-13
KIAA1462	7.0721	8.07534	1.00325	1.01271e-12	3.59538e-12
KISS1R	4.32774	6.15823	1.83049	1.88221e-19	5.94321e-18
KIT	10.5095	7.65577	-2.85369	1.16702e-18	2.30528e-17
KL	4.83352	6.43165	1.59813	1.65834e-15	1.09194e-14
KLHDC8A	5.69545	8.19682	2.50137	2.16716e-18	3.71717e-17
KLHL2	9.01484	10.0293	1.0145	1.88221e-19	5.94321e-18
KLHL4	5.00568	3.83836	-1.16733	1.973e-23	2.74116e-20
KLK10	4.61283	5.89428	1.28145	1.24509e-08	2.27511e-08
KLK7	5.24	6.27202	1.03202	1.68185e-05	2.10635e-05
KRT14	3.90479	5.08327	1.17849	1.35769e-09	2.84795e-09
KRT15	4.08174	5.09591	1.01417	9.50496e-15	5.23338e-14
KRT19	6.02566	7.18548	1.15982	1.61393e-14	8.36673e-14
KRT222	3.72938	4.91756	1.18818	1.12897e-06	1.60053e-06
KRT80	4.81391	6.09633	1.28242	1.65834e-15	1.09194e-14
LAMB3	6.0202	8.92904	2.90884	2.16716e-18	3.71717e-17
LAMP5	5.66538	7.31162	1.64624	9.38978e-13	3.35648e-12
LCN2	5.50047	6.98376	1.48329	3.98777e-11	1.06409e-10
LEMD1	5.73279	7.61953	1.88674	7.26665e-15	4.12073e-14
LGALS1	10.5076	12.1257	1.61808	3.87142e-17	4.01395e-16
LGALS3	7.01376	8.18326	1.1695	1.59397e-17	1.9313e-16
LIFR	7.52007	5.8735	-1.64657	2.44816e-18	4.11449e-17
LINC00086	7.6472	8.82722	1.18002	5.95721e-10	1.32708e-09
LINC00473	5.73094	4.2565	-1.47444	7.61869e-07	1.10837e-06
LINGO2	7.25477	5.36875	-1.88603	2.81715e-19	7.4789e-18
LIPH	4.49973	6.74337	2.24364	1.03827e-20	9.01561e-19
LIX1	6.08498	4.73447	-1.35051	7.79832e-08	1.28574e-07
LMO3	6.89907	8.18677	1.28771	1.70767e-16	1.46754e-15
LMOD1	7.46301	6.15399	-1.30902	1.49772e-18	2.81194e-17
LOC100129129	7.39457	5.98933	-1.40524	1.88221e-19	5.94321e-18
LOC100505501	6.10081	5.00128	-1.09953	3.49249e-11	9.42181e-11
LOC100506558	8.2237	6.99605	-1.22766	5.43301e-19	1.23069e-17
LOC100507165	6.29675	8.30069	2.00393	1.12694e-16	1.02557e-15
LOC101926996	4.41176	5.46949	1.05773	9.55478e-14	4.15703e-13
LOC101927365	7.19864	6.13678	-1.06186	5.1166e-07	7.60285e-07
LOC101928303	7.69597	6.59685	-1.09912	7.24474e-12	2.22849e-11
LOC101929232	6.74894	5.64946	-1.09948	4.15438e-14	1.95876e-13
LOC101929340	7.35363	6.0419	-1.31173	5.814e-14	2.64839e-13
LOC101929465	5.67377	6.99845	1.32468	3.07341e-12	9.97661e-12
LOC101929480	7.54043	5.50827	-2.03216	1.01083e-17	1.33751e-16
LOC101929842	7.28894	5.80591	-1.48303	1.65834e-15	1.09194e-14
LOC102723918	3.6638	4.73447	1.07068	5.814e-14	2.64839e-13
LOC102724689	9.2205	8.09743	-1.12307	0.000777301	0.000843915
LOC102725271	5.37625	7.42043	2.04419	9.33131e-16	6.49297e-15
LOC283070	9.10553	8.06795	-1.03758	2.09707e-16	1.73425e-15
LOC283588	5.41287	4.33935	-1.07352	6.96768e-16	4.98136e-15
LOC440934	6.90959	4.28857	-2.62102	1.38836e-16	1.23647e-15
LOC646736	9.52416	7.11229	-2.41187	7.02939e-19	1.53395e-17
LOC646903	5.92556	4.70238	-1.22318	2.28455e-14	1.14585e-13
LONRF2	7.32255	8.93312	1.61057	1.18052e-11	3.47488e-11
LOXL1	6.77442	7.81308	1.03866	8.50677e-10	1.84572e-09
LPAR1	7.81098	6.67359	-1.13739	3.47065e-17	3.6622e-16
LPAR5	5.65353	8.07608	2.42256	2.46475e-19	6.89469e-18
LPL	6.66328	9.5413	2.87802	2.58367e-20	1.65673e-18
LRG1	5.33342	6.63238	1.29896	1.35432e-14	7.14531e-14
LRP1B	7.33184	3.89208	-3.43975	2.46475e-19	6.89469e-18
LRP4	6.65458	11.0839	4.42931	1.21211e-20	9.90606e-19
LRRC2	8.63286	7.51726	-1.1156	3.07341e-12	9.97661e-12
LRRK2	6.46323	10.7233	4.26007	3.51662e-18	5.42862e-17
LRRN1	5.03395	6.41802	1.38406	1.96639e-06	2.72742e-06
LRRN3	9.62796	8.32748	-1.30047	2.95346e-07	4.52574e-07
LRRN4CL	6.45569	4.76982	-1.68587	1.6428e-19	5.56684e-18
LTBP1	6.86887	8.12187	1.253	9.58633e-12	2.87866e-11
LURAP1L	5.79822	6.79852	1.0003	2.85802e-12	9.35759e-12
LY6E	7.49494	8.60251	1.10757	4.55036e-11	1.20419e-10
LYVE1	8.31284	4.90494	-3.40791	6.04268e-22	1.79899e-19
MACROD2	5.35532	6.71385	1.35853	1.89275e-16	1.58732e-15
MAFB	11.2484	10.2012	-1.04718	3.07341e-12	9.97661e-12
MAMLD1	5.71521	7.54655	1.83134	1.88221e-19	5.94321e-18
2022-03-02	8.72548	7.46873	-1.25674	7.98731e-19	1.71604e-17
MCAM	7.1122	8.30033	1.18813	8.02477e-18	1.07894e-16
MDK	7.50761	9.26015	1.75254	4.81056e-17	4.83142e-16
MEGF9	7.11579	8.27545	1.15965	5.54099e-15	3.23911e-14
MET	7.34893	9.04294	1.69401	1.70767e-16	1.46754e-15
METTL7B	5.87377	9.11266	3.23889	1.09483e-14	5.97283e-14
MFAP2	7.33244	8.35785	1.02541	1.82855e-13	7.46465e-13
MFAP4	7.50135	5.97345	-1.52789	2.44816e-18	4.11449e-17
MFAP5	6.97556	5.56754	-1.40802	9.04098e-09	1.68452e-08
MFGE8	7.45063	9.18953	1.7389	4.69921e-21	5.44065e-19
MINA	9.06722	7.85286	-1.21435	1.59397e-17	1.9313e-16
MIOX	8.0507	6.48507	-1.56563	7.68287e-16	5.46454e-15
MIR31HG	5.8813	8.44736	2.56606	3.10995e-17	3.3322e-16
MLF1	8.15447	6.60123	-1.55324	4.64346e-20	2.25046e-18
MLLT11	6.94828	8.31541	1.36713	5.9403e-13	2.20081e-12
MMRN1	7.94921	3.69983	-4.24938	4.18992e-22	1.4553e-19
MPPED2	8.56145	6.12306	-2.43839	9.06954e-19	1.89959e-17
MPZL2	7.26969	9.48287	2.21318	3.39055e-21	4.4162e-19
MRC2	7.55566	8.82499	1.26933	1.16702e-18	2.30528e-17
MREG	6.66906	7.67706	1.00799	9.38978e-13	3.35648e-12
MRO	6.59042	5.03439	-1.55603	3.67178e-19	9.33169e-18
MT1F	12.672	11.0086	-1.6634	1.3675e-12	4.77366e-12
MT1H	12.2117	11.0824	-1.12926	1.86532e-10	4.47849e-10
MT1M	7.98705	5.65196	-2.33509	8.46853e-16	5.97239e-15
MT1X	12.3003	11.2856	-1.01474	1.61435e-09	3.34259e-09
MTMR11	5.20695	6.42367	1.21672	6.18815e-20	2.65899e-18
MUC1	6.37046	7.50081	1.13035	1.24509e-08	2.27511e-08
MUM1L1	9.57591	6.77578	-2.80013	3.10995e-17	3.3322e-16
MVP	7.93655	9.45297	1.51642	2.16716e-18	3.71717e-17
MXRA8	8.5669	9.99594	1.42905	4.03275e-13	1.53222e-12
MYEF2	4.85291	6.0228	1.16989	7.02939e-19	1.53395e-17
MYH10	8.48065	9.77464	1.29398	1.99561e-17	2.29138e-16
MYOC	7.47794	5.92163	-1.55631	1.49772e-18	2.81194e-17
MYZAP	6.74596	5.66394	-1.08202	2.15474e-19	6.55544e-18
NAB2	6.65102	7.8218	1.17078	2.57127e-16	2.06893e-15
NAPSA	5.84457	6.88627	1.04171	1.17728e-12	4.13736e-12
NAT8L	5.64877	6.87377	1.22501	1.01469e-16	9.33604e-16
NEB	5.73068	4.49035	-1.24033	1.47341e-12	5.10487e-12
NELL2	8.98602	11.5921	2.60607	4.15438e-14	1.95876e-13
NEURL1B	6.88866	8.55738	1.66872	8.64833e-22	2.12037e-19
NEXN	7.02192	5.89357	-1.12835	1.5545e-11	4.47455e-11
NFE2L3	4.46554	6.84187	2.37633	1.70767e-16	1.46754e-15
NGEF	5.06611	6.43274	1.36663	8.21571e-20	3.35716e-18
NMB	9.51534	10.5156	1.00022	0.000777301	0.000843915
NMU	5.56345	7.06185	1.4984	1.11963e-08	2.06032e-08
NOD1	6.68062	8.27637	1.59575	1.69508e-18	3.07178e-17
NOL4	5.32393	4.09766	-1.22627	1.41339e-20	1.05197e-18
NOV	7.78223	6.59352	-1.18871	1.82303e-15	1.18911e-14
NOX4	3.62149	4.87543	1.25394	2.44816e-18	4.11449e-17
NPC2	11.8516	13.4795	1.62796	2.46475e-19	6.89469e-18
NPDC1	7.53838	8.75255	1.21417	2.9961e-20	1.80982e-18
NR2F1-AS1	4.73642	6.25706	1.52064	3.19599e-15	1.98523e-14
NR4A3	6.399	5.33513	-1.06387	8.78905e-06	1.13379e-05
NRCAM	5.96645	7.53031	1.56386	6.47761e-21	6.27876e-19
NRIP1	9.01372	10.149	1.13528	4.91709e-14	2.27463e-13
NTS	6.49151	4.62853	-1.86298	1.89275e-16	1.58732e-15
NUPR1	11.0406	9.4036	-1.63695	1.78396e-17	2.11237e-16
OCA2	7.93621	5.70898	-2.22722	5.52085e-21	5.90023e-19
ODAM	6.524	4.79618	-1.72782	1.08681e-19	4.11802e-18
OGDHL	8.81423	6.57737	-2.23686	6.31686e-16	4.55513e-15
OGN	7.94915	5.58984	-2.35931	6.35711e-18	8.89142e-17
OMD	6.79034	4.99997	-1.79037	8.1045e-14	3.59357e-13
OPCML	4.30071	6.22757	1.92686	6.1906e-09	1.17766e-08
OSR1	6.24562	5.21306	-1.03256	4.4639e-18	6.59771e-17
OTOS	9.07372	7.42798	-1.64574	1.13521e-14	6.12898e-14
PAIP2B	7.55227	6.55191	-1.00035	7.47542e-13	2.72118e-12
PAPSS2	9.5224	7.45039	-2.07202	1.01469e-16	9.33604e-16
PASK	6.21065	8.11328	1.90263	7.24474e-12	2.22849e-11
PAX9	4.06005	5.32316	1.26311	8.59951e-08	1.40947e-07
PBX3	9.53069	10.7321	1.20145	1.47341e-12	5.10487e-12
PBX4	7.62644	6.26912	-1.35732	1.99561e-17	2.29138e-16
PCDH17	7.03103	8.43386	1.40283	2.76393e-18	4.51767e-17
PCOLCE2	6.77049	5.01447	-1.75602	5.7248e-16	4.19349e-15
PCP4	10.5597	9.1608	-1.39893	1.20022e-10	2.98835e-10
PCSK1N	5.47605	7.18378	1.70773	1.82855e-13	7.46465e-13
PCSK2	6.11164	9.67831	3.56666	1.82303e-15	1.18911e-14
PCSK5	5.61177	6.87711	1.26534	1.98174e-12	6.70991e-12
PDE5A	5.74098	6.99165	1.25067	3.84801e-16	2.93745e-15
PDLIM3	6.85316	5.57023	-1.28293	3.47065e-17	3.6622e-16
PDLIM4	5.98462	7.293	1.30838	1.13179e-15	7.70804e-15
PDZK1IP1	5.09574	8.47634	3.3806	2.76393e-18	4.51767e-17
PDZRN4	4.03313	7.13317	3.10003	6.1906e-09	1.17766e-08
PEG3	7.05814	5.96948	-1.08866	1.01469e-16	9.33604e-16
PELI1	6.12108	7.52185	1.40078	2.65388e-15	1.66838e-14
PHEX	6.3864	8.28447	1.89807	5.10225e-07	7.58423e-07
PHLDA3	6.84211	7.8451	1.003	2.15474e-19	6.55544e-18
PIWIL1	4.05871	5.2532	1.19449	1.28122e-09	2.70523e-09
PKHD1L1	9.44374	5.8069	-3.63684	1.99561e-17	2.29138e-16
PKNOX2	7.40188	6.37076	-1.03112	4.52024e-14	2.11928e-13
PLA2G7	9.22352	7.57134	-1.65218	4.25211e-16	3.21647e-15
PLA2R1	6.8639	4.73706	-2.12684	1.0318e-21	2.38918e-19
PLAG1	6.21831	7.6949	1.4766	7.47542e-13	2.72118e-12
PLAU	6.22653	9.74094	3.51441	1.08681e-19	4.11802e-18
PLAUR	6.26436	7.60747	1.34311	4.73426e-12	1.49715e-11
PLD3	9.19457	10.2703	1.07568	9.06954e-19	1.89959e-17
PLEKHG1	6.47724	7.78577	1.30853	2.13313e-12	7.15276e-12
PLK2	7.15933	8.44011	1.28077	4.4639e-18	6.59771e-17
PLLP	8.478	7.31261	-1.16539	3.96319e-18	6.05076e-17
PLP2	8.76601	9.97159	1.20558	3.50562e-15	2.15826e-14
PLSCR4	9.6005	8.12819	-1.47231	1.58765e-15	1.06047e-14
PLXNC1	5.85064	7.29726	1.44662	1.76112e-14	9.05098e-14
PMAIP1	5.05052	6.97229	1.92177	5.18903e-11	1.36282e-10
PNP	8.03471	9.10492	1.07021	5.25362e-09	1.01001e-08
PPAP2C	5.51714	6.66989	1.15275	9.47904e-08	1.54754e-07
PPARGC1A	6.26593	4.90617	-1.35976	2.16716e-18	3.71717e-17
PRDM1	7.34599	8.44352	1.09753	3.87142e-17	4.01395e-16
PRDM16	7.18104	6.13478	-1.04626	1.99561e-17	2.29138e-16
PRICKLE1	7.88079	9.20429	1.3235	7.26665e-15	4.12073e-14
PRIMA1	6.47245	5.39931	-1.07314	1.59397e-17	1.9313e-16
PRKCQ	9.24036	7.944	-1.29636	2.58367e-20	1.65673e-18
PRKX	9.22604	7.85684	-1.36919	2.0953e-14	1.05346e-13
PROM1	7.87601	5.20816	-2.66785	9.38978e-13	3.35648e-12
PROS1	8.15132	10.7832	2.63191	1.02915e-18	2.10269e-17
PROX1	7.23933	5.87584	-1.36349	4.4639e-18	6.59771e-17
PRR15	4.43057	9.25063	4.82006	1.6428e-19	5.56684e-18
PRR15L	9.31269	8.03198	-1.28071	1.5872e-12	5.47636e-12
PRSS2	4.65704	7.20707	2.55002	1.24011e-14	6.60124e-14
PRSS23	7.4006	8.98724	1.58664	3.84801e-16	2.93745e-15
PRSS3P2	5.46471	6.51365	1.04893	1.68742e-13	6.94977e-13
PRTG	7.44875	6.37878	-1.06997	5.18639e-16	3.83958e-15
PRUNE	8.17108	7.12659	-1.04449	2.76393e-18	4.51767e-17
PSD3	7.35389	9.54387	2.18998	1.41339e-20	1.05197e-18
PTCHD4	4.0388	5.38831	1.34951	1.89275e-16	1.58732e-15
PTP4A3	5.79224	6.89243	1.10019	3.47075e-20	1.90343e-18
PTPRG	6.41983	7.5451	1.12527	2.32364e-13	9.30348e-13
PTX3	6.10824	4.32949	-1.77875	2.41722e-15	1.53817e-14
QPCT	6.93354	9.95234	3.01879	1.49772e-18	2.81194e-17
RAB23	9.33358	8.2312	-1.10237	4.25211e-16	3.21647e-15
RAB27A	8.49818	10.1395	1.64132	5.35879e-17	5.26779e-16
RAP1GAP	7.93391	6.90137	-1.03254	8.46853e-16	5.97239e-15
RASD1	8.64688	9.67184	1.02495	6.10325e-07	8.99199e-07
RASD2	5.13539	6.58202	1.44662	5.65352e-18	8.04228e-17
RASSF6	5.39133	4.04172	-1.3496	1.89275e-16	1.58732e-15
RASSF9	6.86026	5.15584	-1.70442	1.91518e-20	1.2875e-18
RELN	8.59297	6.05306	-2.53991	3.39055e-21	4.4162e-19
RGS17	6.53484	4.50699	-2.02785	8.21586e-17	7.85406e-16
RGS2	9.61947	8.38719	-1.23228	1.00635e-08	1.8642e-08
RNF150	7.41393	5.80118	-1.61275	3.47075e-20	1.90343e-18
RNF157-AS1	7.37824	5.41007	-1.96818	8.69365e-15	4.83135e-14
RNF24	6.31008	7.45027	1.1402	4.64346e-20	2.25046e-18
ROR2	6.71055	4.94402	-1.76653	1.49772e-18	2.81194e-17
RP11-134G8.8	5.31591	6.70634	1.39043	1.24835e-19	4.56414e-18
RP11-389C8.2	6.16126	7.18433	1.02306	5.91361e-11	1.53474e-10
RP11-476D10.1	3.39223	7.68858	4.29635	9.13238e-17	8.65086e-16
RP11-747H7.3	6.36528	4.97748	-1.38781	3.11856e-18	4.88652e-17
RP11-757F18.5	5.87546	4.85115	-1.02431	1.61435e-09	3.34259e-09
RP3-525N10.2	3.37722	4.94617	1.56895	1.13179e-15	7.70804e-15
RP6-24A23.7	7.00762	5.12974	-1.87788	3.84801e-16	2.93745e-15
RP6-99M1.2	3.5823	5.80783	2.22553	1.59397e-17	1.9313e-16
RPS6KA6	5.91642	4.81969	-1.09673	1.69508e-18	3.07178e-17
RRAS	8.56291	9.56606	1.00315	9.13744e-12	2.75977e-11
RSPO3	6.2246	4.90457	-1.32003	1.03708e-13	4.47469e-13
RXRG	4.45628	8.18636	3.73008	1.02915e-18	2.10269e-17
RYR1	4.94188	7.791	2.84911	2.58367e-20	1.65673e-18
RYR2	7.15047	5.10693	-2.04354	1.6428e-19	5.56684e-18
S100A11	9.69179	10.9787	1.28693	1.16702e-18	2.30528e-17
S100A11P1	9.02415	10.0553	1.03119	2.4936e-17	2.76419e-16
S100A4	10.3182	11.6371	1.3189	1.55683e-13	6.49535e-13
SBSPON	5.38909	4.32198	-1.06711	1.91723e-18	3.38603e-17
SCARA5	7.19539	5.62364	-1.57174	2.46475e-19	6.89469e-18
SCEL	3.79439	6.22392	2.42953	1.13361e-17	1.47192e-16
SCG5	7.39927	9.93867	2.53939	3.14788e-16	2.46161e-15
SCGB2A1	7.03606	5.11366	-1.9224	8.94046e-12	2.70224e-11
SCN1B	6.71654	8.11376	1.39722	4.18714e-19	1.02058e-17
SCN3A	6.73346	4.76331	-1.97015	1.59397e-17	1.9313e-16
SCN3B	6.57956	5.19445	-1.38512	6.31686e-16	4.55513e-15
SCNN1B	6.69441	5.51233	-1.18208	9.77924e-13	3.49271e-12
SCUBE3	7.80787	6.72924	-1.07863	2.95651e-14	1.45144e-13
SDC4	9.81534	12.0881	2.27277	4.69921e-21	5.44065e-19
SDK1	4.20133	5.4461	1.24477	1.5545e-11	4.47455e-11
SELENBP1	11.0866	10.0227	-1.06393	6.31971e-14	2.85689e-13
SEMA3D	5.34795	4.14611	-1.20185	1.16702e-18	2.30528e-17
SERPINA1	6.21169	8.42644	2.21475	1.6428e-19	5.56684e-18
SERTM1	6.89036	4.13595	-2.75441	5.7248e-16	4.19349e-15
SFN	6.63084	8.39004	1.7592	3.50562e-15	2.15826e-14
SFTPA1	4.19684	5.33764	1.1408	5.86175e-09	1.11867e-08
SGCD	7.25569	5.94729	-1.30841	6.41467e-13	2.36814e-12
SGK223	10.8885	9.69568	-1.19279	2.04139e-11	5.72964e-11
SGPP2	8.0512	6.91932	-1.13188	6.10325e-07	8.99199e-07
SH3BGR	7.59194	6.3332	-1.25874	2.23129e-17	2.53407e-16
SH3GL2	5.26018	3.89223	-1.36796	2.04139e-11	5.72964e-11
SH3RF1	8.87369	7.85706	-1.01662	1.70767e-16	1.46754e-15
SHISA6	3.89727	5.89785	2.00057	2.67363e-11	7.34587e-11
SHROOM4	5.80542	7.54073	1.73531	3.08156e-23	3.21098e-20
SIGLEC15	6.52255	7.9514	1.42884	2.51571e-13	9.96718e-13
SIPA1L2	6.79799	8.01572	1.21773	2.87385e-21	4.27793e-19
SLC16A2	9.21984	7.95636	-1.26347	1.92121e-14	9.7535e-14
SLC1A1	8.89111	7.65014	-1.24097	6.06685e-15	3.50716e-14
SLC22A31	6.09291	7.17946	1.08655	1.91723e-18	3.38603e-17
SLC24A3	7.16157	6.0637	-1.09787	5.08445e-12	1.59939e-11
SLC25A15	9.17831	6.91106	-2.26726	3.47065e-17	3.6622e-16
SLC25A33	9.02883	7.52306	-1.50577	1.9645e-22	1.02351e-19
SLC26A4	11.7032	10.1178	-1.58543	3.14788e-16	2.46161e-15
SLC26A4-AS1	10.4235	8.4284	-1.9951	4.26013e-11	1.13025e-10
SLC26A7	9.51391	7.57718	-1.93673	5.65352e-18	8.04228e-17
SLC27A6	4.6313	7.94527	3.31396	2.00343e-15	1.30067e-14
SLC34A2	6.82956	9.8638	3.03424	3.14788e-16	2.46161e-15
SLC35F2	6.77466	7.79805	1.02339	6.06685e-15	3.50716e-14
SLC43A3	9.58565	8.30909	-1.27656	2.13313e-12	7.15276e-12
SLC47A1	7.28817	8.32596	1.03779	4.03275e-13	1.53222e-12
SLC4A4	7.59423	5.41081	-2.18342	2.81715e-19	7.4789e-18
SLIT1	4.71986	7.20842	2.48856	9.13238e-17	8.65086e-16
SLITRK5	5.79507	4.36973	-1.42534	1.0389e-14	5.67516e-14
SLPI	7.90503	9.99471	2.08968	8.70438e-13	3.14111e-12
SMAD9	8.99937	7.4736	-1.52576	1.08681e-19	4.11802e-18
SMOC2	8.19268	6.59223	-1.60045	2.20097e-15	1.41788e-14
SNORD3A	7.06986	4.98265	-2.08721	1.07583e-09	2.29716e-09
SNX22	7.19389	8.30163	1.10774	2.47005e-12	8.18377e-12
SOD3	8.768	7.1799	-1.5881	9.13238e-17	8.65086e-16
SORD	11.1004	9.59224	-1.50811	9.33131e-16	6.49297e-15
SOSTDC1	6.17766	4.98015	-1.19751	2.04139e-11	5.72964e-11
SOX4	7.08583	8.10184	1.01601	1.6462e-20	1.16294e-18
SPATA18	4.46852	6.01069	1.54217	4.31649e-17	4.42042e-16
SPINT1	7.51149	8.52219	1.0107	1.41339e-20	1.05197e-18
SPOCK1	7.00866	8.99545	1.98679	2.72305e-13	1.0677e-12
SPOCK2	6.74324	8.07492	1.33168	1.98174e-12	6.70991e-12
SPRY1	7.24666	8.40232	1.15566	9.33131e-16	6.49297e-15
SPRY4	7.31144	8.59559	1.28415	4.64346e-20	2.25046e-18
SPX	8.04324	6.06102	-1.98222	1.43266e-19	5.1037e-18
ST3GAL5	10.1185	11.3097	1.19112	1.0389e-14	5.67516e-14
ST6GALNAC5	3.9843	4.98434	1.00004	2.45553e-08	4.32206e-08
ST7-AS1	6.32687	4.80816	-1.51871	8.88286e-21	7.8774e-19
STEAP2	7.72674	6.09497	-1.63177	2.32255e-16	1.89811e-15
STEAP4	5.81793	7.01328	1.19535	6.18815e-20	2.65899e-18
STK32A	4.51443	5.90969	1.39525	9.45351e-20	3.71719e-18
STMN2	4.01193	5.26329	1.25137	2.9128e-15	1.82291e-14
STXBP5L	5.76116	4.3201	-1.44106	4.31649e-17	4.42042e-16
SYNC	6.46631	7.8229	1.35658	1.99561e-17	2.29138e-16
SYNDIG1	7.67705	6.18392	-1.49313	2.46475e-19	6.89469e-18
SYNM	8.58291	7.51792	-1.06499	3.19599e-15	1.98523e-14
SYTL1	7.27913	9.32516	2.04604	6.18815e-20	2.65899e-18
SYTL5	3.94393	6.58903	2.6451	4.4639e-18	6.59771e-17
TBC1D2	6.61251	7.96242	1.34991	2.88158e-22	1.09186e-19
TBC1D4	9.59115	8.23888	-1.35227	1.46112e-21	2.76816e-19
TBX22	5.30234	3.37645	-1.92589	8.02477e-18	1.07894e-16
TCEAL2	10.2756	7.45916	-2.81643	3.11856e-18	4.88652e-17
TCERG1L	8.89933	9.93263	1.0333	3.14357e-05	3.83111e-05
TCF7L1	8.48011	7.23484	-1.24527	4.15438e-14	1.95876e-13
TCN1	4.62456	5.70632	1.08176	1.81246e-05	2.26177e-05
TCRDV2	6.57094	9.39346	2.82253	5.61079e-09	1.07471e-08
TDRD9	8.28954	5.76579	-2.52375	5.34743e-14	2.45194e-13
TENM1	4.14969	6.59175	2.44206	1.3225e-18	2.58788e-17
TESC	5.57179	6.9071	1.33531	1.13361e-17	1.47192e-16
TFCP2L1	8.48697	6.30677	-2.18021	3.11856e-18	4.88652e-17
TFF3	12.2629	8.15491	-4.10801	5.52085e-21	5.90023e-19
TFPI	6.888	5.18483	-1.70317	3.39055e-21	4.4162e-19
TGFA	6.03322	7.27877	1.24555	8.02477e-18	1.07894e-16
TGFBR1	6.63029	7.68591	1.05562	1.02785e-15	7.06942e-15
TGFBR3	8.97404	7.8968	-1.07725	5.35879e-17	5.26779e-16
THRSP	5.33895	7.9291	2.59016	6.31686e-16	4.55513e-15
THSD7A	6.98888	5.92029	-1.06859	9.04098e-09	1.68452e-08
TIAM1	6.33452	7.94536	1.61085	2.4936e-17	2.76419e-16
TIMP1	10.6763	12.8543	2.17801	1.54007e-16	1.35708e-15
TLE1	7.07454	6.04409	-1.03044	1.43266e-19	5.1037e-18
TLR2	6.6921	7.94272	1.25062	6.29138e-12	1.95253e-11
TM4SF4	4.81088	5.83361	1.02273	2.03527e-07	3.18432e-07
TMC6	6.03329	7.53272	1.49944	1.02785e-15	7.06942e-15
TMEM100	6.09459	8.41918	2.32458	1.35513e-11	3.94702e-11
TMEM139	7.51566	5.61026	-1.9054	7.14436e-18	9.79529e-17
TMEM154	4.5988	6.02595	1.42715	1.6645e-11	4.76159e-11
TMEM163	4.93645	7.37595	2.4395	1.82855e-13	7.46465e-13
TMEM171	7.34429	5.89596	-1.44833	1.91518e-20	1.2875e-18
TMEM173	7.31302	9.05376	1.74075	7.98731e-19	1.71604e-17
TMEM178A	8.12754	6.88569	-1.24185	5.91361e-11	1.53474e-10
TMEM200A	5.60173	7.04579	1.44406	2.54462e-10	5.99208e-10
TMEM220	7.67504	6.63316	-1.04187	1.27064e-17	1.63457e-16
TMEM246	6.8382	5.45073	-1.38747	1.68742e-13	6.94977e-13
TMEM255A	3.6419	6.49285	2.85095	4.70896e-12	1.49596e-11
TMEM71	5.56475	6.67131	1.10656	1.70983e-09	3.53149e-09
TMPRSS4	5.75323	7.35953	1.6063	4.31649e-17	4.42042e-16
TNC	4.48696	5.9224	1.43544	5.91361e-11	1.53474e-10
TNFRSF10C	5.00875	6.19644	1.18769	4.01652e-20	2.09261e-18
TNFRSF11B	9.92457	8.02069	-1.90388	1.01469e-16	9.33604e-16
TNFRSF12A	7.91766	9.83257	1.91492	5.05922e-15	2.98258e-14
TNFRSF21	6.16733	7.33787	1.17054	1.47341e-12	5.10487e-12
TNFSF15	5.09412	6.65726	1.56314	4.01652e-20	2.09261e-18
TNIK	5.89261	7.38235	1.48974	3.39055e-21	4.4162e-19
TNRC6C-AS1	5.36215	6.78248	1.42033	4.64346e-20	2.25046e-18
TNXA	7.85833	6.65879	-1.19954	4.18714e-19	1.02058e-17
TPD52L1	9.12481	10.2178	1.09297	1.17728e-12	4.13736e-12
TPO	12.991	9.8044	-3.18657	4.81056e-17	4.83142e-16
TRDV3	4.45001	5.99261	1.54261	1.0147e-09	2.1733e-09
TREM1	5.13489	7.02074	1.88586	1.12539e-13	4.81582e-13
TRIM36	4.65074	5.82332	1.17258	1.61393e-14	8.36673e-14
TRIM58	6.29325	5.25411	-1.03913	3.26763e-11	8.84956e-11
TRPC5	3.22837	4.48673	1.25836	5.48428e-09	1.05387e-08
TSHZ3	8.80263	7.60845	-1.19418	5.54099e-15	3.23911e-14
TSLP	5.06919	3.83579	-1.2334	7.26665e-15	4.12073e-14
TSPAN5	8.75466	7.3281	-1.42656	1.91723e-18	3.38603e-17
TSPAN7	8.85989	7.48002	-1.37987	3.81767e-12	1.22968e-11
TSPAN8	5.55726	4.11813	-1.43913	6.31971e-14	2.85689e-13
TTC30A	7.66217	6.04744	-1.61473	2.16716e-18	3.71717e-17
TTC39B	5.62187	6.68075	1.05887	1.47864e-14	7.7327e-14
TUSC3	5.14957	7.36827	2.21869	1.59397e-17	1.9313e-16
UBE2QL1	6.53573	8.19849	1.66276	8.06736e-13	2.92644e-12
UGT2B28	6.35836	5.24695	-1.11141	2.09707e-16	1.73425e-15
UGT8	6.4318	4.88027	-1.55153	2.09707e-16	1.73425e-15
ULBP2	5.1454	6.34591	1.20051	8.46853e-16	5.97239e-15
UPP1	6.34807	7.9197	1.57164	1.69508e-18	3.07178e-17
USP18	7.02474	8.57	1.54526	7.66603e-11	1.95306e-10
VASN	7.70993	8.76359	1.05366	6.31686e-16	4.55513e-15
WASF3	9.48037	8.24685	-1.23352	1.50804e-15	1.00891e-14
WDR72	8.0168	6.11346	-1.90333	8.88286e-21	7.8774e-19
WFS1	8.93366	7.6466	-1.28706	2.57127e-16	2.06893e-15
WIF1	3.45494	4.64579	1.19085	0.018857	0.019226
WSCD2	7.7121	6.40143	-1.31067	1.02915e-18	2.10269e-17
XKRX	4.32533	5.51288	1.18755	2.41722e-15	1.53817e-14
XPR1	6.99583	8.19393	1.1981	7.23561e-22	1.88488e-19
ZBTB16	8.52068	7.45556	-1.06512	7.81846e-06	1.01645e-05
ZCCHC12	5.66107	11.2367	5.57566	9.45351e-20	3.71719e-18
ZFPM2	8.83855	7.00575	-1.8328	2.84554e-16	2.25909e-15
ZMAT3	7.1612	8.80718	1.64597	2.81715e-19	7.4789e-18
ZMAT4	8.93691	6.59004	-2.34687	1.68093e-13	6.94977e-13
ZNF536	5.72824	4.39996	-1.32828	1.37091e-15	9.21604e-15
