# Supplementary material for: Identifying and analyzing the key genes shared by papillary thyroid carcinoma and Hashimoto’s thyroiditis using bioinformatics methods
Source: Front Endocrinol (Lausanne). 2023 May 31;14:1140094. doi: 10.3389/fendo.2023.1140094 (PMC10266228; doi:10.3389/fendo.2023.1140094)
Supplement: Supplementary file 7 [file Table_5.xlsx]

## Sheet: Sheet1
Supplementary Table 3 The result of functional enrichment analysis of differentially expressed PTC-related genes
BP
ID	Description	GeneRatio	BgRatio	pvalue	p.adjust	qvalue	geneID	Count
GO:0030198	extracellular matrix organization	39/573	395/18866	1.03385e-10	2.50821e-07	2.04764e-07	ADAMTS9/COL13A1/COL15A1/COL23A1/COL8A2/COL9A3/COMP/CSGALNACT1/CYP1B1/DCN/DPP4/DPT/FBLN1/FBLN2/FBLN5/FMOD/FN1/HAS2/ICAM1/ICAM4/ITGA2/ITGA3/KLK7/LAMB3/LOXL1/MFAP2/MFAP4/MFAP5/PRSS2/PTX3/SCUBE3/SMOC2/SPINT1/SPOCK2/TGFBR1/TIMP1/TNC/TNFRSF11B/WDR72	39
GO:0043062	extracellular structure organization	39/573	396/18866	1.11476e-10	2.50821e-07	2.04764e-07	ADAMTS9/COL13A1/COL15A1/COL23A1/COL8A2/COL9A3/COMP/CSGALNACT1/CYP1B1/DCN/DPP4/DPT/FBLN1/FBLN2/FBLN5/FMOD/FN1/HAS2/ICAM1/ICAM4/ITGA2/ITGA3/KLK7/LAMB3/LOXL1/MFAP2/MFAP4/MFAP5/PRSS2/PTX3/SCUBE3/SMOC2/SPINT1/SPOCK2/TGFBR1/TIMP1/TNC/TNFRSF11B/WDR72	39
GO:0034329	cell junction assembly	39/573	434/18866	1.61197e-09	2.41795e-06	1.97395e-06	AMIGO2/APOD/CBLN1/CDH2/CDH6/CLDN1/CLDN10/CLDN16/CLDN8/CORO1C/CUX2/EPHB1/FGF13/FLRT3/FN1/GABRB2/GJA4/GJB6/GJC1/GPM6A/IL1RAP/ITGA2/KRT14/LAMB3/LINGO2/LRP4/LRRN1/LRRN3/MYOC/NRCAM/PCDH17/SDC4/SDK1/SLIT1/SLITRK5/SPOCK2/SYNDIG1/TLR2/UGT8	39
GO:0050808	synapse organization	37/573	433/18866	1.63809e-08	1.84285e-05	1.50446e-05	AMIGO2/APOE/CBLN1/CDH2/CHCHD10/CTTNBP2/CUX2/CX3CL1/DLG2/EPHB1/ETV5/FGF13/FLRT3/GABRB2/GPM6A/IL1RAP/ITGA3/LINGO2/LRP4/LRRK2/LRRN1/LRRN3/MYH10/NGEF/NRCAM/PCDH17/RELN/SDK1/SHISA6/SLIT1/SLITRK5/SPOCK2/SYNDIG1/TIAM1/TLR2/TNC/WASF3	37
GO:0050807	regulation of synapse organization	25/573	229/18866	3.46399e-08	3.11759e-05	2.54512e-05	AMIGO2/APOE/CBLN1/CDH2/CTTNBP2/CUX2/EPHB1/ETV5/FLRT3/GPM6A/IL1RAP/LINGO2/LRP4/LRRK2/LRRN1/LRRN3/NGEF/NRCAM/RELN/SHISA6/SLIT1/SLITRK5/SYNDIG1/TIAM1/TLR2	25
GO:0007416	synapse assembly	22/573	184/18866	4.52878e-08	3.39659e-05	2.77288e-05	AMIGO2/CBLN1/CDH2/CUX2/EPHB1/FGF13/FLRT3/GABRB2/GPM6A/IL1RAP/LINGO2/LRP4/LRRN1/LRRN3/NRCAM/PCDH17/SDK1/SLIT1/SLITRK5/SPOCK2/SYNDIG1/TLR2	22
GO:0050803	regulation of synapse structure or activity	25/573	240/18866	8.74206e-08	5.6199e-05	4.58794e-05	AMIGO2/APOE/CBLN1/CDH2/CTTNBP2/CUX2/EPHB1/ETV5/FLRT3/GPM6A/IL1RAP/LINGO2/LRP4/LRRK2/LRRN1/LRRN3/NGEF/NRCAM/RELN/SHISA6/SLIT1/SLITRK5/SYNDIG1/TIAM1/TLR2	25
GO:0031589	cell-substrate adhesion	31/573	359/18866	1.92208e-07	0.000108117	8.82638e-05	ADAMTS9/AGR2/APOD/CCL21/CEACAM6/COL13A1/CORO1C/CX3CL1/EPHB1/FBLN1/FBLN2/FBLN5/FN1/HAS2/ITGA2/ITGA3/LAMB3/LGALS1/LYVE1/MDK/MEGF9/MYOC/PLAU/PRKX/RRAS/SDC4/SMOC2/SPOCK1/SPOCK2/TIAM1/TNFRSF12A	31
GO:0001655	urogenital system development	29/573	330/18866	3.31279e-07	0.00016564	0.000135224	ALOX15B/ANXA1/BMP2/CA2/CITED1/CRLF1/CTSH/DCN/ENPEP/HAS2/ID3/ID4/IRX3/ITGA3/LRP4/LRRK2/OSR1/PCSK5/PLAG1/PRKX/PROM1/PROX1/SDC4/SOX4/SPRY1/TGFBR1/TNC/WFS1/ZBTB16	29
GO:0045444	fat cell differentiation	23/573	235/18866	8.6616e-07	0.000389772	0.0003182	ARNTL/BMP2/CCND1/DIO2/EGR2/ENPP1/FABP4/GDF10/ID4/INHBB/LAMB3/LMO3/LPL/LRG1/MAFB/NR4A3/PPARGC1A/PRDM16/RGS2/STEAP4/WIF1/ZBTB16/ZFPM2	23
GO:0042445	hormone metabolic process	22/573	221/18866	1.12376e-06	0.000459722	0.000375305	ADH1B/ADM/AKR1C2/AKR1C3/ALDH1A1/ALDH1A3/BMP2/CRABP1/CYP1B1/DIO1/DIO2/ENPEP/GHR/HSD17B6/IYD/PCSK1N/PCSK2/PCSK5/PPARGC1A/SCG5/SLC16A2/TPO	22
GO:0060840	artery development	14/573	102/18866	2.47248e-06	0.000889542	0.000726199	ADAMTS9/APOE/COMP/FOLR1/HEY2/LOXL1/LTBP1/MDK/MYH10/PRDM1/PRICKLE1/PROX1/SOX4/TGFBR1	14
GO:0060976	coronary vasculature development	10/573	51/18866	2.56979e-06	0.000889542	0.000726199	APLNR/HEY2/LTBP1/MYH10/PCSK5/PRDM1/PRICKLE1/SGCD/TGFBR1/TGFBR3	10
GO:1901890	positive regulation of cell junction assembly	14/573	103/18866	2.7829e-06	0.000894504	0.00073025	AMIGO2/CBLN1/CLDN1/CUX2/EPHB1/FLRT3/IL1RAP/LINGO2/LRRN1/LRRN3/MYOC/SDC4/SLITRK5/SYNDIG1	14
GO:0048568	embryonic organ development	33/573	451/18866	3.23195e-06	0.000969586	0.000791545	ABR/ADM/ALDH1A3/CITED1/CITED2/COL13A1/CXCL8/EFEMP1/FOLR1/GJB6/GRHL3/HEY2/ID3/KIT/KRT19/MAFB/MFAP2/MFAP5/NR4A3/OSR1/PBX3/PBX4/PCSK5/PRDM1/PROX1/ROR2/RSPO3/RYR2/SPINT1/TBX22/TGFBR1/TPO/ZFPM2	33
GO:0051965	positive regulation of synapse assembly	11/573	67/18866	5.06727e-06	0.00142517	0.00116347	AMIGO2/CBLN1/CUX2/EPHB1/FLRT3/IL1RAP/LINGO2/LRRN1/LRRN3/SLITRK5/SYNDIG1	11
GO:0001822	kidney development	24/573	283/18866	6.30123e-06	0.00166797	0.00136169	BMP2/CA2/CITED1/CRLF1/CTSH/DCN/ENPEP/HAS2/ID3/IRX3/ITGA3/LRP4/LRRK2/OSR1/PCSK5/PRKX/PROM1/PROX1/SDC4/SOX4/SPRY1/TGFBR1/WFS1/ZBTB16	24
GO:0030318	melanocyte differentiation	7/573	26/18866	9.14371e-06	0.00228593	0.00186617	ADAMTS9/CITED1/ENPP1/KIT/MREG/OCA2/RAB27A	7
GO:0072001	renal system development	24/573	292/18866	1.0692e-05	0.00247187	0.00201797	BMP2/CA2/CITED1/CRLF1/CTSH/DCN/ENPEP/HAS2/ID3/IRX3/ITGA3/LRP4/LRRK2/OSR1/PCSK5/PRKX/PROM1/PROX1/SDC4/SOX4/SPRY1/TGFBR1/WFS1/ZBTB16	24
GO:0010810	regulation of cell-substrate adhesion	20/573	217/18866	1.09861e-05	0.00247187	0.00201797	AGR2/APOD/CCL21/CEACAM6/CORO1C/CX3CL1/FBLN1/FBLN2/FN1/HAS2/ITGA3/LGALS1/MDK/MYOC/PLAU/RRAS/SDC4/SMOC2/SPOCK1/SPOCK2	20
GO:0042476	odontogenesis	15/573	132/18866	1.17233e-05	0.00251214	0.00205085	ADM/AQP1/BMP2/CA2/FAM20A/ID3/LRP4/ODAM/OSR1/PAX9/PHEX/SOSTDC1/TNC/TNFRSF11B/WDR72	15
GO:0007178	transmembrane receptor protein serine/threonine kinase signaling pathway	27/573	359/18866	1.54921e-05	0.00305456	0.00249366	BMP2/BMP8A/BTBD11/CD109/CDKN2B/CHRDL1/CITED1/CITED2/COMP/FMOD/FOLR1/GDF10/IGSF1/INHBB/ITGA3/JUN/LRG1/LTBP1/PRDM16/ROR2/SMAD9/SOSTDC1/SPRY1/TGFBR1/TGFBR3/TMEM100/VASN	27
GO:0010460	positive regulation of heart rate	7/573	28/18866	1.56122e-05	0.00305456	0.00249366	ADM/AVPR1A/HEY2/NMU/RYR2/SCN3B/SLC1A1	7
GO:0010811	positive regulation of cell-substrate adhesion	14/573	122/18866	2.03993e-05	0.00364064	0.00297212	AGR2/CCL21/CEACAM6/CX3CL1/FBLN2/FN1/HAS2/ITGA3/MDK/MYOC/RRAS/SDC4/SMOC2/SPOCK2	14
GO:0051963	regulation of synapse assembly	13/573	107/18866	2.17135e-05	0.00364064	0.00297212	AMIGO2/CBLN1/CUX2/EPHB1/FLRT3/IL1RAP/LINGO2/LRRN1/LRRN3/SLIT1/SLITRK5/SYNDIG1/TLR2	13
GO:0099173	postsynapse organization	17/573	173/18866	2.17741e-05	0.00364064	0.00297212	APOE/CBLN1/CDH2/CUX2/DLG2/EPHB1/ETV5/IL1RAP/ITGA3/LRP4/LRRK2/MYH10/NGEF/NRCAM/RELN/SHISA6/TIAM1	17
GO:0070371	ERK1 and ERK2 cascade	25/573	325/18866	2.18438e-05	0.00364064	0.00297212	AKAP12/APOE/BMP2/CAMK2N1/CCL20/CCL21/CHI3L1/CTSH/CX3CL1/DUSP4/DUSP6/EPHB1/FBLN1/FN1/HMGCR/ICAM1/JUN/LMO3/NOD1/NOX4/RPS6KA6/RRAS/SPRY1/SPRY4/TIAM1	25
GO:0070372	regulation of ERK1 and ERK2 cascade	24/573	306/18866	2.31852e-05	0.00372619	0.00304197	AKAP12/APOE/BMP2/CAMK2N1/CCL20/CCL21/CHI3L1/CX3CL1/DUSP4/DUSP6/EPHB1/FBLN1/FN1/HMGCR/ICAM1/JUN/LMO3/NOD1/NOX4/RPS6KA6/RRAS/SPRY1/SPRY4/TIAM1	24
GO:0001503	ossification	29/573	412/18866	2.6156e-05	0.00405868	0.0033134	BMP2/BMP8A/CHRDL1/CITED1/COL13A1/COMP/CSGALNACT1/ECM1/EGR2/ENPP1/FHL2/GDF10/ID3/ID4/IGSF10/KL/LRP4/MDK/MRC2/MYOC/NAB2/OMD/OSR1/PHEX/ROR2/RYR1/SLC24A3/TNC/ZBTB16	29
GO:0045823	positive regulation of heart contraction	8/573	43/18866	3.91228e-05	0.00535812	0.00437423	ADM/AVPR1A/HEY2/NMU/RGS2/RYR2/SCN3B/SLC1A1	8
GO:0046688	response to copper ion	8/573	43/18866	3.91228e-05	0.00535812	0.00437423	AQP1/ICAM1/MT1F/MT1H/MT1M/MT1X/SOD3/SORD	8
GO:0042391	regulation of membrane potential	30/573	443/18866	3.92669e-05	0.00535812	0.00437423	ADORA1/BID/CBLN1/CHCHD10/CUX2/DCN/DGKI/FGF13/FHL1/GABRB2/GJC1/GNA14/JUN/KCNJ2/KCNK2/KCNK5/KCNN4/LRRK2/MLLT11/MYOC/NRCAM/PMAIP1/RELN/RYR2/SCN1B/SCN3A/SCN3B/SLC25A33/SLC4A4/TRPC5	30
GO:0060317	cardiac epithelial to mesenchymal transition	7/573	32/18866	3.99383e-05	0.00535812	0.00437423	BMP2/HAS2/HEY2/SPRY1/TGFBR1/TGFBR3/TMEM100	7
GO:1901888	regulation of cell junction assembly	18/573	200/18866	4.10911e-05	0.00535812	0.00437423	AMIGO2/APOD/CBLN1/CLDN1/CORO1C/CUX2/EPHB1/FLRT3/IL1RAP/LINGO2/LRRN1/LRRN3/MYOC/SDC4/SLIT1/SLITRK5/SYNDIG1/TLR2	18
GO:0098742	cell-cell adhesion via plasma-membrane adhesion molecules	22/573	277/18866	4.16743e-05	0.00535812	0.00437423	AMIGO2/BMP2/CBLN1/CDH16/CDH2/CDH3/CDH6/CEACAM6/CLDN1/CLDN10/CLDN16/CLDN8/CX3CL1/FLRT3/FXYD5/ICAM1/IL1RAP/MPZL2/NEXN/PCDH17/SDK1/TENM1	22
GO:0071559	response to transforming growth factor beta	21/573	258/18866	4.33897e-05	0.00542372	0.00442778	CD109/CDKN2B/CITED1/CITED2/CLDN1/FMOD/FNDC4/FOLR1/GDF10/ITGA3/JUN/LRG1/LTBP1/NOX4/PPARGC1A/PRDM16/SMAD9/SPRY1/TGFBR1/TGFBR3/VASN	21
GO:0007568	aging	24/573	319/18866	4.53157e-05	0.00542725	0.00443066	ADM/APOD/ARNTL/CDKN1A/CDKN2B/CLDN1/COMP/CRYAB/CTSC/CX3CL1/DCN/GJB6/HMGCR/ICAM1/JUN/KL/KRT14/LRRK2/NOX4/PLA2R1/PLK2/PPARGC1A/TFCP2L1/TIMP1	24
GO:0031644	regulation of nervous system process	15/573	148/18866	4.58301e-05	0.00542725	0.00443066	ADORA1/AVPR1A/CBLN1/CTSC/CUX2/EGR2/ITGA2/LRRK2/NMU/RELN/SHISA6/SPX/TMEM100/TNFRSF21/WASF3	15
GO:0016338	calcium-independent cell-cell adhesion via plasma membrane cell-adhesion molecules	6/573	23/18866	4.96532e-05	0.0055882	0.00456206	BMP2/CLDN1/CLDN10/CLDN16/CLDN8/CX3CL1	6
GO:0043405	regulation of MAP kinase activity	25/573	342/18866	5.07217e-05	0.0055882	0.00456206	ADORA1/APOE/BMP2/DUSP4/DUSP5/DUSP6/GHR/HMGCR/IGFBP6/KIT/LPAR1/LRRK2/NOD1/NOX4/PDE5A/RGS2/ROR2/SPRY1/SPRY4/TENM1/TGFA/TGFBR1/TIAM1/TNIK/TPD52L1	25
GO:0007162	negative regulation of cell adhesion	23/573	301/18866	5.11984e-05	0.0055882	0.00456206	ANXA1/APOD/ARHGDIB/BMP2/CCL21/CORO1C/CX3CL1/CYP1B1/FBLN1/FGL2/FXYD5/LGALS1/LGALS3/MDK/MUC1/MYOC/PDE5A/PELI1/PLXNC1/SDC4/SPOCK1/TNC/TNFRSF21	23
GO:0045785	positive regulation of cell adhesion	29/573	428/18866	5.21565e-05	0.0055882	0.00456206	AGR2/ANXA1/CCL21/CD55/CEACAM6/CITED2/CX3CL1/DPP4/FBLN2/FN1/FRMD5/HAS2/ICAM1/ITGA2/ITGA3/LGALS1/MDK/MYOC/NR4A3/PLAUR/PNP/PRKCQ/PRSS2/RRAS/SDC4/SMOC2/SOX4/SPOCK2/ZBTB16	29
GO:0010038	response to metal ion	26/573	366/18866	5.82098e-05	0.00609173	0.00497313	AKR1C3/AQP1/CA2/CAPN3/CCND1/CLDN1/CPNE4/DLG2/FABP4/FIBIN/FOSB/ICAM1/JUN/KIT/KRT14/LRRK2/MT1F/MT1H/MT1M/MT1X/PPARGC1A/RYR1/RYR2/SOD3/SORD/TNFRSF11B	26
GO:0031345	negative regulation of cell projection organization	17/573	188/18866	6.29182e-05	0.00643482	0.00525322	APOE/ARHGAP24/CCL21/FGF13/ITGA3/LGALS1/LPAR1/LRP4/LRRK2/NGEF/PLK2/PTPRG/RAP1GAP/SEMA3D/SPOCK1/STMN2/TRPC5	17
GO:0035904	aorta development	9/573	60/18866	7.67229e-05	0.00760008	0.00620451	ADAMTS9/HEY2/LOXL1/LTBP1/MYH10/PRDM1/PRICKLE1/PROX1/SOX4	9
GO:0031346	positive regulation of cell projection organization	27/573	394/18866	7.76897e-05	0.00760008	0.00620451	APOE/CCL21/CDC42EP3/CORO1C/CUX2/CX3CL1/ENC1/EPS8/FN1/GPM6A/ITGA2/ITGA3/KIT/LCN2/LPAR1/MDK/PLXNC1/RELN/RGS2/ROR2/SCN1B/STMN2/TENM1/TGFBR1/TIAM1/TNFRSF12A/TRPC5	27
GO:0048844	artery morphogenesis	10/573	75/18866	8.67678e-05	0.00818756	0.00668412	ADAMTS9/APOE/COMP/FOLR1/HEY2/MDK/PRDM1/PROX1/SOX4/TGFBR1	10
GO:0070542	response to fatty acid	11/573	90/18866	8.74141e-05	0.00818756	0.00668412	AKR1C2/AKR1C3/CCL21/CLDN1/GLDC/ID3/LPL/PPARGC1A/TGFBR3/TLR2/TNC	11
GO:0050931	pigment cell differentiation	7/573	36/18866	8.91535e-05	0.00818756	0.00668412	ADAMTS9/CITED1/ENPP1/KIT/MREG/OCA2/RAB27A	7
GO:0071560	cellular response to transforming growth factor beta stimulus	20/573	252/18866	9.29771e-05	0.00836794	0.00683137	CD109/CDKN2B/CITED1/CITED2/CLDN1/FMOD/FOLR1/GDF10/ITGA3/JUN/LRG1/LTBP1/NOX4/PPARGC1A/PRDM16/SMAD9/SPRY1/TGFBR1/TGFBR3/VASN	20
GO:1903524	positive regulation of blood circulation	10/573	76/18866	9.72408e-05	0.00852986	0.00696355	ADM/AVPR1A/HEY2/HRH1/ICAM1/NMU/RGS2/RYR2/SCN3B/SLC1A1	10
GO:0099175	regulation of postsynapse organization	12/573	107/18866	9.85672e-05	0.00852986	0.00696355	APOE/CBLN1/CDH2/CUX2/IL1RAP/LRP4/LRRK2/NGEF/NRCAM/RELN/SHISA6/TIAM1	12
GO:0090092	regulation of transmembrane receptor protein serine/threonine kinase signaling pathway	20/573	254/18866	0.000103604	0.0087966	0.00718131	BMP2/BMP8A/CD109/CDKN2B/CHRDL1/CITED1/CITED2/FOLR1/GDF10/IGSF1/INHBB/ITGA3/LRG1/LTBP1/PRDM16/SOSTDC1/SPRY1/TGFBR1/TGFBR3/VASN	20
GO:0060395	SMAD protein signal transduction	10/573	78/18866	0.000121423	0.0100827	0.00823122	BMP2/BMP8A/BTBD11/CITED1/GDF10/INHBB/JUN/ROR2/SMAD9/TGFBR1	10
GO:0051961	negative regulation of nervous system development	23/573	319/18866	0.000123232	0.0100827	0.00823122	APOE/CBLN1/CTSC/CX3CL1/FGF13/ID4/IRX3/LGALS1/LPAR1/LRP4/LRRK2/NGEF/PLK2/PRTG/PTPRG/SEMA3D/SLIT1/SPOCK1/STMN2/TLR2/TNFRSF21/TRPC5/ZNF536	23
GO:0031667	response to nutrient levels	30/573	473/18866	0.000127895	0.0102773	0.00839009	ADM/AKR1C3/APOE/BCHE/BMP8A/CCND1/CDKN1A/CDKN2B/DAPL1/FAS/FOLR1/HMGCR/ICAM1/INHBB/ITGA2/JUN/LCN2/LPL/LRRK2/PCSK1N/PHEX/PMAIP1/PPARGC1A/PROX1/SORD/SPX/TNC/TNFRSF11B/UPP1/XPR1	30
GO:0017015	regulation of transforming growth factor beta receptor signaling pathway	13/573	127/18866	0.00013129	0.010365	0.00846171	CD109/CDKN2B/CITED1/CITED2/FOLR1/ITGA3/LRG1/LTBP1/PRDM16/SPRY1/TGFBR1/TGFBR3/VASN	13
GO:1901654	response to ketone	17/573	200/18866	0.000134936	0.0104692	0.00854676	AHR/AKR1C2/AKR1C3/AQP1/AVPR1A/CCL21/CCND1/CDKN1A/CLDN1/DDIT4/FIBIN/FOSB/GNAI1/ICAM1/TGFBR3/TLR2/TNC	17
GO:0060537	muscle tissue development	27/573	409/18866	0.000144256	0.010877	0.00887973	ADAMTS9/ARNTL/BMP2/DCN/EGR2/EPHB1/EYA2/FHL2/GJC1/HEY2/HLF/HMGCR/KCNK2/MYH10/NEB/NOX4/NUPR1/OSR1/PPARGC1A/PROX1/RGS2/RYR1/RYR2/SGCD/TGFBR1/TGFBR3/ZFPM2	27
GO:0007588	excretion	9/573	65/18866	0.000145027	0.010877	0.00887973	ADORA1/AVPR1A/CLCNKA/CLCNKB/CLDN16/KCNK5/MDK/SCNN1B/SPX	9
GO:0031960	response to corticosteroid	15/573	164/18866	0.000147562	0.0108857	0.00888684	ADM/AKR1C3/ANXA1/AQP1/AVPR1A/BCHE/CCND1/CDKN1A/CLDN1/DDIT4/FIBIN/FOSB/GPR83/ICAM1/MDK	15
GO:0007179	transforming growth factor beta receptor signaling pathway	17/573	202/18866	0.000152216	0.0109855	0.00896831	CD109/CDKN2B/CITED1/CITED2/FMOD/FOLR1/GDF10/ITGA3/JUN/LRG1/LTBP1/PRDM16/SMAD9/SPRY1/TGFBR1/TGFBR3/VASN	17
GO:1903844	regulation of cellular response to transforming growth factor beta stimulus	13/573	129/18866	0.000153797	0.0109855	0.00896831	CD109/CDKN2B/CITED1/CITED2/FOLR1/ITGA3/LRG1/LTBP1/PRDM16/SPRY1/TGFBR1/TGFBR3/VASN	13
GO:0051384	response to glucocorticoid	14/573	147/18866	0.000159008	0.0110501	0.00902099	ADM/ANXA1/AQP1/AVPR1A/BCHE/CCND1/CDKN1A/CLDN1/DDIT4/FIBIN/FOSB/GPR83/ICAM1/MDK	14
GO:0048545	response to steroid hormone	24/573	346/18866	0.000159612	0.0110501	0.00902099	ADM/AKR1C3/ANXA1/AQP1/ARNTL/AVPR1A/BCHE/CA2/CCND1/CDKN1A/CLDN1/DDIT4/ESRRG/FIBIN/FOSB/GPR83/ICAM1/LMO3/MDK/NR4A3/RXRG/SCGB2A1/TFPI/TLR2	24
GO:0001667	ameboidal-type cell migration	30/573	481/18866	0.000171359	0.0116836	0.00953816	ADAMTS9/AKAP12/ANXA1/APOE/ARHGDIB/CORO1C/CTSH/CYP1B1/DCN/DPP4/FN1/FOLR1/HAS2/ITGA2/ITGA3/JUN/KIT/MET/PLK2/PRKX/PROX1/PRSS3P2/PTP4A3/PTPRG/RRAS/SDC4/SEMA3D/SMOC2/TGFBR1/TIMP1	30
GO:0042063	gliogenesis	22/573	307/18866	0.00018743	0.0125886	0.010277	ANXA1/BMP2/CDH2/CX3CL1/EGR2/ETV5/ID4/IL33/LPAR1/MDK/MXRA8/MYOC/NAB2/PLAG1/RELN/ROR2/SOX4/SPINT1/TIAM1/TLR2/TNFRSF21/WASF3	22
GO:0001570	vasculogenesis	10/573	83/18866	0.000204981	0.0135332	0.0110481	ADM/APLNR/CITED1/GJC1/HAS2/HEY2/RRAS/TGFBR3/TMEM100/ZFPM2	10
GO:0070482	response to oxygen levels	26/573	396/18866	0.000207509	0.0135332	0.0110481	ADM/ADORA1/AQP1/BMP2/CDKN1A/CITED2/CRYAB/DDIT4/DPP4/EDNRA/FAS/ICAM1/ITGA2/ITPR1/KCNK2/LPAR1/NOX4/PLAU/PMAIP1/PPARGC1A/RYR1/RYR2/SOD3/TGFBR3/TLR2/VASN	26
GO:0060562	epithelial tube morphogenesis	23/573	331/18866	0.000211794	0.0136153	0.0111152	ADM/BMP2/CITED1/CTSH/EDNRA/ETV5/FOLR1/GRHL3/IRX3/MDK/MET/OSR1/PRICKLE1/PRKX/PROX1/RYR2/SDC4/SOSTDC1/SOX4/SPINT1/SPRY1/TBX22/TNC	23
GO:0048608	reproductive structure development	28/573	443/18866	0.00022531	0.0142802	0.011658	ADM/AKR1C3/ALOX15B/ANXA1/CCND1/CITED1/CITED2/COL9A3/DCN/HEY2/ICAM1/ID4/INHBB/KIT/KRT19/MAMLD1/NRIP1/NUPR1/OSR1/PLAG1/PRDM1/PTX3/ROR2/RSPO3/SPINT1/TGFBR1/TNC/ZFPM2	28
GO:0009636	response to toxic substance	19/573	250/18866	0.000241526	0.0150954	0.0123235	AHR/APOE/CDKN1A/CLDN1/CYP1B1/FBLN5/GSTM3/IPCEF1/IYD/LCN2/MT1F/MT1H/MT1M/MT1X/NUPR1/SCN1B/SOD3/TLR2/TPO	19
GO:0061458	reproductive system development	28/573	447/18866	0.000260874	0.0160813	0.0131283	ADM/AKR1C3/ALOX15B/ANXA1/CCND1/CITED1/CITED2/COL9A3/DCN/HEY2/ICAM1/ID4/INHBB/KIT/KRT19/MAMLD1/NRIP1/NUPR1/OSR1/PLAG1/PRDM1/PTX3/ROR2/RSPO3/SPINT1/TGFBR1/TNC/ZFPM2	28
GO:0002685	regulation of leukocyte migration	17/573	212/18866	0.000270843	0.0164702	0.0134458	ABR/ADORA1/ANXA1/APOD/CCL20/CCL21/CX3CL1/CXCL14/CXCL8/DPP4/ECM1/ICAM1/IL33/ITGA2/LGALS3/MDK/PLA2G7	17
GO:0071248	cellular response to metal ion	16/573	193/18866	0.000279804	0.0166359	0.0135812	AKR1C3/AQP1/CAPN3/CLDN1/CPNE4/DLG2/FABP4/FOSB/JUN/LRRK2/MT1F/MT1H/MT1M/MT1X/PPARGC1A/RYR1	16
GO:0031668	cellular response to extracellular stimulus	19/573	253/18866	0.000280963	0.0166359	0.0135812	AKR1C3/ASGR1/AVPR1A/CDKN1A/CDKN2B/DAPL1/FAS/FOLR1/ICAM1/INHBB/JUN/LCN2/LPL/LRRK2/PHEX/PMAIP1/TNC/UPP1/XPR1	19
GO:0015701	bicarbonate transport	7/573	43/18866	0.000286379	0.0167364	0.0136632	AQP1/CA12/CA2/CA4/SLC26A4/SLC26A7/SLC4A4	7
GO:0032970	regulation of actin filament-based process	26/573	405/18866	0.000294257	0.0169764	0.0138591	ADORA1/ARHGDIB/CCL21/CDC42EP3/CX3CL1/CYFIP2/EPS8/FGF13/GRHL3/ICAM1/KCNJ2/LMOD1/LPAR1/MDK/MET/MYOC/NEB/NOX4/ODAM/PROX1/RYR2/SDC4/SIGLEC15/TENM1/TGFBR1/WASF3	26
GO:0003015	heart process	21/573	297/18866	0.000311997	0.017772	0.0145086	ADM/ADORA1/AVPR1A/FGF13/FXYD6/GJC1/HEY2/ITPR1/KCNIP4/KCNJ2/NMU/NOX4/PDE5A/RGS2/RYR1/RYR2/SCN1B/SCN3B/SGCD/SLC1A1/SPX	21
GO:1904018	positive regulation of vasculature development	18/573	235/18866	0.000317514	0.0178601	0.0145806	ADM/ANXA1/APLNR/AQP1/CHI3L1/CTH/CTSH/CX3CL1/CXCL8/CYP1B1/ECM1/KIT/LRG1/MDK/PLK2/RRAS/SMOC2/TMEM100	18
GO:0008016	regulation of heart contraction	19/573	256/18866	0.000325908	0.018106	0.0147813	ADM/ADORA1/AVPR1A/FGF13/FXYD6/GJC1/HEY2/ITPR1/KCNIP4/KCNJ2/NMU/PDE5A/RGS2/RYR1/RYR2/SCN1B/SCN3B/SLC1A1/SPX	19
GO:0055015	ventricular cardiac muscle cell development	4/573	12/18866	0.000343171	0.0186056	0.0151892	FHL2/HEY2/MYH10/PROX1	4
GO:0098885	modification of postsynaptic actin cytoskeleton	4/573	12/18866	0.000343171	0.0186056	0.0151892	CTTNBP2/MYH10/TIAM1/WASF3	4
GO:0014706	striated muscle tissue development	25/573	389/18866	0.000376207	0.0197952	0.0161603	ADAMTS9/ARNTL/BMP2/DCN/EGR2/EPHB1/EYA2/FHL2/GJC1/HEY2/HLF/HMGCR/KCNK2/MYH10/NEB/NOX4/NUPR1/PROX1/RGS2/RYR1/RYR2/SGCD/TGFBR1/TGFBR3/ZFPM2	25
GO:0071902	positive regulation of protein serine/threonine kinase activity	23/573	345/18866	0.00038258	0.0197952	0.0161603	ADORA1/BMP2/CCND1/CKS2/DUSP5/DUSP6/FAM20A/GHR/IGFBP6/KIT/LPAR1/LRRK2/NOD1/NOX4/PDE5A/PROX1/ROR2/TENM1/TGFA/TGFBR1/TIAM1/TNIK/TPD52L1	23
GO:0043114	regulation of vascular permeability	7/573	45/18866	0.000382706	0.0197952	0.0161603	ABR/ADM/AKAP12/APOE/HRH1/PTP4A3/SH3GL2	7
GO:0060412	ventricular septum morphogenesis	7/573	45/18866	0.000382706	0.0197952	0.0161603	CITED2/HEY2/PROX1/SOX4/TGFBR1/TGFBR3/ZFPM2	7
GO:1903522	regulation of blood circulation	21/573	303/18866	0.000407224	0.0208239	0.0170001	ADM/ADORA1/AVPR1A/FGF13/FXYD6/GJC1/HEY2/HRH1/ICAM1/ITPR1/KCNIP4/KCNJ2/NMU/PDE5A/RGS2/RYR1/RYR2/SCN1B/SCN3B/SLC1A1/SPX	21
GO:0071496	cellular response to external stimulus	22/573	326/18866	0.000431163	0.0210876	0.0172153	AKR1C3/AQP1/ASGR1/AVPR1A/CDKN1A/CDKN2B/DAPL1/FAS/FOLR1/ICAM1/INHBB/ITGA2/JUN/KCNJ2/LCN2/LPL/LRRK2/PHEX/PMAIP1/TNC/UPP1/XPR1	22
GO:0042475	odontogenesis of dentin-containing tooth	10/573	91/18866	0.000436263	0.0210876	0.0172153	ADM/BMP2/CA2/FAM20A/LRP4/ODAM/SOSTDC1/TNC/TNFRSF11B/WDR72	10
GO:0051899	membrane depolarization	10/573	91/18866	0.000436263	0.0210876	0.0172153	DCN/FHL1/JUN/KCNJ2/LRRK2/MLLT11/MYOC/SCN1B/SCN3A/SCN3B	10
GO:0031669	cellular response to nutrient levels	17/573	221/18866	0.00043935	0.0210876	0.0172153	AKR1C3/CDKN1A/CDKN2B/DAPL1/FAS/FOLR1/ICAM1/INHBB/JUN/LCN2/LPL/LRRK2/PHEX/PMAIP1/TNC/UPP1/XPR1	17
GO:0048066	developmental pigmentation	7/573	46/18866	0.000439733	0.0210876	0.0172153	ADAMTS9/CITED1/ENPP1/KIT/MREG/OCA2/RAB27A	7
GO:0001763	morphogenesis of a branching structure	16/573	201/18866	0.000440496	0.0210876	0.0172153	ADM/BMP2/CITED1/COL13A1/CTSH/EDNRA/ETV5/LRRK2/MDK/MET/PRDM1/PROX1/RSPO3/SPINT1/SPRY1/TNC	16
GO:0031214	biomineral tissue development	14/573	163/18866	0.000463218	0.0213643	0.0174412	BMP2/COMP/ECM1/ENPP1/FAM20A/HEY2/KL/ODAM/OMD/OSR1/PHEX/ROR2/SLC24A3/WDR72	14
GO:0110148	biomineralization	14/573	163/18866	0.000463218	0.0213643	0.0174412	BMP2/COMP/ECM1/ENPP1/FAM20A/HEY2/KL/ODAM/OMD/OSR1/PHEX/ROR2/SLC24A3/WDR72	14
GO:0043406	positive regulation of MAP kinase activity	19/573	264/18866	0.000477663	0.0213643	0.0174412	ADORA1/BMP2/DUSP5/DUSP6/GHR/IGFBP6/KIT/LPAR1/LRRK2/NOD1/NOX4/PDE5A/ROR2/TENM1/TGFA/TGFBR1/TIAM1/TNIK/TPD52L1	19
GO:0003281	ventricular septum development	9/573	76/18866	0.000481166	0.0213643	0.0174412	CITED2/HEY2/LTBP1/PRDM1/PROX1/SOX4/TGFBR1/TGFBR3/ZFPM2	9
GO:0003084	positive regulation of systemic arterial blood pressure	4/573	13/18866	0.000483825	0.0213643	0.0174412	ADORA1/AVPR1A/NMU/SPX	4
GO:0030002	cellular anion homeostasis	4/573	13/18866	0.000483825	0.0213643	0.0174412	CKB/ENPP1/SLC34A2/XPR1	4
GO:0030320	cellular monovalent inorganic anion homeostasis	4/573	13/18866	0.000483825	0.0213643	0.0174412	CKB/ENPP1/SLC34A2/XPR1	4
GO:2001235	positive regulation of apoptotic signaling pathway	15/573	183/18866	0.000484257	0.0213643	0.0174412	BID/CHCHD10/CTSC/CTSH/FAS/G0S2/INHBB/MLLT11/NUPR1/PLAUR/PMAIP1/SFN/TGFBR1/TNFRSF12A/TPD52L1	15
GO:0052547	regulation of peptidase activity	28/573	466/18866	0.000507038	0.0221185	0.018057	AQP1/BID/CD109/CRYAB/CST6/CTSH/CYFIP2/ECM1/FAS/FBLN1/FN1/HIP1/NOD1/PCOLCE2/PCSK1N/PLAUR/PMAIP1/PROS1/SERPINA1/SFN/SH3RF1/SLPI/SPINT1/SPOCK1/SPOCK2/TFPI/TIMP1/TNFSF15	28
GO:0060047	heart contraction	20/573	287/18866	0.00051749	0.0221185	0.018057	ADM/ADORA1/AVPR1A/FGF13/FXYD6/GJC1/HEY2/ITPR1/KCNIP4/KCNJ2/NMU/PDE5A/RGS2/RYR1/RYR2/SCN1B/SCN3B/SGCD/SLC1A1/SPX	20
GO:0030111	regulation of Wnt signaling pathway	24/573	375/18866	0.000519078	0.0221185	0.018057	APOE/ARNTL/BMP2/CDH2/CDH3/CITED1/FOLR1/IGFBP6/ITGA3/LRP4/LRRK2/MDK/PRICKLE1/ROR2/RSPO3/SCEL/SHISA6/SOSTDC1/SOX4/TCF7L1/TIAM1/TLE1/TLR2/WIF1	24
GO:0001933	negative regulation of protein phosphorylation	27/573	444/18866	0.000528733	0.0221185	0.018057	APOE/CAMK2N1/CD109/CDKN1A/CDKN2B/CORO1C/DDIT4/DEPTOR/DUSP4/DUSP5/DUSP6/ENPP1/FABP4/FBLN1/HMGCR/JUN/LMO3/LRRK2/MVP/PPARGC1A/RGS2/RPS6KA6/SFN/SH3GL2/SPRY1/SPRY4/TESC	27
GO:0014015	positive regulation of gliogenesis	9/573	77/18866	0.000530454	0.0221185	0.018057	BMP2/CX3CL1/EGR2/ETV5/MDK/PLAG1/SPINT1/TIAM1/TLR2	9
GO:0014013	regulation of gliogenesis	12/573	128/18866	0.000530844	0.0221185	0.018057	BMP2/CDH2/CX3CL1/EGR2/ETV5/ID4/MDK/PLAG1/SPINT1/TIAM1/TLR2/TNFRSF21	12
GO:0006590	thyroid hormone generation	5/573	23/18866	0.000542636	0.0224024	0.0182887	DIO1/DIO2/IYD/SLC16A2/TPO	5
GO:0010769	regulation of cell morphogenesis involved in differentiation	21/573	310/18866	0.000549554	0.0224818	0.0183535	APOE/CDH2/CORO1C/CUX2/FBLN1/FGF13/FN1/HAS2/LRP4/LRRK2/MDK/MYOC/NGEF/NRCAM/PLXNC1/RELN/SEMA3D/TIAM1/TNFRSF12A/TNIK/TRPC5	21
GO:0014911	positive regulation of smooth muscle cell migration	7/573	48/18866	0.000574066	0.023273	0.0189994	HAS2/ITGA2/LPAR1/MDK/NOX4/NR4A3/S100A11	7
GO:0060998	regulation of dendritic spine development	9/573	78/18866	0.000583806	0.0233324	0.019048	APOE/CUX2/LPAR1/LRRK2/NGEF/PLK2/RELN/SDK1/TIAM1	9
GO:0097009	energy homeostasis	6/573	35/18866	0.000585902	0.0233324	0.019048	BMP8A/IRX3/NMU/NR4A3/PASK/PPARGC1A	6
GO:1902905	positive regulation of supramolecular fiber organization	16/573	208/18866	0.000640734	0.0252921	0.0206479	APOE/CCL21/CDC42EP3/CX3CL1/ICAM1/LMOD1/LPAR1/MET/MYOC/NOX4/PROX1/SDC4/STMN2/TENM1/TGFBR1/WASF3	16
GO:0003254	regulation of membrane depolarization	7/573	49/18866	0.000652463	0.0253185	0.0206694	DCN/FHL1/LRRK2/MLLT11/MYOC/SCN1B/SCN3B	7
GO:0048762	mesenchymal cell differentiation	17/573	229/18866	0.000658466	0.0253185	0.0206694	BMP2/CORO1C/EDNRA/FN1/FOLR1/HAS2/HEY2/MDK/OSR1/S100A4/SEMA3D/SPRY1/TGFBR1/TGFBR3/TIAM1/TMEM100/VASN	17
GO:0051775	response to redox state	4/573	14/18866	0.000661156	0.0253185	0.0206694	ARHGDIB/ARNTL/RYR2/VASN	4
GO:0001666	response to hypoxia	23/573	359/18866	0.000663907	0.0253185	0.0206694	ADM/ADORA1/AQP1/BMP2/CITED2/CRYAB/DDIT4/DPP4/EDNRA/ICAM1/ITGA2/ITPR1/KCNK2/NOX4/PLAU/PMAIP1/PPARGC1A/RYR1/RYR2/SOD3/TGFBR3/TLR2/VASN	23
GO:0046686	response to cadmium ion	8/573	64/18866	0.000683307	0.025718	0.0209955	AKR1C3/JUN/KIT/MT1F/MT1H/MT1M/MT1X/SORD	8
GO:0022604	regulation of cell morphogenesis	29/573	499/18866	0.000690311	0.025718	0.0209955	ANXA1/APOE/CDC42EP3/CDH2/CORO1C/CUX2/EPS8/FBLN1/FGF13/FN1/HAS2/ICAM1/KIT/LPAR1/LRP4/LRRK2/MDK/MYH10/MYOC/NGEF/NRCAM/PLXNC1/RELN/SEMA3D/TIAM1/TNFRSF12A/TNIK/TRPC5/WASF3	29
GO:0007160	cell-matrix adhesion	17/573	230/18866	0.000691527	0.025718	0.0209955	ADAMTS9/APOD/CCL21/CEACAM6/COL13A1/CORO1C/CX3CL1/FBLN5/FN1/ITGA2/ITGA3/LYVE1/MYOC/PLAU/RRAS/SDC4/TIAM1	17
GO:0003279	cardiac septum development	11/573	114/18866	0.00070336	0.0259436	0.0211797	CITED2/HEY2/LTBP1/MYH10/PCSK5/PRDM1/PROX1/SOX4/TGFBR1/TGFBR3/ZFPM2	11
GO:0061041	regulation of wound healing	13/573	151/18866	0.000714653	0.0261459	0.0213448	ANXA1/APOE/CD109/CLDN1/HMGCR/PLAU/PLAUR/PRKCQ/PROS1/SMOC2/TFPI/TNFRSF12A/TSPAN8	13
GO:0001654	eye development	24/573	384/18866	0.000724895	0.0263067	0.0214761	ALDH1A3/CHRDL1/COL8A2/CRYAB/CRYBG3/CYP1B1/EFEMP1/EPHB1/FJX1/FREM2/GPM6A/GRHL3/JUN/MFAP2/MFAP5/MYH10/PBX3/PBX4/PRDM1/PROM1/PROX1/SDK1/SPRY1/TGFBR1	24
GO:0050873	brown fat cell differentiation	7/573	50/18866	0.000739111	0.026608	0.0217221	DIO2/FABP4/LAMB3/LRG1/PPARGC1A/PRDM16/RGS2	7
GO:0050679	positive regulation of epithelial cell proliferation	16/573	211/18866	0.00074785	0.0267089	0.0218045	APLNR/BMP2/CCND1/CDH3/CLDN1/ECM1/HAS2/JUN/LRG1/MDK/NR4A3/ODAM/OSR1/PROX1/TGFA/TGFBR1	16
GO:0010631	epithelial cell migration	23/573	365/18866	0.000831227	0.0290209	0.0236919	ADAMTS9/ANXA1/APOE/CORO1C/CTSH/CYP1B1/DCN/DPP4/HAS2/ITGA2/ITGA3/JUN/KIT/MET/PLK2/PRKX/PROX1/PRSS3P2/PTP4A3/PTPRG/RRAS/SMOC2/TGFBR1	23
GO:1900047	negative regulation of hemostasis	7/573	51/18866	0.000834614	0.0290209	0.0236919	APOE/COMP/PLAU/PLAUR/PROS1/TFPI/TSPAN8	7
GO:0150063	visual system development	24/573	388/18866	0.000837118	0.0290209	0.0236919	ALDH1A3/CHRDL1/COL8A2/CRYAB/CRYBG3/CYP1B1/EFEMP1/EPHB1/FJX1/FREM2/GPM6A/GRHL3/JUN/MFAP2/MFAP5/MYH10/PBX3/PBX4/PRDM1/PROM1/PROX1/SDK1/SPRY1/TGFBR1	24
GO:0097305	response to alcohol	17/573	234/18866	0.000838383	0.0290209	0.0236919	AHR/AKR1C2/AKR1C3/AVPR1A/CCL21/CCND1/CDKN1A/CLDN1/EPS8/FOSB/GNAI1/HMGCR/ICAM1/RGS2/TGFBR1/TGFBR3/TNC	17
GO:0010977	negative regulation of neuron projection development	13/573	154/18866	0.000859143	0.0295125	0.0240933	APOE/FGF13/LGALS1/LPAR1/LRP4/LRRK2/NGEF/PLK2/PTPRG/SEMA3D/SPOCK1/STMN2/TRPC5	13
GO:0010273	detoxification of copper ion	4/573	15/18866	0.000880039	0.0297549	0.0242911	MT1F/MT1H/MT1M/MT1X	4
GO:1990169	stress response to copper ion	4/573	15/18866	0.000880039	0.0297549	0.0242911	MT1F/MT1H/MT1M/MT1X	4
GO:0003205	cardiac chamber development	14/573	174/18866	0.000886034	0.0297549	0.0242911	CITED2/FHL2/HEY2/KCNK2/LTBP1/MYH10/PCSK5/PRDM1/PROX1/RYR2/SOX4/TGFBR1/TGFBR3/ZFPM2	14
GO:2001233	regulation of apoptotic signaling pathway	25/573	413/18866	0.000895648	0.0298549	0.0243728	BID/CHCHD10/CTH/CTSC/CTSH/CX3CL1/DEPTOR/EYA2/FAS/G0S2/ICAM1/INHBB/LGALS3/LRRK2/MLLT11/MUC1/NUPR1/PLAUR/PMAIP1/SFN/SH3RF1/TGFBR1/TNFRSF12A/TPD52L1/WFS1	25
GO:0042326	negative regulation of phosphorylation	28/573	484/18866	0.000909494	0.0300936	0.0245676	APOE/CAMK2N1/CD109/CDKN1A/CDKN2B/CORO1C/DDIT4/DEPTOR/DUSP4/DUSP5/DUSP6/ENPP1/FABP4/FBLN1/HMGCR/JUN/LMO3/LRRK2/MVP/NUPR1/PPARGC1A/RGS2/RPS6KA6/SFN/SH3GL2/SPRY1/SPRY4/TESC	28
GO:0071276	cellular response to cadmium ion	6/573	38/18866	0.000922639	0.0302544	0.0246989	AKR1C3/JUN/MT1F/MT1H/MT1M/MT1X	6
GO:0090132	epithelium migration	23/573	368/18866	0.000927802	0.0302544	0.0246989	ADAMTS9/ANXA1/APOE/CORO1C/CTSH/CYP1B1/DCN/DPP4/HAS2/ITGA2/ITGA3/JUN/KIT/MET/PLK2/PRKX/PROX1/PRSS3P2/PTP4A3/PTPRG/RRAS/SMOC2/TGFBR1	23
GO:0050769	positive regulation of neurogenesis	28/573	485/18866	0.000938357	0.0303785	0.0248002	APOE/BMP2/CUX2/CX3CL1/EGR2/ENC1/ETV5/FN1/IRX3/ITGA3/KIT/LPAR1/MDK/NRCAM/PCP4/PLAG1/PLXNC1/PROX1/RELN/RGS2/ROR2/SCN1B/SPINT1/STMN2/TIAM1/TLR2/TNFRSF12A/TRPC5	28
GO:0042403	thyroid hormone metabolic process	5/573	26/18866	0.000983963	0.0314031	0.0256367	DIO1/DIO2/IYD/SLC16A2/TPO	5
GO:0055083	monovalent inorganic anion homeostasis	5/573	26/18866	0.000983963	0.0314031	0.0256367	CA12/CKB/ENPP1/SLC34A2/XPR1	5
GO:0060191	regulation of lipase activity	10/573	101/18866	0.000995877	0.0315595	0.0257644	ANXA1/APOC1/AVPR1A/EDNRA/KIT/LPAR1/LPL/PCSK5/PLA2R1/RGS2	10
GO:0048880	sensory system development	24/573	394/18866	0.00103366	0.0321953	0.0262834	ALDH1A3/CHRDL1/COL8A2/CRYAB/CRYBG3/CYP1B1/EFEMP1/EPHB1/FJX1/FREM2/GPM6A/GRHL3/JUN/MFAP2/MFAP5/MYH10/PBX3/PBX4/PRDM1/PROM1/PROX1/SDK1/SPRY1/TGFBR1	24
GO:0036293	response to decreased oxygen levels	23/573	371/18866	0.00103393	0.0321953	0.0262834	ADM/ADORA1/AQP1/BMP2/CITED2/CRYAB/DDIT4/DPP4/EDNRA/ICAM1/ITGA2/ITPR1/KCNK2/NOX4/PLAU/PMAIP1/PPARGC1A/RYR1/RYR2/SOD3/TGFBR3/TLR2/VASN	23
GO:0048839	inner ear development	15/573	197/18866	0.0010374	0.0321953	0.0262834	ABR/ALDH1A3/BMP2/CXCL14/FREM2/GABRB2/GJB6/GRHL3/HEY2/KCNK2/MAFB/NR4A3/PROX1/ROR2/SDC4	15
GO:0060996	dendritic spine development	10/573	102/18866	0.00107479	0.0331272	0.0270442	APOE/CUX2/EPHB1/LPAR1/LRRK2/NGEF/PLK2/RELN/SDK1/TIAM1	10
GO:0035051	cardiocyte differentiation	13/573	158/18866	0.00108924	0.0332929	0.0271795	BMP2/FHL2/FOLR1/HEY2/MYH10/NEB/NOX4/PRICKLE1/PROX1/RGS2/SGCD/SPRY1/TGFBR3	13
GO:0016049	cell growth	28/573	490/18866	0.00109497	0.0332929	0.0271795	APOE/AVPR1A/CDKN1A/CRYAB/CYFIP2/DCSTAMP/ENPP1/FBLN5/FGF13/FHL1/FLRT1/FLRT3/FN1/IGFBPL1/NRCAM/PRKCQ/PRSS2/RGS2/SEMA3D/SFN/SH3GL2/SLC25A33/SLIT1/SPOCK1/TGFBR1/TIAM1/TNFRSF12A/TRPC5	28
GO:0051897	positive regulation of protein kinase B signaling	14/573	178/18866	0.00110467	0.0333625	0.0272363	AKR1C2/AKR1C3/CCL21/CHI3L1/CX3CL1/HIP1/KIT/KL/MET/MYOC/NOX4/RASD2/TGFA/TGFBR1	14
GO:0051770	positive regulation of nitric-oxide synthase biosynthetic process	4/573	16/18866	0.00114538	0.0340575	0.0278037	AKAP12/IL33/LRRK2/TLR2	4
GO:2001212	regulation of vasculogenesis	4/573	16/18866	0.00114538	0.0340575	0.0278037	ADM/HEY2/RRAS/TMEM100	4
GO:0090130	tissue migration	23/573	374/18866	0.00115039	0.0340575	0.0278037	ADAMTS9/ANXA1/APOE/CORO1C/CTSH/CYP1B1/DCN/DPP4/HAS2/ITGA2/ITGA3/JUN/KIT/MET/PLK2/PRKX/PROX1/PRSS3P2/PTP4A3/PTPRG/RRAS/SMOC2/TGFBR1	23
GO:0014910	regulation of smooth muscle cell migration	9/573	86/18866	0.00118877	0.0349637	0.0285434	HAS2/ITGA2/LPAR1/MDK/NOX4/NR4A3/PLAU/PPARGC1A/S100A11	9
GO:0031032	actomyosin structure organization	15/573	200/18866	0.00120809	0.0353014	0.0288191	CAPN3/FHDC1/FRMD3/FRMD5/KRT19/LMOD1/LPAR1/MET/MYH10/MYOC/NEB/NOX4/PROX1/SDC4/TGFBR1	15
GO:0071241	cellular response to inorganic substance	16/573	221/18866	0.00122189	0.0354744	0.0289604	AKR1C3/AQP1/CAPN3/CLDN1/CPNE4/DLG2/FABP4/FOSB/JUN/LRRK2/MT1F/MT1H/MT1M/MT1X/PPARGC1A/RYR1	16
GO:0002027	regulation of heart rate	10/573	104/18866	0.00124798	0.0359994	0.029389	ADM/AVPR1A/HEY2/KCNJ2/NMU/RYR2/SCN1B/SCN3B/SLC1A1/SPX	10
GO:0003229	ventricular cardiac muscle tissue development	7/573	55/18866	0.00131796	0.0368089	0.0300499	ADAMTS9/HEY2/PROX1/RYR2/TGFBR1/TGFBR3/ZFPM2	7
GO:0030199	collagen fibril organization	7/573	55/18866	0.00131796	0.0368089	0.0300499	COL13A1/COMP/CYP1B1/DPT/FMOD/LOXL1/TGFBR1	7
GO:2000649	regulation of sodium ion transmembrane transporter activity	7/573	55/18866	0.00131796	0.0368089	0.0300499	FGF13/FXYD5/FXYD6/OSR1/SCN1B/SCN3B/TESC	7
GO:0090287	regulation of cellular response to growth factor stimulus	20/573	310/18866	0.0013383	0.0368089	0.0300499	CD109/CDKN2B/CHRDL1/CITED1/CITED2/CYFIP2/DCN/FOLR1/ITGA3/LRG1/LTBP1/PRDM16/PTP4A3/SMOC2/SOSTDC1/SPRY1/SPRY4/TGFBR1/TGFBR3/VASN	20
GO:0051346	negative regulation of hydrolase activity	27/573	473/18866	0.00135468	0.0368089	0.0300499	ANXA1/APOC1/AQP1/CD109/CRYAB/CST6/DGKI/DLG2/ECM1/LGALS3/LRRK2/PCSK1N/PLA2R1/PLAUR/PROS1/PTX3/RGS2/SERPINA1/SFN/SH3RF1/SLPI/SPINT1/SPOCK1/SPOCK2/SPRY1/TFPI/TIMP1	27
GO:0033627	cell adhesion mediated by integrin	8/573	71/18866	0.00136498	0.0368089	0.0300499	CCL21/CYP1B1/DPP4/ICAM1/ITGA2/MUC1/PLAU/TESC	8
GO:0050891	multicellular organismal water homeostasis	8/573	71/18866	0.00136498	0.0368089	0.0300499	AQP1/CLDN1/GRHL3/HAS2/MET/SCNN1B/SFN/WFS1	8
GO:0001941	postsynaptic membrane organization	6/573	41/18866	0.00139153	0.0368089	0.0300499	APOE/CDH2/ETV5/LRP4/RELN/SHISA6	6
GO:0031645	negative regulation of nervous system process	5/573	28/18866	0.00139838	0.0368089	0.0300499	AVPR1A/CBLN1/CTSC/LRRK2/TNFRSF21	5
GO:0071280	cellular response to copper ion	5/573	28/18866	0.00139838	0.0368089	0.0300499	AQP1/MT1F/MT1H/MT1M/MT1X	5
GO:0043583	ear development	16/573	224/18866	0.00140601	0.0368089	0.0300499	ABR/ALDH1A3/BMP2/CXCL14/FREM2/GABRB2/GJB6/GRHL3/HEY2/KCNK2/MAFB/NR4A3/OSR1/PROX1/ROR2/SDC4	16
GO:0045666	positive regulation of neuron differentiation	23/573	380/18866	0.00141754	0.0368089	0.0300499	APOE/BMP2/CUX2/CX3CL1/ENC1/ETV5/FN1/IRX3/ITGA3/LPAR1/MDK/NRCAM/PCP4/PLXNC1/PROX1/RELN/RGS2/ROR2/SCN1B/STMN2/TIAM1/TNFRSF12A/TRPC5	23
GO:1903034	regulation of response to wounding	14/573	183/18866	0.00144001	0.0368089	0.0300499	ANXA1/APOE/CD109/CLDN1/HMGCR/MDK/PLAU/PLAUR/PRKCQ/PROS1/SMOC2/TFPI/TNFRSF12A/TSPAN8	14
GO:0014812	muscle cell migration	10/573	106/18866	0.00144326	0.0368089	0.0300499	ANXA1/HAS2/ITGA2/LPAR1/MDK/NOX4/NR4A3/PLAU/PPARGC1A/S100A11	10
GO:0006469	negative regulation of protein kinase activity	17/573	246/18866	0.00144848	0.0368089	0.0300499	APOE/CAMK2N1/CDKN1A/CDKN2B/CORO1C/DEPTOR/DUSP4/DUSP5/DUSP6/FABP4/HMGCR/MVP/RGS2/SFN/SPRY1/SPRY4/TESC	17
GO:0010566	regulation of ketone biosynthetic process	4/573	17/18866	0.0014621	0.0368089	0.0300499	ADM/AKR1C3/BMP2/PPARGC1A	4
GO:0030322	stabilization of membrane potential	4/573	17/18866	0.0014621	0.0368089	0.0300499	CHCHD10/KCNK2/KCNK5/KCNN4	4
GO:0042448	progesterone metabolic process	4/573	17/18866	0.0014621	0.0368089	0.0300499	ADM/AKR1C2/AKR1C3/PPARGC1A	4
GO:0055012	ventricular cardiac muscle cell differentiation	4/573	17/18866	0.0014621	0.0368089	0.0300499	FHL2/HEY2/MYH10/PROX1	4
GO:0061687	detoxification of inorganic compound	4/573	17/18866	0.0014621	0.0368089	0.0300499	MT1F/MT1H/MT1M/MT1X	4
GO:0097501	stress response to metal ion	4/573	17/18866	0.0014621	0.0368089	0.0300499	MT1F/MT1H/MT1M/MT1X	4
GO:0060485	mesenchyme development	19/573	290/18866	0.00146398	0.0368089	0.0300499	BMP2/CITED2/CORO1C/EDNRA/FN1/FOLR1/HAS2/HEY2/MDK/OSR1/S100A4/SEMA3D/SPRY1/TGFBR1/TGFBR3/TIAM1/TMEM100/VASN/ZFPM2	19
GO:0043113	receptor clustering	7/573	56/18866	0.0014675	0.0368089	0.0300499	APOE/CDH2/DLG2/ETV5/LRP4/RELN/SHISA6	7
GO:0045665	negative regulation of neuron differentiation	16/573	225/18866	0.00147236	0.0368089	0.0300499	APOE/FGF13/ID4/IRX3/LGALS1/LPAR1/LRP4/LRRK2/NGEF/PLK2/PTPRG/SEMA3D/SPOCK1/STMN2/TRPC5/ZNF536	16
GO:0003014	renal system process	11/573	125/18866	0.00150429	0.0372002	0.0303693	ADM/ADORA1/AKR1C3/AQP1/AVPR1A/HAS2/ITGA3/MCAM/PCSK5/SPX/WFS1	11
GO:0055006	cardiac cell development	9/573	89/18866	0.00151678	0.0372002	0.0303693	FHL2/HEY2/MYH10/NEB/PROX1/RGS2/SGCD/SPRY1/TGFBR3	9
GO:0090596	sensory organ morphogenesis	18/573	269/18866	0.00152844	0.0372002	0.0303693	ABR/ALDH1A3/COL8A2/EFEMP1/EPHB1/FJX1/GJB6/GRHL3/MAFB/MFAP2/MFAP5/NR4A3/OSR1/PRDM1/PROM1/PROX1/ROR2/SDK1	18
GO:0050673	epithelial cell proliferation	26/573	453/18866	0.00152873	0.0372002	0.0303693	APLNR/APOE/BMP2/CCND1/CD109/CDH3/CDKN2B/CLDN1/COL8A2/ECM1/HAS2/JUN/KIT/LRG1/MDK/NR4A3/NUPR1/ODAM/OSR1/PRKX/PROX1/SFN/SGPP2/TGFA/TGFBR1/TGFBR3	26
GO:0001764	neuron migration	13/573	164/18866	0.00152934	0.0372002	0.0303693	ARX/CX3CL1/DDIT4/FGF13/GPM6A/IGSF10/ITGA3/MDK/MYH10/NRCAM/RELN/SH3RF1/SPOCK1	13
GO:0032956	regulation of actin cytoskeleton organization	22/573	360/18866	0.00158026	0.0382321	0.0312117	ARHGDIB/CCL21/CDC42EP3/CX3CL1/CYFIP2/EPS8/GRHL3/ICAM1/LMOD1/LPAR1/MDK/MET/MYOC/NEB/NOX4/ODAM/PROX1/SDC4/SIGLEC15/TENM1/TGFBR1/WASF3	22
GO:0071398	cellular response to fatty acid	7/573	57/18866	0.00162996	0.0392236	0.0320211	AKR1C2/AKR1C3/CLDN1/ID3/LPL/PPARGC1A/TNC	7
GO:0045766	positive regulation of angiogenesis	15/573	208/18866	0.00178244	0.042358	0.03458	ADM/ANXA1/APLNR/AQP1/CHI3L1/CTSH/CX3CL1/CXCL8/CYP1B1/ECM1/LRG1/MDK/PLK2/RRAS/SMOC2	15
GO:0086003	cardiac muscle cell contraction	8/573	74/18866	0.0017865	0.042358	0.03458	ADORA1/FGF13/GJC1/KCNJ2/RYR2/SCN1B/SCN3B/SGCD	8
GO:0032656	regulation of interleukin-13 production	4/573	18/18866	0.00183508	0.042358	0.03458	IL1RAP/IL33/TNFRSF21/TSLP	4
GO:0060192	negative regulation of lipase activity	4/573	18/18866	0.00183508	0.042358	0.03458	ANXA1/APOC1/PLA2R1/RGS2	4
GO:0060977	coronary vasculature morphogenesis	4/573	18/18866	0.00183508	0.042358	0.03458	HEY2/SGCD/TGFBR1/TGFBR3	4
GO:0099010	modification of postsynaptic structure	4/573	18/18866	0.00183508	0.042358	0.03458	CTTNBP2/MYH10/TIAM1/WASF3	4
GO:0150078	positive regulation of neuroinflammatory response	4/573	18/18866	0.00183508	0.042358	0.03458	CTSC/IL33/LRRK2/NUPR1	4
GO:0010001	glial cell differentiation	16/573	230/18866	0.00184493	0.042358	0.03458	BMP2/CDH2/EGR2/ID4/LPAR1/MDK/MXRA8/MYOC/NAB2/RELN/ROR2/SOX4/SPINT1/TLR2/TNFRSF21/WASF3	16
GO:0097191	extrinsic apoptotic signaling pathway	16/573	230/18866	0.00184493	0.042358	0.03458	BID/CX3CL1/DEPTOR/EYA2/FAS/G0S2/ICAM1/IL33/LCN2/LGALS3/MLLT11/PMAIP1/SH3RF1/TGFBR1/TNFRSF10C/TNFRSF12A	16
GO:0045927	positive regulation of growth	18/573	274/18866	0.00187319	0.0426939	0.0348542	AGR2/ARX/AVPR1A/CAPN3/FN1/GHR/HEY2/PROX1/PRSS2/SFN/SLC25A33/TFCP2L1/TGFBR1/TGFBR3/TNFRSF12A/TRPC5/WFS1/ZFPM2	18
GO:0090100	positive regulation of transmembrane receptor protein serine/threonine kinase signaling pathway	10/573	110/18866	0.00190835	0.0426939	0.0348542	BMP2/BMP8A/CDKN2B/CITED1/CITED2/GDF10/INHBB/LRG1/TGFBR1/TGFBR3	10
GO:0048738	cardiac muscle tissue development	16/573	231/18866	0.00192819	0.0426939	0.0348542	ADAMTS9/BMP2/FHL2/GJC1/HEY2/KCNK2/MYH10/NEB/NOX4/PROX1/RGS2/RYR2/SGCD/TGFBR1/TGFBR3/ZFPM2	16
GO:0030511	positive regulation of transforming growth factor beta receptor signaling pathway	5/573	30/18866	0.00192887	0.0426939	0.0348542	CDKN2B/CITED1/CITED2/LRG1/TGFBR3	5
GO:1903846	positive regulation of cellular response to transforming growth factor beta stimulus	5/573	30/18866	0.00192887	0.0426939	0.0348542	CDKN2B/CITED1/CITED2/LRG1/TGFBR3	5
GO:0015909	long-chain fatty acid transport	8/573	75/18866	0.00194779	0.0426939	0.0348542	ANXA1/APOE/FABP4/NMB/PLA2R1/SLC27A6/SPX/THRSP	8
GO:0043627	response to estrogen	8/573	75/18866	0.00194779	0.0426939	0.0348542	CA2/CCND1/CITED1/CITED2/GSTM3/KRT19/SLC34A2/TNFRSF11B	8
GO:0050805	negative regulation of synaptic transmission	8/573	75/18866	0.00194779	0.0426939	0.0348542	ADORA1/BCHE/CBLN1/DGKI/GNAI1/LRRK2/PCDH17/PLK2	8
GO:0007596	blood coagulation	21/573	343/18866	0.00195443	0.0426939	0.0348542	APOE/COMP/DGKI/ENTPD1/F5/FBLN1/FN1/GNA14/ITGA2/ITPR1/MMRN1/PAPSS2/PLAU/PLAUR/PRKCQ/PROS1/RAB27A/SERPINA1/TFPI/TSPAN8/ZFPM2	21
GO:0010721	negative regulation of cell development	21/573	343/18866	0.00195443	0.0426939	0.0348542	APOE/CORO1C/CX3CL1/FBLN1/FGF13/ID4/IRX3/LGALS1/LPAR1/LRP4/LRRK2/NGEF/PLK2/PRTG/PTPRG/RGS2/SEMA3D/SPOCK1/STMN2/TRPC5/ZNF536	21
GO:0003018	vascular process in circulatory system	14/573	190/18866	0.00204878	0.0442116	0.0360932	ABR/ADM/ADORA1/AKAP12/APOE/AVPR1A/COMP/EDNRA/HMGCR/HRH1/ICAM1/PTP4A3/RGS2/SH3GL2	14
GO:0070555	response to interleukin-1	15/573	211/18866	0.00204967	0.0442116	0.0360932	AKAP12/ANXA1/CCL20/CCL21/CHI3L1/CITED1/CX3CL1/CXCL8/HAS2/ICAM1/IL1RAP/LCN2/NOD1/PELI1/TFPI	15
GO:0014909	smooth muscle cell migration	9/573	93/18866	0.00206321	0.0442116	0.0360932	HAS2/ITGA2/LPAR1/MDK/NOX4/NR4A3/PLAU/PPARGC1A/S100A11	9
GO:1903035	negative regulation of response to wounding	9/573	93/18866	0.00206321	0.0442116	0.0360932	APOE/CD109/HMGCR/MDK/PLAU/PLAUR/PROS1/TFPI/TSPAN8	9
GO:0022407	regulation of cell-cell adhesion	25/573	439/18866	0.00207434	0.0442395	0.036116	ANXA1/BMP2/CCL21/CD55/CEACAM6/CITED2/CX3CL1/DPP4/FGL2/FXYD5/HAS2/ICAM1/LGALS1/LGALS3/MDK/NR4A3/PDE5A/PELI1/PLAUR/PNP/PRKCQ/SDC4/SOX4/TNFRSF21/ZBTB16	25
GO:0034765	regulation of ion transmembrane transport	27/573	489/18866	0.00217344	0.0461344	0.0376629	APLNR/CAPN3/CLCNKA/CLCNKB/CLIC3/CX3CL1/DLG2/DPP10/DPP6/FGF13/FHL1/FXYD5/FXYD6/KCNIP4/KCNJ13/KCNJ2/KCNK5/OSR1/PPARGC1A/RELN/RGS2/RYR2/SCN1B/SCN3A/SCN3B/SHISA6/TESC	27
GO:0003231	cardiac ventricle development	11/573	131/18866	0.00218823	0.0462302	0.0377411	CITED2/HEY2/KCNK2/LTBP1/PRDM1/PROX1/RYR2/SOX4/TGFBR1/TGFBR3/ZFPM2	11
GO:0001836	release of cytochrome c from mitochondria	7/573	60/18866	0.00220227	0.0463094	0.0378058	BID/GGCT/JUN/MLLT11/PLAUR/PMAIP1/SFN	7
GO:0030856	regulation of epithelial cell differentiation	13/573	171/18866	0.00221967	0.0464583	0.0379273	ALOX15B/ARNTL/CCND1/CD109/CITED1/ETV4/HEY2/OSR1/PRKX/PROM1/SFN/SPRY1/TMEM100	13
GO:0032674	regulation of interleukin-5 production	4/573	19/18866	0.00226915	0.0468402	0.0382391	IL1RAP/IL33/TNFRSF21/TSLP	4
GO:0048245	eosinophil chemotaxis	4/573	19/18866	0.00226915	0.0468402	0.0382391	CCL21/CX3CL1/HRH1/LGALS3	4
GO:2000696	regulation of epithelial cell differentiation involved in kidney development	4/573	19/18866	0.00226915	0.0468402	0.0382391	CITED1/OSR1/PRKX/PROM1	4
GO:0050890	cognition	19/573	302/18866	0.00232068	0.0469379	0.0383189	ADORA1/APOE/BCHE/CUX2/DGKI/EGR2/FGF13/HMGCR/HRH1/ITGA3/JUN/KCNK2/KIT/MDK/PLK2/RELN/SHROOM4/TLR2/TUSC3	19
GO:0007599	hemostasis	21/573	348/18866	0.00232445	0.0469379	0.0383189	APOE/COMP/DGKI/ENTPD1/F5/FBLN1/FN1/GNA14/ITGA2/ITPR1/MMRN1/PAPSS2/PLAU/PLAUR/PRKCQ/PROS1/RAB27A/SERPINA1/TFPI/TSPAN8/ZFPM2	21
GO:0003012	muscle system process	26/573	467/18866	0.00232627	0.0469379	0.0383189	ADORA1/COMP/CRYAB/EDNRA/FGF13/GJC1/HEY2/ITGA2/KCNJ2/KIT/LMOD1/MYOC/NEB/NMU/NR4A3/PDE5A/PPARGC1A/RGS2/RYR1/RYR2/SCN1B/SCN3B/SGCD/SPX/SYNM/TIAM1	26
GO:0050678	regulation of epithelial cell proliferation	23/573	395/18866	0.0023283	0.0469379	0.0383189	APLNR/APOE/BMP2/CCND1/CD109/CDH3/CDKN2B/CLDN1/ECM1/HAS2/JUN/LRG1/MDK/NR4A3/NUPR1/ODAM/OSR1/PROX1/SFN/SGPP2/TGFA/TGFBR1/TGFBR3	23
GO:0006022	aminoglycan metabolic process	13/573	172/18866	0.00233647	0.0469379	0.0383189	B3GALT2/CHI3L1/CHST2/CSGALNACT1/DCN/FMOD/HAS2/HS6ST2/LYVE1/OGN/OMD/SDC4/SPOCK2	13
GO:0015698	inorganic anion transport	13/573	172/18866	0.00233647	0.0469379	0.0383189	ANO5/CA2/CLCNKA/CLCNKB/CLIC3/ENPP1/GABRB2/SLC1A1/SLC26A4/SLC26A7/SLC34A2/SLC4A4/XPR1	13
GO:0003007	heart morphogenesis	17/573	258/18866	0.00239775	0.0476793	0.0389242	BMP2/CITED2/FHL2/FOLR1/HAS2/HEY2/JUN/PROX1/RYR1/RYR2/SOX4/SPRY1/TBX22/TGFBR1/TGFBR3/TMEM100/ZFPM2	17
GO:0050817	coagulation	21/573	349/18866	0.00240516	0.0476793	0.0389242	APOE/COMP/DGKI/ENTPD1/F5/FBLN1/FN1/GNA14/ITGA2/ITPR1/MMRN1/PAPSS2/PLAU/PLAUR/PRKCQ/PROS1/RAB27A/SERPINA1/TFPI/TSPAN8/ZFPM2	21
GO:1904062	regulation of cation transmembrane transport	21/573	349/18866	0.00240516	0.0476793	0.0389242	APLNR/CAPN3/CX3CL1/DLG2/DPP10/DPP6/FGF13/FHL1/FXYD5/FXYD6/KCNIP4/KCNJ2/OSR1/PPARGC1A/RELN/RGS2/RYR2/SCN1B/SCN3B/SHISA6/TESC	21
GO:0021537	telencephalon development	17/573	259/18866	0.00249612	0.0491529	0.0401271	ALDH1A3/AQP1/ARX/AVPR1A/BMP2/CDH2/CORO1C/FGF13/ID4/LPAR1/LRRK2/MDK/MYH10/NR4A3/PROX1/RELN/SLITRK5	17
GO:0061045	negative regulation of wound healing	8/573	78/18866	0.00250133	0.0491529	0.0401271	APOE/CD109/HMGCR/PLAU/PLAUR/PROS1/TFPI/TSPAN8	8
CC
ID	Description	GeneRatio	BgRatio	pvalue	p.adjust	qvalue	geneID	Count
GO:0062023	collagen-containing extracellular matrix	51/596	427/19559	6.17826e-17	2.71844e-14	2.17865e-14	ADAMTS9/ANGPTL1/ANXA1/APOE/CBLN1/CDH2/COL13A1/COL15A1/COL23A1/COL8A2/COL9A3/COMP/CTSC/CTSH/DCN/DPT/ECM1/EFEMP1/EMILIN2/FBLN1/FBLN2/FBLN5/FGL2/FMOD/FN1/FREM2/GDF10/ICAM1/LAMB3/LGALS1/LGALS3/LOXL1/LTBP1/MDK/MEGF9/MFAP2/MFAP4/MFAP5/MFGE8/MMRN1/MYOC/OGN/OMD/S100A4/SBSPON/SERPINA1/SLPI/SMOC2/SOD3/TIMP1/TNC	51
GO:0005788	endoplasmic reticulum lumen	25/596	308/19559	9.31639e-06	0.0020104	0.00161121	APOE/BCHE/CDH2/CHRDL1/COL13A1/COL15A1/COL23A1/COL8A2/COL9A3/CTSC/ERP27/EVA1A/F5/FN1/LGALS1/LTBP1/MFGE8/MXRA8/PLAUR/PRSS23/SERPINA1/TIMP1/TNC/TSPAN5/WFS1	25
GO:0042383	sarcolemma	15/596	135/19559	1.60584e-05	0.0020104	0.00161121	AHNAK2/ANXA1/AQP1/CAPN3/CDH2/CORO1C/KCNJ2/KRT19/RYR1/RYR2/SCN1B/SGCD/SLC27A6/SYNC/SYNM	15
GO:0016324	apical plasma membrane	27/596	361/19559	1.82764e-05	0.0020104	0.00161121	ANXA1/AQP1/CA4/CDH2/CEACAM6/CLDN1/DPP4/ENPEP/FN1/FOLR1/GJB6/KCNK2/KL/MREG/MUC1/NOD1/NOX4/PROM1/RAB27A/SCNN1B/SHROOM4/SLC16A2/SLC1A1/SLC26A4/SLC34A2/SLC47A1/TNIK	27
GO:0030018	Z disc	14/596	128/19559	3.65144e-05	0.00321326	0.00257522	AHNAK2/CAPN3/CRYAB/FHL2/KRT19/MYZAP/NEB/NEXN/PDLIM3/PDLIM4/RYR1/RYR2/SCN3B/SYNC	14
GO:0005911	cell-cell junction	32/596	493/19559	5.33323e-05	0.00391104	0.00313444	ALOX15B/ANXA1/ARHGAP24/CCND1/CDH2/CDH3/CDH6/CLDN1/CLDN10/CLDN16/CLDN8/COL13A1/DPP4/FGF13/FLRT1/FLRT3/FRMD5/GJA4/GJB6/GJC1/KCNJ2/KIT/MXRA8/NEXN/PDLIM3/PDLIM4/S100A11/SCN1B/SHROOM4/SYNM/TGFBR1/TIAM1	32
GO:0005604	basement membrane	12/596	103/19559	7.01823e-05	0.00441146	0.0035355	COL15A1/COL8A2/COL9A3/FBLN1/FN1/FREM2/LAMB3/LOXL1/MEGF9/SMOC2/TIMP1/TNC	12
GO:0031674	I band	14/596	140/19559	9.78984e-05	0.00538441	0.00431526	AHNAK2/CAPN3/CRYAB/FHL2/KRT19/MYZAP/NEB/NEXN/PDLIM3/PDLIM4/RYR1/RYR2/SCN3B/SYNC	14
GO:0034774	secretory granule lumen	23/596	322/19559	0.000149328	0.00596871	0.00478354	CFD/CHI3L1/CTSC/CTSH/ECM1/F5/FN1/LCN2/LRG1/MMRN1/MVP/NPC2/PNP/PROS1/PRSS2/PTX3/QPCT/RAB27A/S100A11/SERPINA1/SLPI/TCN1/TIMP1	23
GO:0001527	microfibril	4/596	10/19559	0.000154827	0.00596871	0.00478354	LTBP1/MFAP2/MFAP4/MFAP5	4
GO:0045177	apical part of cell	28/596	433/19559	0.000164357	0.00596871	0.00478354	ANXA1/AQP1/CA2/CA4/CDH2/CEACAM6/CLDN1/DPP4/ENPEP/FN1/FOLR1/GJB6/KCNK2/KL/MREG/MUC1/NOD1/NOX4/PROM1/RAB27A/SCNN1B/SHROOM4/SLC16A2/SLC1A1/SLC26A4/SLC34A2/SLC47A1/TNIK	28
GO:0060205	cytoplasmic vesicle lumen	23/596	326/19559	0.000178945	0.00596871	0.00478354	CFD/CHI3L1/CTSC/CTSH/ECM1/F5/FN1/LCN2/LRG1/MMRN1/MVP/NPC2/PNP/PROS1/PRSS2/PTX3/QPCT/RAB27A/S100A11/SERPINA1/SLPI/TCN1/TIMP1	23
GO:0005925	focal adhesion	27/596	415/19559	0.00019396	0.00596871	0.00478354	AIF1L/AKAP12/ALOX15B/ANXA1/ARHGAP24/CDH2/CORO1C/DPP4/FBLN7/FHL1/FHL2/FLRT1/FLRT3/ICAM1/ITGA2/ITGA3/MCAM/MRC2/NEXN/NOX4/PLAU/PLAUR/RRAS/SDC4/SHROOM4/SPRY4/TNC	27
GO:0031983	vesicle lumen	23/596	328/19559	0.000195617	0.00596871	0.00478354	CFD/CHI3L1/CTSC/CTSH/ECM1/F5/FN1/LCN2/LRG1/MMRN1/MVP/NPC2/PNP/PROS1/PRSS2/PTX3/QPCT/RAB27A/S100A11/SERPINA1/SLPI/TCN1/TIMP1	23
GO:0016323	basolateral plasma membrane	19/596	246/19559	0.000205714	0.00596871	0.00478354	ADORA1/ANXA1/AQP1/CA2/CDH16/CDH2/CLDN1/CLDN8/DLG2/ENPP1/FOLR1/ITGA3/MET/NOD1/SHROOM4/SLC26A7/SLC47A1/SLC4A4/TGFA	19
GO:0030016	myofibril	18/596	227/19559	0.000217044	0.00596871	0.00478354	AHNAK2/CAPN3/CORO1C/CRYAB/FHL2/KRT19/LMOD1/MYZAP/NEB/NEXN/PDLIM3/PDLIM4/RYR1/RYR2/SCN3B/SDC4/SYNC/SYNM	18
GO:0030055	cell-substrate junction	27/596	423/19559	0.000263182	0.00681178	0.0054592	AIF1L/AKAP12/ALOX15B/ANXA1/ARHGAP24/CDH2/CORO1C/DPP4/FBLN7/FHL1/FHL2/FLRT1/FLRT3/ICAM1/ITGA2/ITGA3/MCAM/MRC2/NEXN/NOX4/PLAU/PLAUR/RRAS/SDC4/SHROOM4/SPRY4/TNC	27
GO:0005581	collagen trimer	10/596	87/19559	0.00031104	0.00760321	0.00609348	COL13A1/COL15A1/COL23A1/COL8A2/COL9A3/COLEC12/DCN/EMILIN2/GLDN/SFTPA1	10
GO:0043292	contractile fiber	18/596	238/19559	0.000386197	0.00894351	0.00716765	AHNAK2/CAPN3/CORO1C/CRYAB/FHL2/KRT19/LMOD1/MYZAP/NEB/NEXN/PDLIM3/PDLIM4/RYR1/RYR2/SCN3B/SDC4/SYNC/SYNM	18
GO:0035580	specific granule lumen	8/596	62/19559	0.000562961	0.0123851	0.00992589	CHI3L1/LCN2/LRG1/PTX3/QPCT/RAB27A/SLPI/TCN1	8
GO:0030017	sarcomere	16/596	207/19559	0.000631651	0.0132346	0.0106067	AHNAK2/CAPN3/CORO1C/CRYAB/FHL2/KRT19/LMOD1/MYZAP/NEB/NEXN/PDLIM3/PDLIM4/RYR1/RYR2/SCN3B/SYNC	16
GO:0034702	ion channel complex	20/596	299/19559	0.000901573	0.0180315	0.014451	CLCNKA/CLCNKB/CLIC3/DLG2/DPP10/DPP6/EPS8/GABRB2/KCNIP4/KCNJ2/KCNK2/KCNN4/RYR1/RYR2/SCN1B/SCN3A/SCN3B/SCNN1B/SHISA6/TRPC5	20
GO:0044304	main axon	8/596	68/19559	0.00104947	0.0200768	0.0160903	ADORA1/DLG2/IQCJ-SCHIP1/MYOC/NRCAM/SCN1B/SPOCK1/TIAM1	8
GO:0034703	cation channel complex	16/596	221/19559	0.00126734	0.0232345	0.018621	DLG2/DPP10/DPP6/EPS8/KCNIP4/KCNJ2/KCNK2/KCNN4/RYR1/RYR2/SCN1B/SCN3A/SCN3B/SCNN1B/SHISA6/TRPC5	16
GO:0150034	distal axon	20/596	309/19559	0.00134351	0.0236458	0.0189506	ADORA1/DGKI/EPS8/FGF13/FLRT3/GPM6A/ITGA2/ITGA3/KCNK2/LAMP5/LRRK2/MYH10/NGEF/NMU/NTS/SLC1A1/STMN2/TIAM1/TRPC5/TSHZ3	20
GO:0042599	lamellar body	4/596	17/19559	0.00148034	0.0250519	0.0200775	CTSH/KLK7/NAPSA/SFTPA1	4
GO:0098978	glutamatergic synapse	22/596	361/19559	0.00171141	0.0276364	0.0221488	ABR/APOE/CBLN1/CTTNBP2/DGKI/DLG2/EPHB1/EPS8/FLRT3/FXYD6/GPM6A/HIP1/IL1RAP/LRRK2/MYH10/NRCAM/PCDH17/SH3GL2/SHISA6/TIAM1/TNIK/WASF3	22
GO:0005912	adherens junction	13/596	166/19559	0.00175868	0.0276364	0.0221488	ALOX15B/ANXA1/ARHGAP24/CDH2/CDH3/CDH6/FRMD5/NEXN/PDLIM3/PDLIM4/S100A11/SHROOM4/SYNM	13
GO:0097060	synaptic membrane	23/596	387/19559	0.00187936	0.0285144	0.0228525	ADORA1/ANXA1/CBLN1/CDH2/COL13A1/CRYAB/DGKI/DLG2/FLRT3/FXYD6/GABBR2/GABRB2/GPM6A/HIP1/ITGA3/KCTD16/LRP4/NRCAM/PCDH17/PDLIM4/SHISA6/SYNDIG1/TIAM1	23
GO:0033116	endoplasmic reticulum-Golgi intermediate compartment membrane	8/596	75/19559	0.00198986	0.0288773	0.0231433	CD55/CTSC/DCSTAMP/F5/FOLR1/LAMP5/SERPINA1/TGFA	8
GO:0031253	cell projection membrane	21/596	344/19559	0.00211254	0.0288773	0.0231433	ADORA1/AIF1L/AQP1/CA4/CORO1C/DPP4/EPS8/FOLR1/ITGA3/LAMP5/MXRA8/PLAUR/PROM1/PSD3/SHISA6/SLC26A4/SLC34A2/SPRY4/SYTL1/TESC/TIAM1	21
GO:0005793	endoplasmic reticulum-Golgi intermediate compartment	11/596	130/19559	0.00211572	0.0288773	0.0231433	CA4/CD55/CTSC/DCSTAMP/F5/FN1/FOLR1/LAMP5/PROM1/SERPINA1/TGFA	11
GO:1902495	transmembrane transporter complex	20/596	322/19559	0.00218395	0.0288773	0.0231433	CLCNKA/CLCNKB/CLIC3/DLG2/DPP10/DPP6/EPS8/GABRB2/KCNIP4/KCNJ2/KCNK2/KCNN4/RYR1/RYR2/SCN1B/SCN3A/SCN3B/SCNN1B/SHISA6/TRPC5	20
GO:0031225	anchored component of membrane	13/596	171/19559	0.00228793	0.0288773	0.0231433	ART4/CA4/CD109/CD55/CEACAM6/FOLR1/LY6E/NOD1/OPCML/PLAUR/TFPI/TNFRSF10C/ULBP2	13
GO:0043034	costamere	4/596	19/19559	0.00229706	0.0288773	0.0231433	AHNAK2/KRT19/SDC4/SYNM	4
GO:0019897	extrinsic component of plasma membrane	13/596	172/19559	0.00240807	0.0292891	0.0234733	ANXA1/CDH2/CDH3/CDH6/DGKI/GNA14/GNAI1/GNAL/HIP1/MFGE8/MYZAP/SYTL1/TIAM1	13
GO:0045211	postsynaptic membrane	18/596	280/19559	0.00246294	0.0292891	0.0234733	ADORA1/CBLN1/CDH2/COL13A1/DGKI/DLG2/FLRT3/FXYD6/GABBR2/GABRB2/HIP1/KCTD16/NRCAM/PCDH17/PDLIM4/SHISA6/SYNDIG1/TIAM1	18
GO:0043197	dendritic spine	13/596	175/19559	0.0027999	0.0324199	0.0259824	ABR/ADORA1/CRYAB/CTTNBP2/DGKI/GPM6A/KCNJ2/LPAR1/MYH10/PDLIM4/SLC1A1/SYNDIG1/TIAM1	13
GO:1990351	transporter complex	20/596	330/19559	0.00289494	0.0326609	0.0261756	CLCNKA/CLCNKB/CLIC3/DLG2/DPP10/DPP6/EPS8/GABRB2/KCNIP4/KCNJ2/KCNK2/KCNN4/RYR1/RYR2/SCN1B/SCN3A/SCN3B/SCNN1B/SHISA6/TRPC5	20
GO:0044309	neuron spine	13/596	177/19559	0.00308894	0.0339784	0.0272315	ABR/ADORA1/CRYAB/CTTNBP2/DGKI/GPM6A/KCNJ2/LPAR1/MYH10/PDLIM4/SLC1A1/SYNDIG1/TIAM1	13
GO:0031093	platelet alpha granule lumen	7/596	67/19559	0.00421285	0.0439788	0.0352461	CFD/F5/FN1/MMRN1/PROS1/SERPINA1/TIMP1	7
GO:0005796	Golgi lumen	9/596	103/19559	0.00422042	0.0439788	0.0352461	DCN/FMOD/MUC1/OGN/OMD/PCSK5/PROS1/SDC4/SOD3	9
GO:0030426	growth cone	13/596	184/19559	0.00429792	0.0439788	0.0352461	EPS8/FGF13/FLRT3/GPM6A/ITGA3/LAMP5/LRRK2/MYH10/NGEF/STMN2/TIAM1/TRPC5/TSHZ3	13
MF
ID	Description	GeneRatio	BgRatio	pvalue	p.adjust	qvalue	geneID	Count
GO:0005201	extracellular matrix structural constituent	28/574	169/18352	4.60494e-13	3.49515e-10	3.19437e-10	CHI3L1/COL13A1/COL15A1/COL23A1/COL8A2/COL9A3/COMP/DCN/DPT/ECM1/EFEMP1/EMILIN2/FBLN1/FBLN2/FBLN5/FGL2/FMOD/FN1/LAMB3/LTBP1/MFAP2/MFAP4/MFAP5/MFGE8/MMRN1/OGN/SBSPON/TNC	28
GO:0005539	glycosaminoglycan binding	21/574	232/18352	1.36324e-05	0.0051735	0.0047283	APOE/COL13A1/COMP/DCN/FBLN7/FN1/LIPH/LPL/LYVE1/MDK/NELL2/NOD1/PCOLCE2/RSPO3/SLIT1/SMOC2/SOD3/SPOCK2/TENM1/TGFBR3/TLR2	21
GO:0050840	extracellular matrix binding	9/574	57/18352	6.3413e-05	0.0106276	0.00971304	DCN/ECM1/FBLN2/ITGA2/ITGA3/LGALS1/LGALS3/SMOC2/SPOCK2	9
GO:1901681	sulfur compound binding	21/574	262/18352	8.19423e-05	0.0106276	0.00971304	APOE/COL13A1/COMP/ENPP1/FBLN7/FN1/GSTM3/ITGA2/LIPH/LPL/MDK/NELL2/OGDHL/PCOLCE2/RSPO3/RYR2/SLIT1/SMOC2/SOD3/TENM1/TGFBR3	21
GO:0008201	heparin binding	16/574	169/18352	8.34952e-05	0.0106276	0.00971304	APOE/COL13A1/COMP/FBLN7/FN1/LIPH/LPL/MDK/NELL2/PCOLCE2/RSPO3/SLIT1/SMOC2/SOD3/TENM1/TGFBR3	16
GO:0008236	serine-type peptidase activity	17/574	187/18352	8.40126e-05	0.0106276	0.00971304	CFD/CFI/CTSC/CTSH/DPP10/DPP4/DPP6/KLK10/KLK7/PCSK2/PCSK5/PLAU/PRSS2/PRSS23/PRSS3P2/RELN/TMPRSS4	17
GO:0017171	serine hydrolase activity	17/574	191/18352	0.000109062	0.0118255	0.0108078	CFD/CFI/CTSC/CTSH/DPP10/DPP4/DPP6/KLK10/KLK7/PCSK2/PCSK5/PLAU/PRSS2/PRSS23/PRSS3P2/RELN/TMPRSS4	17
GO:0048018	receptor ligand activity	30/574	487/18352	0.000346456	0.03287	0.0300414	ADM/BMP2/BMP8A/CCL20/CCL21/CRLF1/CX3CL1/CXCL14/CXCL8/DPP4/EFEMP1/FAM3B/FGF13/FLRT3/GDF10/IL33/INHBB/KL/LGALS3/MDK/NMB/NTS/OGN/SEMA3D/SPX/TGFA/TIMP1/TNFRSF11B/TNFSF15/TSLP	30
GO:0030546	signaling receptor activator activity	30/574	492/18352	0.000410707	0.0346363	0.0316557	ADM/BMP2/BMP8A/CCL20/CCL21/CRLF1/CX3CL1/CXCL14/CXCL8/DPP4/EFEMP1/FAM3B/FGF13/FLRT3/GDF10/IL33/INHBB/KL/LGALS3/MDK/NMB/NTS/OGN/SEMA3D/SPX/TGFA/TIMP1/TNFRSF11B/TNFSF15/TSLP	30
GO:0050431	transforming growth factor beta binding	5/574	23/18352	0.000619969	0.0470556	0.0430062	CD109/LTBP1/TGFBR1/TGFBR3/VASN	5
GO:0043394	proteoglycan binding	6/574	36/18352	0.000798525	0.0492275	0.0449912	APOE/COMP/FN1/ITGA2/LPL/TNC	6
GO:0019199	transmembrane receptor protein kinase activity	9/574	80/18352	0.000865569	0.0492275	0.0449912	EFEMP1/EPHB1/KIT/LTBP1/MET/ROR2/SOSTDC1/TGFBR1/TGFBR3	9
GO:0004252	serine-type endopeptidase activity	14/574	169/18352	0.000881989	0.0492275	0.0449912	CFD/CFI/CTSC/CTSH/DPP4/KLK10/KLK7/PCSK2/PCSK5/PLAU/PRSS2/PRSS23/PRSS3P2/TMPRSS4	14
GO:0061134	peptidase regulator activity	17/574	229/18352	0.000908017	0.0492275	0.0449912	CD109/CST6/CTSC/CTSH/FBLN1/FN1/NOD1/PCOLCE2/PCSK1N/PROS1/SERPINA1/SLPI/SPINT1/SPOCK1/SPOCK2/TFPI/TIMP1	17
KEGG
ID	Description	GeneRatio	BgRatio	pvalue	p.adjust	qvalue	geneID	Count
hsa05202	Transcriptional misregulation in cancer	17/275	192/8108	0.00026904	0.0434117	0.0413603	CDKN1A/CXCL8/DDB2/DUSP6/ETV4/ETV5/MET/MLF1/NR4A3/NUPR1/PBX3/PLAU/PROM1/RXRG/SPINT1/TSPAN7/ZBTB16	17
hsa04350	TGF-beta signaling pathway	11/275	94/8108	0.000316873	0.0434117	0.0413603	BMP2/BMP8A/CDKN2B/DCN/FMOD/ID3/ID4/INHBB/LTBP1/SMAD9/TGFBR1	11
hsa04974	Protein digestion and absorption	11/275	103/8108	0.000699184	0.0483818	0.0460956	COL13A1/COL15A1/COL23A1/COL8A2/COL9A3/DPP4/KCNJ13/KCNK5/KCNN4/PRSS2/SLC1A1	11
hsa04512	ECM-receptor interaction	10/275	88/8108	0.000746899	0.0483818	0.0460956	COL9A3/COMP/FN1/FREM2/ITGA2/ITGA3/LAMB3/RELN/SDC4/TNC	10
hsa04060	Cytokine-cytokine receptor interaction	21/275	295/8108	0.00102979	0.0483818	0.0460956	BMP2/BMP8A/CCL20/CCL21/CX3CL1/CXCL14/CXCL8/FAS/GDF10/GHR/IL1RAP/IL33/INHBB/LIFR/TGFBR1/TNFRSF10C/TNFRSF11B/TNFRSF12A/TNFRSF21/TNFSF15/TSLP	21
hsa05222	Small cell lung cancer	10/275	92/8108	0.00105946	0.0483818	0.0460956	595/1026/1030/1164/1643/2335/3673/3675/3914/6258	10
hsa04610	Complement and coagulation cascades	9/275	85/8108	0.00224646	0.0879328	0.0837777	1604/1675/3426/2153/5328/5329/5627/5265/7035	9
hsa04115	p53 signaling pathway	8/275	73/8108	0.00314585	0.107745	0.102654	637/595/1026/1643/355/5366/2810/64393	8
hsa04964	Proximal tubule bicarbonate reclamation	4/275	23/8108	0.00688857	0.209719	0.199809	358/760/762/8671	4
