# Supplementary material for: Identifying and analyzing the key genes shared by papillary thyroid carcinoma and Hashimoto’s thyroiditis using bioinformatics methods
Source: Front Endocrinol (Lausanne). 2023 May 31;14:1140094. doi: 10.3389/fendo.2023.1140094 (PMC10266228; doi:10.3389/fendo.2023.1140094)
Supplement: Supplementary file 8 [file Table_6.xlsx]

## Sheet: Sheet1
Supplementary Table 4 The detailed information of DEGs between HT and normal samples
gene	conMean	treatMean	logFC	pValue	fdr
AAGAB	8.1246	6.81355	-1.31105	0.00357143	0.0320676
AAR2	6.49183	7.63679	1.14496	0.00357143	0.0320676
ABCA2	6.55412	7.83435	1.28023	0.00714286	0.0464057
ABCA5	7.8973	6.83865	-1.05865	0.00357143	0.0320676
ABCC4	5.58052	7.15442	1.5739	0.00357143	0.0320676
ABCD2	3.93752	5.58578	1.64826	0.0142857	0.0690979
ABHD11	6.08426	7.60248	1.51822	0.00714286	0.0464057
ABHD14A	7.1114	8.92281	1.81142	0.025	0.0962435
ABHD17AP4	9.14338	8.10492	-1.03846	0.00357143	0.0320676
ABI3BP	8.0037	9.39945	1.39575	0.0392857	0.126231
ABLIM2	7.91952	5.87843	-2.04108	0.0142857	0.0690979
ABR	6.08303	7.62711	1.54408	0.00714286	0.0464057
ABRA	6.33172	3.91871	-2.41301	0.00357143	0.0320676
ABTB1	7.33583	6.28625	-1.04957	0.00714286	0.0464057
ACADL	8.48033	6.96092	-1.5194	0.00357143	0.0320676
ACAT1	8.16312	7.13731	-1.02581	0.0142857	0.0690979
ACE2	6.28072	4.80146	-1.47927	0.00357143	0.0320676
ACER3	5.23455	7.06797	1.83342	0.00357143	0.0320676
ACOT13	7.39796	8.61893	1.22097	0.0142857	0.0690979
ACP2	7.17968	8.34215	1.16247	0.00357143	0.0320676
ACSL1	9.89599	8.41057	-1.48542	0.00357143	0.0320676
ACSS2	8.39962	7.25398	-1.14564	0.00357143	0.0320676
ACTA1	10.6923	6.54595	-4.14638	0.00357143	0.0320676
ACTN2	8.91791	3.66933	-5.24859	0.00357143	0.0320676
ACTN3	5.31441	4.212	-1.1024	0.00357143	0.0320676
ACTN4	9.6611	10.9893	1.32816	0.00357143	0.0320676
ACVR2B	6.06134	4.83629	-1.22505	0.00357143	0.0320676
ACY1	6.34192	7.63389	1.29197	0.00357143	0.0320676
ADAM19	5.741	7.33929	1.59828	0.025	0.0962435
ADAM28	4.5466	7.0612	2.5146	0.0142857	0.0690979
ADAMDEC1	3.77029	6.6139	2.84361	0.025	0.0962435
ADAMTSL4	6.60945	5.57746	-1.03199	0.0392857	0.126231
ADCK3	8.41831	6.54566	-1.87265	0.00357143	0.0320676
ADCY2	7.03311	4.80618	-2.22693	0.00357143	0.0320676
ADH1A	6.7917	4.78055	-2.01115	0.00714286	0.0464057
ADH1B	9.10171	6.13145	-2.97026	0.00357143	0.0320676
ADIPOR2	7.15741	8.37396	1.21655	0.00357143	0.0320676
ADM	8.31903	6.43432	-1.88471	0.00357143	0.0320676
ADPRHL1	6.01416	4.63772	-1.37644	0.00357143	0.0320676
ADRBK2	6.05552	7.40984	1.35432	0.00357143	0.0320676
ADSSL1	8.26824	6.69583	-1.5724	0.0142857	0.0690979
AFAP1L1	6.75874	5.75697	-1.00177	0.00357143	0.0320676
AFG3L2	8.55291	7.53572	-1.0172	0.00357143	0.0320676
AGA	6.13971	7.86508	1.72538	0.00357143	0.0320676
AGER	8.66508	7.09789	-1.56719	0.0142857	0.0690979
AGPAT9	8.15238	6.58114	-1.57123	0.00357143	0.0320676
AGT	6.47399	5.07229	-1.4017	0.00357143	0.0320676
AHCY	9.47918	8.02734	-1.45184	0.00357143	0.0320676
AHNAK	10.5342	9.53029	-1.00386	0.0392857	0.126231
AHR	8.71811	9.825	1.10689	0.0142857	0.0690979
AHSA1	9.5204	7.53402	-1.98638	0.00357143	0.0320676
AIF1	5.8211	7.50586	1.68476	0.025	0.0962435
AIM1	5.95163	7.19253	1.2409	0.025	0.0962435
AKR1C2	7.73638	5.63003	-2.10635	0.00714286	0.0464057
AKR1C3	8.50587	4.86993	-3.63594	0.00357143	0.0320676
AKT2	8.64132	10.0602	1.41883	0.025	0.0962435
ALAS1	6.51718	7.87811	1.36092	0.00357143	0.0320676
ALDH1L1	5.90953	4.87022	-1.03931	0.00714286	0.0464057
ALOX5AP	6.94854	8.6016	1.65306	0.00357143	0.0320676
ALPK3	7.37364	5.41488	-1.95876	0.00357143	0.0320676
ALS2CR12	4.26835	5.51884	1.2505	0.0142857	0.0690979
ALYREF	6.86979	8.6479	1.77811	0.00357143	0.0320676
AMIGO3	5.02947	6.18166	1.15219	0.00357143	0.0320676
AMOTL1	8.43646	7.07936	-1.3571	0.0142857	0.0690979
AMY2A	9.46093	7.39617	-2.06476	0.00357143	0.0320676
ANAPC15	7.23439	8.5472	1.31281	0.00714286	0.0464057
ANAPC5	6.69215	8.16481	1.47266	0.00357143	0.0320676
ANGPTL1	6.23022	7.90612	1.6759	0.0392857	0.126231
ANK2	6.07443	7.17737	1.10294	0.0392857	0.126231
ANK3	7.21416	8.67415	1.46	0.00357143	0.0320676
ANKRD1	7.2563	3.79545	-3.46085	0.00357143	0.0320676
ANKRD12	6.99504	8.69548	1.70043	0.00357143	0.0320676
ANKRD13A	7.97621	9.28442	1.30821	0.00357143	0.0320676
ANKRD2	8.10391	5.5305	-2.57341	0.00357143	0.0320676
ANKRD22	3.73173	5.59715	1.86542	0.00714286	0.0464057
ANKRD23	8.42022	5.67709	-2.74312	0.00357143	0.0320676
ANKRD36	6.55423	7.8838	1.32958	0.00714286	0.0464057
ANKRD36B	6.96621	8.04076	1.07456	0.0142857	0.0690979
ANKRD44	5.82491	7.38239	1.55748	0.025	0.0962435
ANLN	3.48036	4.67274	1.19238	0.00357143	0.0320676
ANO2	6.40285	5.14452	-1.25834	0.00357143	0.0320676
ANO5	6.43891	5.36075	-1.07816	0.025	0.0962435
ANP32A	7.77966	8.89181	1.11215	0.00714286	0.0464057
ANPEP	5.42897	6.75707	1.3281	0.00357143	0.0320676
ANXA1	9.58226	11.2429	1.66062	0.00357143	0.0320676
ANXA2R	3.80905	4.91399	1.10494	0.00714286	0.0464057
AOAH	5.4119	7.65917	2.24727	0.0142857	0.0690979
AOX1	7.43876	5.57713	-1.86163	0.0142857	0.0690979
AP1S2	7.61325	6.36216	-1.25109	0.00357143	0.0320676
AP1S3	6.23615	7.2883	1.05214	0.0142857	0.0690979
APBB1IP	5.40556	6.98897	1.58341	0.0392857	0.126231
APBB3	6.90864	8.10564	1.197	0.0392857	0.126231
APEX1	8.70637	10.059	1.35265	0.00357143	0.0320676
APOBEC3B	4.81415	6.9928	2.17865	0.00357143	0.0320676
APOBEC3C	7.11508	8.79568	1.68061	0.00714286	0.0464057
APOBEC3D	6.63528	7.74917	1.11389	0.0392857	0.126231
APOBEC3F	5.54934	6.89537	1.34603	0.00357143	0.0320676
APOBEC3G	4.27276	6.65064	2.37789	0.00357143	0.0320676
APOC1	4.53252	6.85513	2.32261	0.0142857	0.0690979
APOD	11.7809	9.17355	-2.60731	0.0142857	0.0690979
APPBP2	8.80467	7.68875	-1.11592	0.00357143	0.0320676
AQP7P1	6.0891	4.74545	-1.34364	0.00357143	0.0320676
ARG2	8.93639	7.59504	-1.34135	0.0142857	0.0690979
ARHGAP1	8.28837	9.70034	1.41197	0.00357143	0.0320676
ARHGAP10	7.22696	6.17517	-1.05179	0.00357143	0.0320676
ARHGAP11A	3.82534	4.88575	1.0604	0.0142857	0.0690979
ARHGAP15	4.70323	6.9256	2.22237	0.0142857	0.0690979
ARHGAP18	7.1851	8.65619	1.47108	0.00357143	0.0320676
ARHGAP25	5.09535	6.77072	1.67536	0.0142857	0.0690979
ARHGDIB	7.92535	10.1968	2.27144	0.00357143	0.0320676
ARHGEF9	6.97325	8.01528	1.04203	0.00357143	0.0320676
ARID1A	7.40404	8.69456	1.29051	0.00357143	0.0320676
ARMCX1	7.35828	6.29653	-1.06176	0.00357143	0.0320676
ARPC1B	8.00932	9.61576	1.60644	0.00357143	0.0320676
ARPC2	9.51239	10.8137	1.30133	0.00357143	0.0320676
ARPP21	4.76444	3.20845	-1.55599	0.00357143	0.0320676
ARRB2	6.67176	7.76593	1.09417	0.025	0.0962435
ARRDC4	8.62359	7.45848	-1.16511	0.0392857	0.126231
ARSG	5.41519	6.42461	1.00941	0.00714286	0.0464057
ART3	5.74985	2.7069	-3.04295	0.00357143	0.0320676
ASAP1	7.57087	8.79683	1.22596	0.00714286	0.0464057
ASB11	4.53264	3.18453	-1.34811	0.00357143	0.0320676
ASB16-AS1	5.90423	7.49389	1.58966	0.00357143	0.0320676
ASB5	7.57216	3.24329	-4.32887	0.00357143	0.0320676
ASNSD1	7.93331	6.92459	-1.00873	0.00357143	0.0320676
ASPM	3.12743	4.60192	1.47449	0.00357143	0.0320676
ATF3	5.18231	7.23354	2.05124	0.025	0.0962435
ATF4	6.91752	8.43512	1.5176	0.0392857	0.126231
ATF5	5.97253	6.98506	1.01253	0.00357143	0.0320676
ATF7IP	9.07207	10.1122	1.04014	0.00357143	0.0320676
ATL2	10.2136	8.64594	-1.56762	0.00357143	0.0320676
ATMIN	8.06164	9.30944	1.2478	0.00357143	0.0320676
ATP1A2	8.17275	4.69142	-3.48133	0.00357143	0.0320676
ATP2A1	8.8545	4.53795	-4.31655	0.00357143	0.0320676
ATP2A2	10.8024	9.75482	-1.04762	0.025	0.0962435
ATP2A3	6.1083	7.83272	1.72442	0.00714286	0.0464057
ATP2C1	9.20295	7.86837	-1.33458	0.00714286	0.0464057
ATP5A1	10.5723	9.5365	-1.03583	0.00357143	0.0320676
ATP5D	9.40169	8.08794	-1.31374	0.00357143	0.0320676
ATP5E	6.6587	8.14327	1.48457	0.00357143	0.0320676
ATP5EP2	6.69452	8.5599	1.86538	0.00357143	0.0320676
ATP5G1	7.85869	10.5899	2.73124	0.00357143	0.0320676
ATP5H	10.5806	9.51274	-1.06786	0.00357143	0.0320676
ATP6V0E2	6.84185	8.6265	1.78465	0.00357143	0.0320676
ATP6V1F	7.55253	8.81119	1.25866	0.00714286	0.0464057
ATRAID	8.96119	10.1289	1.16771	0.00357143	0.0320676
ATXN7	8.0988	9.11343	1.01463	0.00357143	0.0320676
ATXN7L1	6.08141	8.01125	1.92984	0.00357143	0.0320676
B3GNT1	6.63252	5.62072	-1.01181	0.0142857	0.0690979
B3GNT9	5.65583	6.7792	1.12337	0.0392857	0.126231
BAG1	8.15088	6.96017	-1.19071	0.00357143	0.0320676
BAK1	5.31667	6.46104	1.14437	0.0142857	0.0690979
BANF1	9.77475	8.71166	-1.06308	0.00357143	0.0320676
BANF1P3	10.2337	8.98267	-1.25103	0.00357143	0.0320676
BANK1	5.49689	7.63428	2.13739	0.00357143	0.0320676
BCL11A	4.8805	7.0566	2.1761	0.00357143	0.0320676
BCL11B	5.61536	6.6792	1.06384	0.0392857	0.126231
BCL2A1	3.76711	5.76343	1.99632	0.0142857	0.0690979
BCL6	9.61938	8.53924	-1.08014	0.00714286	0.0464057
BEST3	4.50754	2.69259	-1.81495	0.0142857	0.0690979
BGN	8.44197	9.761	1.31903	0.0142857	0.0690979
BHMT2	7.55423	6.4644	-1.08982	0.00714286	0.0464057
BIN1	9.56212	7.95659	-1.60554	0.00357143	0.0320676
BIN2	4.39148	6.64013	2.24864	0.0392857	0.126231
BIRC3	5.82397	8.01032	2.18634	0.0392857	0.126231
BLM	4.04231	5.43419	1.39187	0.0142857	0.0690979
BLNK	4.86999	7.74653	2.87653	0.00357143	0.0320676
BMP2K	6.53149	7.93502	1.40353	0.00357143	0.0320676
BNIP3	9.77139	8.47573	-1.29566	0.00714286	0.0464057
BRCA1	7.01967	5.49306	-1.52661	0.0392857	0.126231
BRCA2	3.51127	5.03423	1.52296	0.00357143	0.0320676
BRCC3	6.68081	7.73198	1.05117	0.025	0.0962435
BRF2	7.21538	6.20462	-1.01077	0.00357143	0.0320676
BRI3BP	5.96085	7.59172	1.63087	0.00357143	0.0320676
BRIP1	2.95978	4.11472	1.15494	0.025	0.0962435
BRMS1L	6.17171	4.47438	-1.69733	0.00714286	0.0464057
BST2	5.35216	6.85833	1.50617	0.00714286	0.0464057
BTF3P10	6.07546	4.88877	-1.18669	0.00357143	0.0320676
BTG2	8.71229	10.627	1.91473	0.00357143	0.0320676
BTLA	3.91018	6.34698	2.4368	0.0142857	0.0690979
BTN3A1	6.54505	8.50014	1.95508	0.00357143	0.0320676
BTN3A2	6.03283	7.9464	1.91357	0.025	0.0962435
BUB1	3.76922	5.66104	1.89182	0.00357143	0.0320676
BUB1B	3.90649	5.28451	1.37803	0.00714286	0.0464057
BYSL	6.83883	5.79673	-1.0421	0.0392857	0.126231
C10orf10	9.73668	7.53292	-2.20377	0.00357143	0.0320676
C10orf71	5.86762	4.00205	-1.86557	0.0142857	0.0690979
C11orf1	6.45076	7.93842	1.48766	0.00357143	0.0320676
C11orf24	6.43518	7.91128	1.47609	0.00357143	0.0320676
C11orf63	5.82243	7.01396	1.19153	0.00357143	0.0320676
C11orf71	6.26437	7.43459	1.17022	0.0142857	0.0690979
C11orf80	5.16444	6.22064	1.0562	0.00714286	0.0464057
C11orf96	8.1011	6.33466	-1.76644	0.00357143	0.0320676
C12orf55	4.21905	5.34535	1.1263	0.00714286	0.0464057
C14orf1	9.26786	10.4137	1.14586	0.025	0.0962435
C15orf57	6.29221	7.44598	1.15377	0.00357143	0.0320676
C16orf54	5.31965	6.578	1.25835	0.0142857	0.0690979
C16orf89	8.17792	10.1513	1.97342	0.0392857	0.126231
C18orf21	5.78873	7.00522	1.21649	0.00357143	0.0320676
C19orf43	10.1604	9.14995	-1.01048	0.00357143	0.0320676
C19orf53	8.20396	9.43902	1.23506	0.00357143	0.0320676
C1orf85	7.34874	8.35408	1.00534	0.00357143	0.0320676
C1QA	5.31309	6.53151	1.21842	0.0392857	0.126231
C1QB	7.35174	9.30357	1.95183	0.00357143	0.0320676
C1QC	7.22502	9.07397	1.84895	0.00714286	0.0464057
C22orf39	7.77293	6.75006	-1.02287	0.00357143	0.0320676
C2CD5	7.12057	8.15343	1.03286	0.00357143	0.0320676
C2orf15	4.10976	5.34021	1.23045	0.00357143	0.0320676
C2orf88	6.62069	5.589	-1.0317	0.00357143	0.0320676
C3AR1	5.58405	7.39769	1.81363	0.0142857	0.0690979
C3orf14	3.72936	5.4146	1.68524	0.00357143	0.0320676
C4orf33	5.02864	6.63544	1.6068	0.00357143	0.0320676
C4orf46	4.68584	6.26974	1.5839	0.00357143	0.0320676
C5orf27	5.61209	4.17006	-1.44203	0.0434349	0.139541
C8orf22	6.53542	2.72103	-3.81439	0.00357143	0.0320676
C8orf31	4.70959	5.78213	1.07254	0.0142857	0.0690979
C9orf64	8.6991	7.5221	-1.177	0.025	0.0962435
C9orf85	4.61004	5.76586	1.15582	0.00357143	0.0320676
CA3	7.38072	5.08912	-2.29161	0.00714286	0.0464057
CAB39L	7.18685	6.14219	-1.04466	0.00714286	0.0464057
CACNA1S	6.34578	4.06623	-2.27955	0.00357143	0.0320676
CACNB3	5.99133	7.03266	1.04133	0.0142857	0.0690979
CACNG6	6.42743	5.33199	-1.09545	0.00357143	0.0320676
CAMK1D	6.08233	7.54763	1.4653	0.00357143	0.0320676
CAP2	9.21755	6.8651	-2.35245	0.00357143	0.0320676
CAPN6	4.90227	6.63913	1.73686	0.025	0.0962435
CAPZA2	10.2211	9.05191	-1.16919	0.00357143	0.0320676
CASC5	3.58093	4.97325	1.39231	0.00357143	0.0320676
CASP8	5.51549	7.3765	1.861	0.00357143	0.0320676
CASQ1	8.01932	4.17499	-3.84433	0.00357143	0.0320676
CASQ2	7.86384	4.86033	-3.00351	0.0392857	0.126231
CBL	6.72967	7.90838	1.17871	0.00357143	0.0320676
CBLL1	7.98334	9.12011	1.13677	0.00357143	0.0320676
CBX5	8.14035	9.85796	1.71762	0.00357143	0.0320676
CCBL2	6.61944	8.13842	1.51898	0.00357143	0.0320676
CCDC167	5.05323	6.21412	1.16089	0.00357143	0.0320676
CCDC28A	7.51483	6.49114	-1.02369	0.00357143	0.0320676
CCDC53	6.4413	7.65288	1.21158	0.00357143	0.0320676
CCDC88A	6.34405	7.51637	1.17232	0.00714286	0.0464057
CCDC92	7.09298	8.16263	1.06964	0.00357143	0.0320676
CCL18	5.81679	8.48968	2.6729	0.00357143	0.0320676
CCL19	6.33653	9.3142	2.97767	0.025	0.0962435
CCL2	5.89998	8.70336	2.80339	0.00357143	0.0320676
CCL28	5.6207	7.89221	2.2715	0.0142857	0.0690979
CCL3	5.28536	6.7156	1.43025	0.00357143	0.0320676
CCL3L3	6.65169	7.65176	1.00007	0.0392857	0.126231
CCL4	3.45581	5.21924	1.76343	0.00714286	0.0464057
CCL4L2	4.72751	7.07228	2.34477	0.00357143	0.0320676
CCL5	5.36481	9.33419	3.96939	0.00357143	0.0320676
CCNA2	5.07445	6.37177	1.29732	0.025	0.0962435
CCNB2	3.50887	5.16774	1.65886	0.00714286	0.0464057
CCND1	7.54046	8.89728	1.35682	0.0142857	0.0690979
CCND3	6.98506	8.07164	1.08658	0.00357143	0.0320676
CCNE2	3.95603	5.07963	1.1236	0.025	0.0962435
CCNH	6.25542	7.28145	1.02603	0.00357143	0.0320676
CCNK	7.4325	8.71913	1.28664	0.00357143	0.0320676
CCR1	4.71878	5.84517	1.12639	0.0392857	0.126231
CCR4	3.98678	5.09721	1.11043	0.0392857	0.126231
CCR7	5.64707	7.75505	2.10798	0.0392857	0.126231
CCT6A	9.48887	8.20023	-1.28864	0.00714286	0.0464057
CCT7	10.3091	9.25736	-1.05178	0.00357143	0.0320676
CD163L1	5.14188	6.16704	1.02517	0.00714286	0.0464057
CD180	3.83788	7.0427	3.20482	0.00357143	0.0320676
CD1C	3.89545	5.09814	1.20269	0.025	0.0962435
CD1E	4.80475	6.07021	1.26546	0.00357143	0.0320676
CD2	5.25647	7.40603	2.14956	0.0142857	0.0690979
CD200	6.56806	8.01704	1.44898	0.00357143	0.0320676
CD22	5.30208	8.63966	3.33758	0.00357143	0.0320676
CD226	4.15667	6.30072	2.14405	0.00357143	0.0320676
CD247	5.21811	6.53696	1.31885	0.0392857	0.126231
CD27	4.90961	8.59486	3.68525	0.00357143	0.0320676
CD274	4.91814	6.07377	1.15563	0.00714286	0.0464057
CD28	4.00518	5.9811	1.97592	0.00714286	0.0464057
CD36	8.98748	7.64869	-1.33879	0.0392857	0.126231
CD37	6.03957	9.10436	3.0648	0.00357143	0.0320676
CD38	5.5555	7.66059	2.1051	0.00714286	0.0464057
CD3D	5.15872	7.67282	2.5141	0.00714286	0.0464057
CD3E	6.07196	8.64167	2.56971	0.0142857	0.0690979
CD3G	5.04799	8.07631	3.02832	0.00714286	0.0464057
CD4	5.17974	7.61027	2.43052	0.00714286	0.0464057
CD5	5.05082	6.75872	1.7079	0.0142857	0.0690979
CD52	5.70861	8.69603	2.98742	0.00357143	0.0320676
CD53	7.96553	9.88582	1.92029	0.025	0.0962435
CD6	5.61915	6.71813	1.09898	0.025	0.0962435
CD68	8.03401	10.1385	2.10447	0.0142857	0.0690979
CD72	4.97861	6.79393	1.81532	0.00357143	0.0320676
CD74	9.99212	12.3777	2.38563	0.00357143	0.0320676
CD79A	5.28418	9.25848	3.97429	0.00357143	0.0320676
CD80	4.49217	5.83856	1.34639	0.00357143	0.0320676
CD82	7.2339	8.30227	1.06838	0.00357143	0.0320676
CD84	4.42648	7.21136	2.78488	0.00357143	0.0320676
CD86	4.16439	6.35328	2.18889	0.0142857	0.0690979
CD8A	5.74854	7.49631	1.74777	0.00357143	0.0320676
CD96	5.03432	8.03805	3.00373	0.00357143	0.0320676
CD97	7.09435	8.55957	1.46523	0.00357143	0.0320676
CDC20	5.02915	6.18279	1.15364	0.00357143	0.0320676
CDC26	7.96333	6.90609	-1.05724	0.00357143	0.0320676
CDC37	7.12675	8.65254	1.52579	0.00357143	0.0320676
CDC42	5.80689	6.90814	1.10125	0.00357143	0.0320676
CDC42SE1	6.8386	8.14784	1.30923	0.00357143	0.0320676
CDC6	3.33309	4.49682	1.16373	0.025	0.0962435
CDH20	5.27555	3.86655	-1.409	0.00357143	0.0320676
CDH6	5.8861	6.93358	1.04749	0.025	0.0962435
CDK1	2.83648	4.15059	1.31411	0.025	0.0962435
CDK12	7.26762	8.54398	1.27636	0.00357143	0.0320676
CDKN1B	6.95627	8.5556	1.59933	0.00357143	0.0320676
CDKN1C	7.8483	6.72452	-1.12378	0.00357143	0.0320676
CDKN2B	6.84445	5.72231	-1.12213	0.025	0.0962435
CECR1	5.04998	8.05281	3.00283	0.00357143	0.0320676
CECR2	5.97984	4.81665	-1.16319	0.0142857	0.0690979
CELF2	6.6367	7.90771	1.27101	0.025	0.0962435
CENPE	2.80938	3.89512	1.08574	0.0142857	0.0690979
CENPF	3.91998	5.16396	1.24398	0.0392857	0.126231
CENPK	3.617	5.11338	1.49638	0.00357143	0.0320676
CENPN	5.468	6.7661	1.29809	0.00357143	0.0320676
CEP135	4.8908	6.26218	1.37138	0.00357143	0.0320676
CEP170	6.25798	8.06633	1.80835	0.00357143	0.0320676
CEP55	3.73999	5.09635	1.35636	0.00357143	0.0320676
CEP70	8.18762	7.08392	-1.1037	0.00357143	0.0320676
CETP	4.51765	5.58964	1.07199	0.0142857	0.0690979
CFL1	9.27803	10.7186	1.44053	0.00357143	0.0320676
CFL2	9.40681	7.62765	-1.77916	0.00357143	0.0320676
CHGA	5.70988	4.09449	-1.61539	0.00357143	0.0320676
CHIC2	6.46312	8.05631	1.5932	0.00714286	0.0464057
CHMP1B	9.47997	8.32475	-1.15523	0.025	0.0962435
CHST11	6.83029	8.98065	2.15036	0.00357143	0.0320676
CIITA	5.60209	6.63651	1.03441	0.0392857	0.126231
CKM	10.4938	4.40004	-6.09378	0.00357143	0.0320676
CKS2	5.3815	7.41763	2.03613	0.00714286	0.0464057
CLDN1	6.76775	8.90248	2.13472	0.0142857	0.0690979
CLDN7	7.68853	9.17307	1.48454	0.0392857	0.126231
CLEC4A	4.28678	5.28907	1.00229	0.025	0.0962435
CLIP4	9.80839	7.98655	-1.82184	0.00357143	0.0320676
CLN6	6.47141	8.01188	1.54047	0.00357143	0.0320676
CLSTN2	6.98909	5.77904	-1.21005	0.025	0.0962435
CMIP	7.19314	8.29429	1.10115	0.00357143	0.0320676
CMKLR1	5.99325	7.23585	1.2426	0.025	0.0962435
CMTM3	6.05685	7.35449	1.29764	0.00357143	0.0320676
CMYA5	9.21484	5.98237	-3.23246	0.00714286	0.0464057
CNBP	10.551	8.79807	-1.7529	0.00357143	0.0320676
CNTRL	5.11299	6.39777	1.28478	0.025	0.0962435
COL12A1	7.53038	6.08095	-1.44943	0.00357143	0.0320676
COMMD6	7.57804	9.31432	1.73628	0.00357143	0.0320676
CORO1A	6.46155	8.7135	2.25195	0.00714286	0.0464057
COTL1	7.3166	8.36855	1.05195	0.00357143	0.0320676
COX17	8.87332	7.64295	-1.23037	0.00714286	0.0464057
COX4I1	5.60053	7.58674	1.98622	0.00357143	0.0320676
COX5B	7.64434	9.21198	1.56764	0.0142857	0.0690979
COX6A1	9.02499	10.29	1.26504	0.00357143	0.0320676
COX6A2	7.45556	6.04245	-1.41311	0.00714286	0.0464057
COX8A	7.69425	9.79584	2.10159	0.00357143	0.0320676
CP	8.69177	7.09602	-1.59575	0.0392857	0.126231
CR2	3.73689	7.13556	3.39867	0.025	0.0962435
CREB3L2	8.8149	9.92279	1.10789	0.0142857	0.0690979
CRIM1	10.1646	8.68379	-1.48079	0.00357143	0.0320676
CRISPLD1	5.40482	6.69255	1.28773	0.00357143	0.0320676
CRTAM	3.69069	5.30952	1.61883	0.00357143	0.0320676
CRY1	7.79545	6.7175	-1.07795	0.0142857	0.0690979
CRYAB	11.701	9.99597	-1.70503	0.0142857	0.0690979
CSF1R	5.97306	7.52582	1.55276	0.0142857	0.0690979
CSF2RA	4.62924	6.36788	1.73865	0.00357143	0.0320676
CSF2RB	6.02465	7.49285	1.4682	0.025	0.0962435
CSNK1A1L	5.84389	4.80602	-1.03787	0.00357143	0.0320676
CSRP3	6.00058	3.30171	-2.69887	0.00357143	0.0320676
CST7	6.96479	8.50904	1.54425	0.00357143	0.0320676
CSTF3	5.72707	6.85081	1.12374	0.00357143	0.0320676
CTBP1-AS2	6.52595	8.0369	1.51095	0.00357143	0.0320676
CTGF	8.65877	10.4561	1.79733	0.00714286	0.0464057
CTH	7.53112	6.02117	-1.50995	0.0142857	0.0690979
CTSC	7.90546	9.54669	1.64123	0.00714286	0.0464057
CTSE	6.48327	8.84164	2.35837	0.025	0.0962435
CTSF	8.15818	6.57492	-1.58326	0.00357143	0.0320676
CTSW	5.69568	7.49354	1.79786	0.00714286	0.0464057
CUL4A	8.66799	7.47343	-1.19457	0.00357143	0.0320676
CUTC	8.49399	7.07559	-1.4184	0.0142857	0.0690979
CX3CR1	4.56551	5.75546	1.18995	0.00714286	0.0464057
CXCL10	3.35047	8.57043	5.21996	0.00357143	0.0320676
CXCL11	3.75246	6.23745	2.48499	0.00714286	0.0464057
CXCL13	3.54998	7.80027	4.25029	0.00357143	0.0320676
CXCL16	6.37554	7.45112	1.07558	0.00357143	0.0320676
CXCL9	4.42249	9.50105	5.07856	0.00357143	0.0320676
CXCR3	5.69232	6.7695	1.07718	0.00357143	0.0320676
CXCR5	4.09543	5.80192	1.70649	0.025	0.0962435
CXorf21	2.9373	4.52733	1.59003	0.0392857	0.126231
CXorf24	6.43706	5.24705	-1.19002	0.00357143	0.0320676
CYBB	7.01734	9.60426	2.58692	0.025	0.0962435
CYFIP2	7.08046	8.3989	1.31844	0.0142857	0.0690979
CYP19A1	4.8836	3.28412	-1.59947	0.00357143	0.0320676
CYP4V2	6.79412	8.1034	1.30928	0.00357143	0.0320676
CYR61	7.65159	9.82471	2.17312	0.00714286	0.0464057
CYSLTR1	4.74595	6.46055	1.7146	0.0392857	0.126231
CYSLTR2	2.96312	4.56456	1.60145	0.00357143	0.0320676
CYTH4	5.49566	7.04216	1.5465	0.0392857	0.126231
CYTIP	6.15274	8.28089	2.12816	0.0392857	0.126231
DACT1	7.54872	6.41644	-1.13228	0.00357143	0.0320676
DAP	8.73362	9.87274	1.13912	0.0142857	0.0690979
DAP3	8.23822	7.22638	-1.01184	0.00714286	0.0464057
DCAKD	7.90701	9.2144	1.30739	0.0142857	0.0690979
DCUN1D2	7.22609	5.59916	-1.62693	0.00357143	0.0320676
DCXR	10.3059	9.21675	-1.08915	0.025	0.0962435
DDIT4L	6.09442	4.72522	-1.3692	0.00357143	0.0320676
DDRGK1	8.43741	7.22184	-1.21557	0.00357143	0.0320676
DDT	7.07212	8.79253	1.72041	0.00357143	0.0320676
DDTL	7.16479	8.43714	1.27235	0.00357143	0.0320676
DDX26B	4.87109	6.47741	1.60632	0.00357143	0.0320676
DDX3Y	7.64848	4.05011	-3.59837	0.0142857	0.0690979
DDX50	9.12765	7.61099	-1.51667	0.00357143	0.0320676
DENND1B	6.77651	7.88007	1.10356	0.00357143	0.0320676
DENND1C	5.17624	6.6823	1.50606	0.00714286	0.0464057
DEPTOR	10.424	9.38676	-1.03727	0.0142857	0.0690979
DERL3	6.02666	7.52546	1.4988	0.00714286	0.0464057
DES	9.65416	6.26912	-3.38505	0.00714286	0.0464057
DGKA	6.62626	8.54366	1.9174	0.0142857	0.0690979
DHRS7	9.58636	8.5625	-1.02386	0.0142857	0.0690979
DHRS7B	6.83171	7.92631	1.0946	0.00357143	0.0320676
DHRS7C	5.53894	4.23958	-1.29936	0.00357143	0.0320676
DICER1	7.87324	9.16654	1.2933	0.00714286	0.0464057
DIO2	7.37793	8.9528	1.57488	0.025	0.0962435
DLG2	4.92516	6.30633	1.38117	0.00714286	0.0464057
DLGAP5	3.39798	4.76849	1.37051	0.025	0.0962435
DLL4	7.17721	5.95338	-1.22383	0.025	0.0962435
DMD	6.71389	4.95439	-1.7595	0.00357143	0.0320676
DMXL2	6.33114	7.68226	1.35112	0.00357143	0.0320676
DNAJA4	8.01105	6.66105	-1.34999	0.00357143	0.0320676
DNAJB14	6.4912	7.51709	1.02589	0.00714286	0.0464057
DNAJB4	9.59881	8.26461	-1.33421	0.00714286	0.0464057
DNAJC15	7.12639	9.03546	1.90907	0.00357143	0.0320676
DNAJC2	5.87452	6.99369	1.11917	0.00714286	0.0464057
DNM1P34	6.40254	5.29717	-1.10536	0.00357143	0.0320676
DNMT1	6.50399	7.73906	1.23507	0.00357143	0.0320676
DOCK10	5.14149	8.33021	3.18872	0.00357143	0.0320676
DOCK8	5.86974	8.1926	2.32286	0.00357143	0.0320676
DOPEY1	6.45747	7.51157	1.0541	0.00357143	0.0320676
DOPEY2	5.51764	6.63293	1.11529	0.0142857	0.0690979
DPH5	7.31656	5.75686	-1.5597	0.00357143	0.0320676
DPH6	6.07585	7.27809	1.20224	0.00714286	0.0464057
DSC2	6.20527	7.40221	1.19694	0.00357143	0.0320676
DSN1	6.04443	7.1737	1.12927	0.00714286	0.0464057
DTHD1	3.30538	5.07764	1.77226	0.00357143	0.0320676
DTL	4.08597	5.4576	1.37163	0.00714286	0.0464057
DTWD2	6.46065	7.61473	1.15408	0.00714286	0.0464057
DUS2	5.63017	6.6847	1.05454	0.00357143	0.0320676
DUSP10	4.92425	6.66788	1.74363	0.00357143	0.0320676
DUSP13	6.41777	5.11755	-1.30022	0.00357143	0.0320676
DUSP26	6.08885	4.99737	-1.09148	0.025	0.0962435
DUSP27	5.83682	3.88655	-1.95027	0.00357143	0.0320676
DUSP7	7.44336	8.49203	1.04868	0.00714286	0.0464057
DVL1	8.236	7.22945	-1.00655	0.00357143	0.0320676
DYNC1LI2	9.4741	8.34774	-1.12636	0.00357143	0.0320676
E2F5	6.07099	7.1575	1.08651	0.025	0.0962435
EAF2	5.35687	7.37425	2.01738	0.00357143	0.0320676
EBAG9	5.95368	7.72081	1.76713	0.00357143	0.0320676
ECHDC1	9.2326	8.20808	-1.02452	0.0142857	0.0690979
EDEM1	6.28239	7.49152	1.20914	0.0142857	0.0690979
EDEM2	5.79908	7.44914	1.65006	0.00357143	0.0320676
EDNRA	6.5004	7.7891	1.2887	0.025	0.0962435
EEF1A1P13	9.88751	8.55273	-1.33478	0.0392857	0.126231
EEF1A2	8.63453	5.75707	-2.87746	0.00357143	0.0320676
EFNA1	7.5108	6.05887	-1.45193	0.0142857	0.0690979
EFNA4	5.43083	6.5575	1.12667	0.00714286	0.0464057
EGF	6.69272	4.4262	-2.26652	0.00357143	0.0320676
EGFLAM	6.06328	5.05344	-1.00984	0.00357143	0.0320676
EGLN1	9.12331	7.73249	-1.39082	0.00357143	0.0320676
EGR1	8.58612	11.7971	3.21097	0.00357143	0.0320676
EGR2	6.11307	10.1264	4.01336	0.00357143	0.0320676
EGR3	5.14226	6.64319	1.50093	0.00357143	0.0320676
EHF	4.31118	5.78478	1.4736	0.00714286	0.0464057
EIF1AD	5.93502	7.26785	1.33283	0.00357143	0.0320676
EIF1AY	6.42861	3.12353	-3.30508	0.0142857	0.0690979
EIF4E2	6.2517	7.2714	1.0197	0.00357143	0.0320676
EIF4EBP1	7.41354	6.31822	-1.09532	0.00357143	0.0320676
EMB	7.26637	8.44216	1.17579	0.00714286	0.0464057
EMC6	7.1741	6.01574	-1.15836	0.0142857	0.0690979
EMD	7.7657	8.78445	1.01876	0.00357143	0.0320676
EML4	8.2544	9.52739	1.27299	0.00357143	0.0320676
EMP3	6.33714	8.50276	2.16562	0.00357143	0.0320676
EMR2	5.04188	6.05546	1.01358	0.0142857	0.0690979
ENDOD1	8.22798	7.17505	-1.05293	0.0142857	0.0690979
ENO3	7.8827	4.66506	-3.21764	0.00357143	0.0320676
ENOPH1	8.50028	7.1981	-1.30218	0.00357143	0.0320676
ENPP5	7.07788	8.5038	1.42591	0.0392857	0.126231
ENTPD1	7.92844	9.13115	1.20271	0.0142857	0.0690979
EPB41L4A-AS1	8.66729	6.96065	-1.70664	0.00357143	0.0320676
EPB41L5	9.69591	8.32514	-1.37077	0.00714286	0.0464057
EPC1	8.26448	10.4814	2.21694	0.00357143	0.0320676
EPHB2	6.02893	7.11915	1.09022	0.00357143	0.0320676
EPM2A	6.74299	5.48598	-1.25701	0.00714286	0.0464057
EPSTI1	4.45425	6.10923	1.65498	0.025	0.0962435
ERV3-1	7.32935	8.42481	1.09546	0.00357143	0.0320676
ESCO2	2.86311	4.19304	1.32993	0.00357143	0.0320676
ETV6	7.29294	8.50419	1.21125	0.00357143	0.0320676
EVI2A	3.95314	6.44105	2.48791	0.0142857	0.0690979
EVI2B	6.57375	10.3962	3.82247	0.00357143	0.0320676
EVL	6.34814	7.57495	1.22681	0.00357143	0.0320676
EXOC7	7.54888	8.70378	1.1549	0.00357143	0.0320676
EXT1	7.48984	8.52981	1.03997	0.00357143	0.0320676
EYA3	6.84291	8.09788	1.25497	0.00357143	0.0320676
EYA4	6.62905	4.48308	-2.14597	0.0142857	0.0690979
FABP3	8.16856	5.74232	-2.42624	0.0142857	0.0690979
FABP4	8.46603	6.14983	-2.3162	0.00357143	0.0320676
FAIM3	5.69559	8.07372	2.37813	0.00357143	0.0320676
FAM102A	7.23973	9.2699	2.03016	0.00357143	0.0320676
FAM110B	7.08437	5.99182	-1.09255	0.00357143	0.0320676
FAM129B	9.0837	7.84008	-1.24363	0.00357143	0.0320676
FAM198B	6.54094	7.68007	1.13913	0.00357143	0.0320676
FAM213A	8.65933	7.48063	-1.17871	0.00357143	0.0320676
FAM46C	7.33434	9.01098	1.67665	0.00357143	0.0320676
FAM58A	7.46525	6.3161	-1.14915	0.0142857	0.0690979
FAM60A	5.38668	6.50669	1.12001	0.025	0.0962435
FAM72B	3.61768	5.5504	1.93272	0.00357143	0.0320676
FAM89A	7.24437	6.15083	-1.09354	0.00714286	0.0464057
FANCD2	4.03209	5.50078	1.4687	0.00357143	0.0320676
FAXC	6.67804	5.55834	-1.11971	0.025	0.0962435
FBLN7	6.01038	7.15339	1.143	0.0392857	0.126231
FBN1	9.73183	8.66473	-1.0671	0.00357143	0.0320676
FBP2	4.69236	3.63765	-1.05471	0.00714286	0.0464057
FBXL3	10.5983	9.48441	-1.11385	0.00357143	0.0320676
FBXO16	5.24827	6.74741	1.49914	0.0142857	0.0690979
FBXO32	9.79428	7.40601	-2.38827	0.0392857	0.126231
FBXO34	9.23036	8.19531	-1.03505	0.00714286	0.0464057
FCER1G	6.5494	8.08017	1.53077	0.0142857	0.0690979
FCGR1A	5.13641	6.61389	1.47748	0.0392857	0.126231
FCGR2A	5.50301	7.66985	2.16684	0.00357143	0.0320676
FCRL3	3.81746	6.40414	2.58669	0.00357143	0.0320676
FCRL5	4.09199	6.23059	2.1386	0.0142857	0.0690979
FCRLA	4.50883	6.10732	1.59849	0.0392857	0.126231
FDCSP	3.40107	7.28226	3.8812	0.00357143	0.0320676
FDXACB1	4.02083	5.05382	1.03299	0.00357143	0.0320676
FEM1A	7.44567	6.18351	-1.26215	0.00357143	0.0320676
FERMT3	6.01987	7.32355	1.30368	0.0142857	0.0690979
FEZ2	7.92685	6.88115	-1.0457	0.00357143	0.0320676
FGA	3.95018	2.82488	-1.1253	0.0142857	0.0690979
FGD2	5.58539	6.83682	1.25143	0.00357143	0.0320676
FGF13	7.3197	6.02494	-1.29476	0.00714286	0.0464057
FHL3	8.10612	6.51258	-1.59354	0.025	0.0962435
FHL5	6.8168	5.03803	-1.77877	0.00714286	0.0464057
FICD	5.80107	7.47103	1.66996	0.00357143	0.0320676
FIGF	5.23673	3.14257	-2.09416	0.00714286	0.0464057
FITM1	6.6913	5.43485	-1.25645	0.00714286	0.0464057
FKBP11	6.0681	7.80635	1.73825	0.00357143	0.0320676
FKBP3	7.45203	5.57988	-1.87215	0.00357143	0.0320676
FKBP4	9.67325	8.17305	-1.50019	0.00714286	0.0464057
FLJ27255	4.89596	3.82836	-1.0676	0.00357143	0.0320676
FLJ30064	4.4196	5.51838	1.09878	0.00357143	0.0320676
FLJ38668	7.14334	6.01376	-1.12958	0.00357143	0.0320676
FLNC	9.20597	5.59007	-3.6159	0.00357143	0.0320676
FLOT1	9.64559	8.5617	-1.08389	0.00357143	0.0320676
FMNL1	5.99628	7.17233	1.17605	0.0142857	0.0690979
FNBP4	8.11388	9.13208	1.0182	0.00714286	0.0464057
FNDC1	6.46592	8.91377	2.44785	0.0142857	0.0690979
FOLR2	5.9502	7.67958	1.72938	0.00357143	0.0320676
FOS	8.8383	11.3992	2.56091	0.00357143	0.0320676
FOSB	5.57251	10.0528	4.48031	0.00357143	0.0320676
FOXL1	6.07761	5.01529	-1.06232	0.00357143	0.0320676
FOXM1	3.91867	5.22279	1.30412	0.00357143	0.0320676
FOXO4	8.39154	6.85125	-1.54029	0.00357143	0.0320676
FPR3	4.54758	7.12101	2.57343	0.00714286	0.0464057
FUS	8.40435	9.63091	1.22656	0.00357143	0.0320676
FXYD1	8.0947	6.26132	-1.83338	0.00357143	0.0320676
FXYD5	7.05584	8.34888	1.29304	0.00714286	0.0464057
FYB	4.14145	6.63409	2.49264	0.00357143	0.0320676
FYTTD1	8.47319	7.34426	-1.12893	0.00714286	0.0464057
GABBR1	6.26036	7.26511	1.00474	0.0392857	0.126231
GABBR2	4.80007	6.54587	1.7458	0.00357143	0.0320676
GADD45GIP1	8.02382	6.57033	-1.45349	0.00357143	0.0320676
GALNT15	8.60651	5.00798	-3.59853	0.00357143	0.0320676
GAPT	3.85191	6.65795	2.80604	0.00357143	0.0320676
GATA3	5.33467	6.40197	1.0673	0.00714286	0.0464057
GATSL2	8.29256	6.36357	-1.92899	0.00714286	0.0464057
GBE1	9.32682	6.92994	-2.39688	0.00357143	0.0320676
GBP1	7.37277	10.407	3.03418	0.00357143	0.0320676
GBP3	3.59927	4.76718	1.16792	0.00357143	0.0320676
GBP4	6.38695	7.96648	1.57953	0.0142857	0.0690979
GBP5	4.12249	6.88095	2.75846	0.0142857	0.0690979
GCFC2	5.36437	6.49029	1.12592	0.00714286	0.0464057
GCNT1	6.88624	7.93936	1.05312	0.025	0.0962435
GCOM2	7.57562	6.51573	-1.05988	0.00357143	0.0320676
GCSAM	4.09602	6.60604	2.51002	0.00357143	0.0320676
GDPGP1	4.14073	5.5325	1.39177	0.00357143	0.0320676
GEM	8.08226	6.82221	-1.26005	0.00357143	0.0320676
GEN1	5.37495	6.72159	1.34664	0.00357143	0.0320676
GFRA2	6.239	8.05666	1.81766	0.025	0.0962435
GGTA1P	4.59734	6.40166	1.80432	0.00714286	0.0464057
GIPC2	5.53141	4.4286	-1.10281	0.00714286	0.0464057
GIT2	8.1598	9.33873	1.17893	0.00357143	0.0320676
GJA5	6.45168	5.33261	-1.11908	0.00357143	0.0320676
GK	6.53736	7.59479	1.05742	0.00714286	0.0464057
GKAP1	6.79367	5.04107	-1.75261	0.00357143	0.0320676
GLB1L	5.53921	6.79657	1.25736	0.00357143	0.0320676
GLIPR1	7.20219	9.53337	2.33118	0.00357143	0.0320676
GLIPR2	6.95457	8.55552	1.60095	0.00357143	0.0320676
GLRX	8.77838	7.54409	-1.23428	0.0392857	0.126231
GLRX3	8.32095	7.18797	-1.13298	0.00357143	0.0320676
GM2A	6.73519	8.15657	1.42138	0.00357143	0.0320676
GMFG	7.57415	8.70026	1.12611	0.025	0.0962435
GMNN	6.40453	5.17781	-1.22672	0.00714286	0.0464057
GNAO1	4.61142	5.92109	1.30967	0.00714286	0.0464057
GNG10	8.5164	9.9183	1.40191	0.00714286	0.0464057
GOLGA2P9	5.95155	4.83372	-1.11783	0.025	0.0962435
GPAA1	7.24736	8.96083	1.71346	0.00357143	0.0320676
GPC4	7.23135	6.19687	-1.03448	0.00357143	0.0320676
GPR116	9.39833	8.03499	-1.36334	0.00357143	0.0320676
GPR125	8.61379	7.57658	-1.0372	0.025	0.0962435
GPR132	4.82131	6.82416	2.00285	0.00357143	0.0320676
GPR137B	6.99719	8.47377	1.47658	0.00357143	0.0320676
GPR155	6.39809	7.47185	1.07376	0.0142857	0.0690979
GPR171	3.90259	5.23862	1.33603	0.0392857	0.126231
GPR174	3.72846	6.94041	3.21196	0.00357143	0.0320676
GPR18	3.71896	5.61625	1.89729	0.00357143	0.0320676
GPR183	5.07186	8.34719	3.27533	0.00357143	0.0320676
GPR34	3.20105	5.61634	2.41529	0.00357143	0.0320676
GPR65	4.68748	6.90622	2.21874	0.00714286	0.0464057
GPR82	2.61954	3.69402	1.07448	0.025	0.0962435
GPRIN3	6.01428	7.35174	1.33746	0.0392857	0.126231
GPSM3	5.67904	6.96587	1.28682	0.00357143	0.0320676
GPT2	7.03128	5.07045	-1.96082	0.00357143	0.0320676
GPX7	6.96534	8.40203	1.4367	0.0142857	0.0690979
GRAMD1B	5.51353	7.25603	1.7425	0.00357143	0.0320676
GRAP2	4.75323	6.10606	1.35283	0.0142857	0.0690979
GRIK4	5.20527	6.63728	1.43201	0.0142857	0.0690979
GSN	10.4959	9.25442	-1.24145	0.00714286	0.0464057
GSTA4	5.6798	6.70564	1.02583	0.00357143	0.0320676
GTF2A1L	5.78304	4.57885	-1.20419	0.00714286	0.0464057
GTF2A2	5.96535	7.58377	1.61842	0.00357143	0.0320676
GTPBP4	7.97441	6.50404	-1.47036	0.00357143	0.0320676
GTSF1	3.45394	4.92243	1.46849	0.00357143	0.0320676
GUF1	6.44418	7.61742	1.17324	0.00357143	0.0320676
GVINP1	5.05831	6.9942	1.93589	0.025	0.0962435
GYG1	9.94696	7.83016	-2.1168	0.00357143	0.0320676
GYPC	5.6292	6.9492	1.32	0.0142857	0.0690979
GZMA	4.83134	6.69699	1.86566	0.0142857	0.0690979
GZMK	4.90212	8.01905	3.11693	0.025	0.0962435
H19	9.9809	7.80928	-2.17162	0.0392857	0.126231
HADHB	10.2812	8.90172	-1.37943	0.00357143	0.0320676
HAVCR2	4.49039	5.82811	1.33771	0.0392857	0.126231
HCFC1	7.46917	8.48403	1.01486	0.00714286	0.0464057
HCST	5.37164	7.16198	1.79034	0.00357143	0.0320676
HDHD2	7.67222	9.12576	1.45354	0.00357143	0.0320676
HECTD1	9.76817	8.65511	-1.11306	0.00357143	0.0320676
HELLS	3.49832	4.52721	1.02889	0.0392857	0.126231
HERC6	5.40711	6.77183	1.36472	0.00357143	0.0320676
HES3	6.06249	4.94078	-1.12171	0.00357143	0.0320676
HFE2	6.11274	4.13936	-1.97337	0.00714286	0.0464057
HFM1	4.48245	3.48154	-1.00091	0.0142857	0.0690979
HGSNAT	7.67671	8.9706	1.29389	0.00357143	0.0320676
HHEX	9.67734	8.32803	-1.34932	0.00714286	0.0464057
HIBADH	9.67821	8.56861	-1.1096	0.00714286	0.0464057
HIF1AN	7.37685	6.24246	-1.13439	0.00357143	0.0320676
HIGD2A	8.36915	9.45228	1.08313	0.00357143	0.0320676
HINT2	7.02488	8.46925	1.44437	0.025	0.0962435
HIPK3	10.4239	9.21669	-1.20724	0.00357143	0.0320676
HIST1H2BB	4.17845	5.65349	1.47504	0.00714286	0.0464057
HIST1H2BF	4.89418	6.99614	2.10196	0.00357143	0.0320676
HIST1H2BH	6.3052	8.76945	2.46426	0.00357143	0.0320676
HIST1H2BK	8.1097	9.53142	1.42172	0.00714286	0.0464057
HIST1H2BM	6.16619	8.91555	2.74936	0.00357143	0.0320676
HIST1H3B	5.16469	7.33617	2.17148	0.00357143	0.0320676
HIST1H3I	5.99227	9.1557	3.16343	0.00357143	0.0320676
HIST1H3J	4.3994	5.66969	1.27029	0.025	0.0962435
HIST1H4B	9.52915	7.97586	-1.55329	0.00357143	0.0320676
HIST1H4C	9.95143	11.0159	1.06444	0.00357143	0.0320676
HIST1H4E	6.97256	8.90467	1.93211	0.00357143	0.0320676
HIST1H4F	6.4411	7.67567	1.23457	0.025	0.0962435
HIST1H4L	5.06278	6.80662	1.74384	0.0142857	0.0690979
HIVEP1	6.54589	7.79037	1.24449	0.00357143	0.0320676
HLA-DMA	6.92885	9.73136	2.80251	0.00357143	0.0320676
HLA-DMB	8.35293	10.3503	1.99736	0.00357143	0.0320676
HLA-DOA	5.25958	7.62023	2.36065	0.00357143	0.0320676
HLA-DOB	4.74568	6.95413	2.20844	0.025	0.0962435
HLA-DPA1	9.08576	11.6274	2.54163	0.00714286	0.0464057
HLA-DPB1	8.07809	11.692	3.61387	0.00357143	0.0320676
HLA-DQA1	6.82759	10.1888	3.36117	0.00357143	0.0320676
HLA-DQA2	5.39497	8.18791	2.79294	0.00357143	0.0320676
HLA-DQB1	6.14728	7.8443	1.69702	0.025	0.0962435
HLA-DQB2	6.57383	8.406	1.83217	0.00714286	0.0464057
HLA-DRA	8.76285	11.9281	3.16523	0.00357143	0.0320676
HLA-DRB1	8.85721	11.0887	2.23148	0.00357143	0.0320676
HLA-DRB3	8.9595	11.1087	2.14924	0.00357143	0.0320676
HLA-DRB5	6.45824	7.72592	1.26768	0.025	0.0962435
HMGB3P24	4.62227	3.51071	-1.11156	0.00357143	0.0320676
HMGCL	8.05981	6.992	-1.06782	0.00357143	0.0320676
HMGCS2	5.21257	4.13765	-1.07492	0.025	0.0962435
HMGN1P26	6.00616	4.89082	-1.11533	0.00357143	0.0320676
HMGN1P36	8.65981	6.93755	-1.72226	0.00357143	0.0320676
HMGN2P20	6.43591	5.41008	-1.02584	0.0142857	0.0690979
HMGN5	4.17284	5.48794	1.31509	0.0142857	0.0690979
HOOK3	10.0971	8.72627	-1.37085	0.00357143	0.0320676
HP	4.14114	2.92779	-1.21335	0.025	0.0962435
HPR	4.72747	3.66658	-1.06089	0.00357143	0.0320676
HPS3	7.45538	8.90598	1.4506	0.00357143	0.0320676
HRC	7.19678	4.80733	-2.38945	0.00357143	0.0320676
HSBP1P2	5.8688	4.70786	-1.16094	0.00714286	0.0464057
HSD17B14	7.0682	6.01996	-1.04824	0.025	0.0962435
HSH2D	4.87663	6.2559	1.37927	0.00357143	0.0320676
HSP90AA1	11.1772	10.1302	-1.04705	0.00714286	0.0464057
HSP90AA2	8.39	6.82236	-1.56764	0.00714286	0.0464057
HSP90AA4P	5.17578	3.79198	-1.3838	0.00357143	0.0320676
HSP90AA6P	6.83115	5.14218	-1.68897	0.0142857	0.0690979
HSP90AB2P	6.93408	5.643	-1.29107	0.00357143	0.0320676
HSP90AB3P	8.96672	7.42392	-1.5428	0.00714286	0.0464057
HSPA1A	11.4008	9.68187	-1.71891	0.0142857	0.0690979
HSPA1B	10.1845	8.57083	-1.61364	0.0142857	0.0690979
HSPA6	7.45515	6.31846	-1.13669	0.0392857	0.126231
HSPB11	6.20934	7.38553	1.17619	0.00714286	0.0464057
HSPB7	7.28416	5.08565	-2.19851	0.0392857	0.126231
HSPE1P6	6.35795	5.0507	-1.30726	0.00714286	0.0464057
HSPH1	9.79381	8.57415	-1.21966	0.0142857	0.0690979
HTATSF1	5.73936	6.77591	1.03655	0.00357143	0.0320676
HYPK	6.83625	5.75104	-1.08521	0.00357143	0.0320676
IARS2	8.21966	7.21256	-1.0071	0.00357143	0.0320676
ICAM3	5.11447	7.47428	2.35981	0.00357143	0.0320676
ICOS	3.10058	5.64757	2.54699	0.00357143	0.0320676
ID2	7.91558	9.51672	1.60114	0.00357143	0.0320676
IDH3B	8.87644	7.62468	-1.25176	0.00357143	0.0320676
IDH3G	8.56102	9.82936	1.26833	0.00357143	0.0320676
IDI2	5.273	3.16482	-2.10818	0.00357143	0.0320676
IDO1	3.91213	6.74013	2.82799	0.00357143	0.0320676
IER3	6.53336	8.12865	1.59529	0.00357143	0.0320676
IER5	7.7362	6.57639	-1.15981	0.00357143	0.0320676
IFFO2	4.8552	5.90544	1.05024	0.025	0.0962435
IFI27L2	6.32259	7.82566	1.50307	0.00357143	0.0320676
IFI30	8.49866	10.1824	1.68374	0.0142857	0.0690979
IFI44L	6.79349	8.66834	1.87485	0.00357143	0.0320676
IFI6	8.55359	10.3851	1.83149	0.0392857	0.126231
IFIH1	5.51424	6.72995	1.21571	0.00357143	0.0320676
IFRD1	7.75688	6.32429	-1.43259	0.00714286	0.0464057
IGBP1	9.56208	7.93194	-1.63014	0.00357143	0.0320676
IGBP1P1	5.36458	3.61068	-1.7539	0.00714286	0.0464057
IGF2BP3	2.85432	4.09213	1.23781	0.00357143	0.0320676
IGFBP7	10.1816	11.2973	1.11569	0.025	0.0962435
IGHE	4.92899	6.12023	1.19124	0.025	0.0962435
IGHV1OR15-1	4.31859	8.87485	4.55626	0.00357143	0.0320676
IGHV3-35	9.00304	11.776	2.773	0.00357143	0.0320676
IGHV3-43	9.46291	13.0892	3.62629	0.00357143	0.0320676
IGHV3-52	9.42692	13.1687	3.74176	0.00357143	0.0320676
IGHV3-7	9.73633	13.1118	3.37546	0.00357143	0.0320676
IGHV3-73	8.64007	12.0801	3.44002	0.0142857	0.0690979
IGHV3-74	8.9972	12.4257	3.4285	0.00357143	0.0320676
IGHV3OR15-7	2.79522	4.32739	1.53217	0.00357143	0.0320676
IGHV3OR16-7	8.39492	11.9768	3.58192	0.00357143	0.0320676
IGHV3OR16-8	6.60207	9.37727	2.77519	0.00357143	0.0320676
IGHV4-59	7.36726	11.9611	4.59381	0.00357143	0.0320676
IGHV5-78	5.23309	6.73958	1.50649	0.00714286	0.0464057
IGJ	7.52351	11.7681	4.24457	0.00714286	0.0464057
IGKC	7.07632	11.6032	4.52687	0.00357143	0.0320676
IGKV1-13	7.71025	11.595	3.88478	0.00357143	0.0320676
IGKV1D-16	8.19979	11.8336	3.63379	0.00357143	0.0320676
IGKV1D-27	5.26792	9.22289	3.95496	0.0142857	0.0690979
IGKV1D-33	6.99568	11.4077	4.41198	0.00357143	0.0320676
IGKV1D-42	9.30139	12.8698	3.56836	0.00357143	0.0320676
IGKV1D-43	6.15311	10.7358	4.5827	0.00357143	0.0320676
IGKV1D-8	4.85637	6.46001	1.60364	0.0392857	0.126231
IGKV1OR2-108	4.56785	5.98343	1.41558	0.0142857	0.0690979
IGKV1OR2-3	5.67361	10.1885	4.51493	0.00357143	0.0320676
IGKV1OR9-1	4.91873	7.93398	3.01525	0.00357143	0.0320676
IGKV1OR9-2	4.76418	8.4049	3.64072	0.00357143	0.0320676
IGKV2D-18	3.36499	5.2527	1.88771	0.00357143	0.0320676
IGKV2D-24	5.93524	9.76179	3.82654	0.00357143	0.0320676
IGKV2D-26	5.29284	9.53154	4.2387	0.00357143	0.0320676
IGKV2D-28	8.58602	12.6655	4.07943	0.00357143	0.0320676
IGKV3D-11	6.28714	11.534	5.24688	0.00714286	0.0464057
IGKV3D-20	6.17702	11.4173	5.24025	0.00357143	0.0320676
IGKV3OR2-268	6.28524	10.5771	4.29184	0.00357143	0.0320676
IGKV5-2	4.88042	7.09831	2.2179	0.00357143	0.0320676
IGKV6-21	4.43999	7.91211	3.47212	0.0142857	0.0690979
IGLV6-57	4.5359	7.37819	2.84229	0.00714286	0.0464057
IGLV9-49	6.61551	8.5989	1.98339	0.00714286	0.0464057
IGSF6	3.72739	7.34632	3.61893	0.00357143	0.0320676
IKBKE	5.57083	6.87067	1.29984	0.00357143	0.0320676
IKZF1	4.79835	7.0385	2.24014	0.025	0.0962435
IKZF3	5.09672	7.50558	2.40886	0.0142857	0.0690979
IL10RA	6.13194	8.20321	2.07127	0.0142857	0.0690979
IL16	5.70491	6.88274	1.17783	0.025	0.0962435
IL1RL1	5.45891	4.15163	-1.30728	0.025	0.0962435
IL1RN	4.25948	5.28334	1.02386	0.00714286	0.0464057
IL2RA	4.99276	6.71081	1.71805	0.025	0.0962435
IL2RB	4.81815	7.78985	2.9717	0.00357143	0.0320676
IL2RG	5.61401	9.58684	3.97283	0.00357143	0.0320676
IMMP2L	6.40794	5.13256	-1.27538	0.00357143	0.0320676
IMPA2	7.9967	6.45962	-1.53708	0.0142857	0.0690979
INPP5D	6.86516	8.36014	1.49498	0.0392857	0.126231
INSIG2	7.63573	6.63396	-1.00177	0.025	0.0962435
INSR	8.50407	7.42873	-1.07534	0.0392857	0.126231
IQCG	4.80098	6.38863	1.58766	0.00357143	0.0320676
IQGAP2	8.24435	9.2968	1.05245	0.0392857	0.126231
IQSEC1	6.8689	7.99663	1.12773	0.00357143	0.0320676
ISLR	7.0486	8.5374	1.4888	0.0392857	0.126231
ITGA7	6.9114	5.51094	-1.40046	0.0392857	0.126231
ITGAL	4.88926	7.43514	2.54588	0.00714286	0.0464057
ITGAX	5.15294	7.2624	2.10946	0.00357143	0.0320676
ITGB2	6.85009	8.42266	1.57257	0.0392857	0.126231
ITGB7	5.77509	6.91118	1.1361	0.0392857	0.126231
ITK	4.67247	7.20531	2.53284	0.025	0.0962435
ITM2C	7.90449	9.67345	1.76896	0.00357143	0.0320676
ITSN2	7.73134	8.79473	1.06339	0.00357143	0.0320676
IVD	9.55775	8.44566	-1.11209	0.0142857	0.0690979
JAGN1	8.49767	7.28231	-1.21537	0.00357143	0.0320676
JARID2	5.98115	7.20021	1.21905	0.00357143	0.0320676
JMJD8	7.07349	8.99737	1.92387	0.00357143	0.0320676
JPH1	7.55532	5.47389	-2.08143	0.0142857	0.0690979
JPH2	5.9251	4.8644	-1.0607	0.00357143	0.0320676
JPX	5.21242	6.38584	1.17341	0.025	0.0962435
JUNB	8.34078	9.58531	1.24453	0.0142857	0.0690979
KBTBD12	5.03281	3.92179	-1.11102	0.00714286	0.0464057
KBTBD8	3.30593	4.99754	1.69161	0.00714286	0.0464057
KCNA2	4.07406	5.16321	1.08915	0.025	0.0962435
KCNA3	4.73831	6.7969	2.05859	0.0392857	0.126231
KCNAB2	5.84704	7.23493	1.38789	0.0142857	0.0690979
KCNIP3	6.35236	8.57002	2.21766	0.00714286	0.0464057
KCNJ15	8.23564	9.94394	1.7083	0.025	0.0962435
KCNS3	6.09943	4.8199	-1.27953	0.00714286	0.0464057
KCTD1	5.52774	6.63094	1.1032	0.025	0.0962435
KDELR3	5.53587	6.90268	1.3668	0.0142857	0.0690979
KDM5D	5.9069	3.78774	-2.11916	0.00714286	0.0464057
KDSR	9.34377	7.72836	-1.61541	0.00357143	0.0320676
KHDRBS3	7.325	6.31168	-1.01332	0.025	0.0962435
KIAA0040	6.24415	7.55946	1.31531	0.00357143	0.0320676
KIAA0196	7.03698	8.054	1.01702	0.00357143	0.0320676
KIAA0368	10.0183	8.96549	-1.05278	0.00714286	0.0464057
KIAA1407	4.52092	5.63984	1.11892	0.00714286	0.0464057
KIAA1524	4.04333	5.33254	1.28921	0.00714286	0.0464057
KIAA1551	7.88222	9.35872	1.4765	0.00357143	0.0320676
KIAA1598	6.47407	7.9798	1.50572	0.00714286	0.0464057
KIAA2026	8.33498	9.77505	1.44007	0.00357143	0.0320676
KIF11	3.4147	5.32411	1.90941	0.00357143	0.0320676
KIF18A	3.76853	5.27475	1.50622	0.00357143	0.0320676
KIF1C	10.1244	8.11995	-2.00445	0.00357143	0.0320676
KIF20A	3.33859	4.61755	1.27896	0.00357143	0.0320676
KIF20B	3.65045	5.02618	1.37573	0.00357143	0.0320676
KIF22	6.12491	7.49512	1.37021	0.00357143	0.0320676
KIF5B	7.87823	9.97041	2.09218	0.00357143	0.0320676
KLF10	9.26023	7.76142	-1.49882	0.00357143	0.0320676
KLF15	7.63465	5.80441	-1.83024	0.00357143	0.0320676
KLF6	6.8891	8.91094	2.02183	0.00714286	0.0464057
KLF7	7.26253	9.26627	2.00374	0.00357143	0.0320676
KLHDC2	10.1661	9.08747	-1.07863	0.00357143	0.0320676
KLHL21	6.6793	5.65278	-1.02652	0.00357143	0.0320676
KLHL24	9.6431	8.57625	-1.06685	0.00357143	0.0320676
KLHL30	6.551	4.81989	-1.73111	0.00357143	0.0320676
KLHL34	6.79696	5.6445	-1.15246	0.00357143	0.0320676
KLHL38	6.07281	3.73672	-2.33609	0.00714286	0.0464057
KLHL40	7.15071	5.04048	-2.11023	0.00357143	0.0320676
KLHL41	10.0557	4.33228	-5.72339	0.00357143	0.0320676
KLHL6	6.10419	8.0469	1.94271	0.0392857	0.126231
KLK9	6.02087	5.00431	-1.01656	0.00357143	0.0320676
KLRB1	3.88483	5.44148	1.55666	0.00714286	0.0464057
KLRC4	3.7777	5.08202	1.30432	0.025	0.0962435
KLRC4-KLRK1	3.67018	6.13584	2.46566	0.00714286	0.0464057
KLRG1	3.61857	5.17169	1.55312	0.0392857	0.126231
KMO	3.4026	4.87153	1.46893	0.025	0.0962435
KNOP1	7.14511	5.84606	-1.29905	0.00357143	0.0320676
KNTC1	4.56921	5.80534	1.23613	0.025	0.0962435
KRT18P11	7.5293	6.51748	-1.01181	0.0392857	0.126231
KY	5.20968	6.21393	1.00425	0.00357143	0.0320676
KYNU	4.41717	6.23394	1.81676	0.025	0.0962435
LAIR1	5.41501	7.05528	1.64028	0.0142857	0.0690979
LAMA2	8.2331	6.10003	-2.13307	0.00714286	0.0464057
LAMP5	3.79497	5.43168	1.6367	0.0142857	0.0690979
LAPTM5	8.57398	10.8207	2.24669	0.0142857	0.0690979
LAX1	4.23307	6.37319	2.14011	0.025	0.0962435
LBP	6.49716	4.44626	-2.05089	0.0142857	0.0690979
LCK	6.13367	7.35814	1.22446	0.025	0.0962435
LCP2	6.06372	8.7497	2.68598	0.00357143	0.0320676
LGALS9	3.84879	5.90515	2.05636	0.00357143	0.0320676
LGALS9C	5.98022	7.51821	1.53799	0.00714286	0.0464057
LHFP	7.49733	9.58843	2.09111	0.0142857	0.0690979
LHFPL1	5.54246	4.12709	-1.41537	0.0142857	0.0690979
LILRB1	5.04551	6.55949	1.51398	0.0142857	0.0690979
LILRB4	5.11463	7.1481	2.03347	0.0142857	0.0690979
LINC00152	7.16092	8.59186	1.43094	0.00357143	0.0320676
LINC00174	4.8296	6.19785	1.36824	0.0142857	0.0690979
LINC00266-1	5.3206	6.49565	1.17505	0.00357143	0.0320676
LINC00467	5.08747	6.61928	1.53181	0.00357143	0.0320676
LINC00665	4.72402	5.7769	1.05288	0.025	0.0962435
LMAN2	9.57468	11.0187	1.44406	0.00714286	0.0464057
LMF1	6.40353	7.59275	1.18921	0.00357143	0.0320676
LMF2	6.69049	7.95786	1.26737	0.00357143	0.0320676
LMOD2	6.31552	3.88189	-2.43363	0.00357143	0.0320676
LMOD3	5.8967	2.55615	-3.34056	0.00357143	0.0320676
LOC100128816	4.88187	6.12319	1.24132	0.025	0.0962435
LOC100133315	5.35025	6.79378	1.44352	0.00714286	0.0464057
LOC100134091	7.94911	9.00777	1.05866	0.00357143	0.0320676
LOC100287497	4.77118	6.55885	1.78767	0.00357143	0.0320676
LOC101927180	5.41567	6.59612	1.18045	0.00357143	0.0320676
LOC101928841	6.92496	4.75788	-2.16708	0.00357143	0.0320676
LOC102724453	8.4899	12.504	4.01412	0.00357143	0.0320676
LOC102725104	3.98925	5.27189	1.28263	0.00357143	0.0320676
LOC151760	3.75437	5.27211	1.51774	0.025	0.0962435
LOC441268	9.42797	8.25755	-1.17042	0.00357143	0.0320676
LOC642131	5.5666	9.70526	4.13866	0.00714286	0.0464057
LOC642533	8.09147	9.27985	1.18838	0.0142857	0.0690979
LOC642648	8.2438	7.23941	-1.00439	0.00357143	0.0320676
LOC643659	5.7611	4.33612	-1.42498	0.00357143	0.0320676
LOC646903	6.12599	4.56654	-1.55945	0.00357143	0.0320676
LOC654342	6.96124	8.09326	1.13202	0.0142857	0.0690979
LOC728323	6.43183	7.85025	1.41842	0.00357143	0.0320676
LOC729468	7.98027	6.81071	-1.16956	0.0142857	0.0690979
LOC93622	6.98217	5.95676	-1.02541	0.00357143	0.0320676
LONRF2	7.77972	6.55944	-1.22028	0.0142857	0.0690979
LPAR5	5.61406	6.89237	1.27831	0.00357143	0.0320676
LPHN1	6.10329	7.53914	1.43585	0.00357143	0.0320676
LPHN3	5.20899	3.92389	-1.2851	0.0142857	0.0690979
LPIN1	9.33417	7.90991	-1.42426	0.0142857	0.0690979
LPL	7.95904	5.94731	-2.01173	0.025	0.0962435
LPXN	5.94758	8.36188	2.4143	0.00357143	0.0320676
LRCH2	6.08289	5.06877	-1.01412	0.0142857	0.0690979
LRIF1	5.89547	6.90351	1.00804	0.00357143	0.0320676
LRMP	5.52636	8.03348	2.50713	0.00714286	0.0464057
LRRC16A	6.71508	8.22578	1.5107	0.00357143	0.0320676
LRRC37A2	7.6931	8.72604	1.03294	0.00357143	0.0320676
LRRC37A4P	8.24195	9.66068	1.41873	0.00357143	0.0320676
LRRC37A6P	4.31154	5.53568	1.22414	0.025	0.0962435
LRRC8C	6.15813	7.32298	1.16485	0.00357143	0.0320676
LRRCC1	6.16002	7.34573	1.1857	0.00357143	0.0320676
LRRK1	5.92201	7.31873	1.39672	0.00714286	0.0464057
LRRN3	4.76364	7.38583	2.62219	0.0142857	0.0690979
LSG1	6.74844	8.11745	1.36901	0.00357143	0.0320676
LSM10	8.24956	7.16475	-1.08481	0.00357143	0.0320676
LSM12	8.71913	10.008	1.28889	0.0142857	0.0690979
LSM3	7.67591	9.33729	1.66138	0.00357143	0.0320676
LTBP1	7.48877	6.15792	-1.33085	0.0392857	0.126231
LY6G5B	6.21973	7.71952	1.49979	0.025	0.0962435
LY9	4.68841	6.83718	2.14877	0.00357143	0.0320676
LY96	3.4237	5.62185	2.19815	0.0142857	0.0690979
LYN	7.89069	9.08714	1.19645	0.025	0.0962435
LYZ	6.60918	11.1639	4.55471	0.00357143	0.0320676
MACROD1	7.30292	6.08627	-1.21665	0.00357143	0.0320676
MAGED1	8.41426	9.6863	1.27204	0.0142857	0.0690979
MAGI3	7.08189	8.12107	1.03918	0.0392857	0.126231
MALL	6.86113	8.84884	1.98771	0.00357143	0.0320676
MAMDC2	7.07569	5.66816	-1.40753	0.0392857	0.126231
MAML3	5.74113	7.00607	1.26495	0.00357143	0.0320676
MAN2B1	7.30065	8.41446	1.11381	0.00714286	0.0464057
MAN2B2	7.20659	8.6087	1.40211	0.00357143	0.0320676
MANBAL	7.67346	8.77338	1.09992	0.0142857	0.0690979
MANEA	7.16322	8.72867	1.56545	0.00357143	0.0320676
MAOA	10.6141	8.73603	-1.8781	0.00357143	0.0320676
MAP4K1	5.10722	6.62481	1.5176	0.025	0.0962435
MAP7D1	8.46857	7.39532	-1.07325	0.00357143	0.0320676
MAP9	4.10244	5.2832	1.18076	0.00714286	0.0464057
MAPK12	7.17828	5.72562	-1.45266	0.00357143	0.0320676
MAPK1IP1L	8.59421	9.64681	1.05259	0.00357143	0.0320676
MAPK4	5.30323	6.47083	1.1676	0.0392857	0.126231
MAPT	5.82474	4.53766	-1.28708	0.025	0.0962435
MAST3	6.3494	7.59239	1.24299	0.00357143	0.0320676
MASTL	5.90427	7.19109	1.28682	0.00357143	0.0320676
MAT2A	10.2797	11.381	1.10131	0.00714286	0.0464057
MB	6.58662	4.88543	-1.70119	0.00357143	0.0320676
MBD6	6.93662	7.95569	1.01906	0.0142857	0.0690979
MBNL3	6.38556	8.19636	1.8108	0.00357143	0.0320676
MBOAT1	5.90114	7.67869	1.77755	0.00357143	0.0320676
MCAT	7.87931	6.58419	-1.29512	0.00357143	0.0320676
MCOLN2	4.45528	5.90487	1.44959	0.00714286	0.0464057
MED24	7.12887	8.24308	1.11421	0.00357143	0.0320676
MED29	7.01337	8.10997	1.0966	0.0142857	0.0690979
METTL5	9.39656	7.50557	-1.89099	0.00357143	0.0320676
MFGE8	9.58461	8.53645	-1.04816	0.00714286	0.0464057
MFSD2A	5.75211	7.46395	1.71183	0.00357143	0.0320676
MGAT4A	6.90342	8.10705	1.20363	0.00714286	0.0464057
MGC70870	5.36103	6.75024	1.3892	0.00714286	0.0464057
MINOS1	9.56938	7.86018	-1.7092	0.025	0.0962435
MIR149	6.82923	5.81739	-1.01185	0.00357143	0.0320676
MIR186	3.30296	5.37114	2.06818	0.025	0.0962435
MIR21	5.01482	7.61253	2.59771	0.025	0.0962435
MIR221	3.87675	5.10209	1.22534	0.0392857	0.126231
MIR8071-1	5.92492	9.39485	3.46993	0.00357143	0.0320676
MIS18BP1	4.66679	6.60706	1.94026	0.00357143	0.0320676
MKI67	4.10597	5.99445	1.88849	0.00357143	0.0320676
MKRN1	9.73043	8.70355	-1.02688	0.00357143	0.0320676
MLIP	6.80708	3.63914	-3.16794	0.0142857	0.0690979
MLLT3	7.2081	8.4818	1.27371	0.00357143	0.0320676
MLYCD	7.82784	6.24774	-1.58011	0.00357143	0.0320676
MMP12	3.27045	4.52061	1.25016	0.0392857	0.126231
MMP14	8.23743	6.87573	-1.3617	0.00714286	0.0464057
MMP15	6.07139	7.37078	1.2994	0.0142857	0.0690979
MMP9	5.43783	7.92933	2.4915	0.0142857	0.0690979
MMRN1	8.4644	6.65787	-1.80653	0.0392857	0.126231
MNS1	3.98628	5.50913	1.52285	0.00357143	0.0320676
MOB3A	7.64569	8.90232	1.25663	0.00357143	0.0320676
MON1B	5.93114	7.48515	1.554	0.00357143	0.0320676
MOP-1	2.948	4.61828	1.67028	0.025	0.0962435
MOXD1	4.96272	6.28738	1.32466	0.00357143	0.0320676
MPEG1	5.5218	8.86051	3.33871	0.00357143	0.0320676
MPHOSPH9	6.52944	7.75051	1.22107	0.00357143	0.0320676
MPV17	9.1562	10.2017	1.04546	0.00357143	0.0320676
MPZL3	5.99898	7.03349	1.03451	0.025	0.0962435
MR1	6.78093	7.87672	1.09579	0.00357143	0.0320676
MRFAP1L1	7.41782	8.49009	1.07227	0.025	0.0962435
MRGPRF	6.10133	5.07886	-1.02246	0.00357143	0.0320676
MRPL1	7.85273	6.76955	-1.08318	0.00714286	0.0464057
MRPL17	7.49516	8.58564	1.09048	0.00357143	0.0320676
MRPL24	8.6939	7.40124	-1.29266	0.00357143	0.0320676
MRPL36	10.5507	9.18551	-1.36516	0.00357143	0.0320676
MRPL40	5.82738	7.4715	1.64412	0.00357143	0.0320676
MRPS11	7.49312	9.03993	1.54681	0.00714286	0.0464057
MRPS31	5.6451	7.05665	1.41155	0.00357143	0.0320676
MS4A1	4.47126	8.61396	4.1427	0.0142857	0.0690979
MS4A14	4.76596	6.09318	1.32722	0.025	0.0962435
MS4A4A	5.01979	6.6417	1.62191	0.00357143	0.0320676
MS4A6A	6.14496	7.86973	1.72477	0.025	0.0962435
MSH5	4.65892	5.69989	1.04097	0.00357143	0.0320676
MSMO1	7.08076	8.31513	1.23437	0.00714286	0.0464057
MSTO1	6.35945	7.45387	1.09442	0.00357143	0.0320676
MT-TA	8.23604	11.7177	3.48165	0.00357143	0.0320676
MT-TC	6.93861	9.29695	2.35833	0.00714286	0.0464057
MT-TD	1.98795	3.47248	1.48453	0.00714286	0.0464057
MT-TH	7.12005	8.99876	1.87872	0.0392857	0.126231
MT-TN	5.11264	10.5238	5.41116	0.00357143	0.0320676
MT-TQ	6.91135	11.2243	4.31298	0.00357143	0.0320676
MT-TS2	6.79881	9.19163	2.39282	0.025	0.0962435
MTHFR	6.09775	7.17561	1.07786	0.00357143	0.0320676
MTURN	7.44285	6.09839	-1.34446	0.00357143	0.0320676
MUC16	4.24496	5.33531	1.09035	0.00357143	0.0320676
MURC	6.72104	3.88011	-2.84093	0.00357143	0.0320676
MX2	5.50969	6.87665	1.36696	0.0142857	0.0690979
MYADM	7.94976	10.0532	2.10348	0.00357143	0.0320676
MYBL2	5.1159	6.40806	1.29217	0.0392857	0.126231
MYBPC1	10.2264	3.45137	-6.77508	0.00357143	0.0320676
MYBPC2	7.29712	4.85974	-2.43738	0.00714286	0.0464057
MYD88	6.88387	8.3091	1.42523	0.00357143	0.0320676
MYF6	8.50434	3.47872	-5.02562	0.00357143	0.0320676
MYH1	7.17117	2.62809	-4.54308	0.00357143	0.0320676
MYH2	8.5337	3.44227	-5.09143	0.00357143	0.0320676
MYH7	8.96269	4.78944	-4.17325	0.00357143	0.0320676
MYL1	7.8314	3.58361	-4.24779	0.00357143	0.0320676
MYL2	10.6746	3.56165	-7.11291	0.00357143	0.0320676
MYL3	6.35627	4.19036	-2.16591	0.00357143	0.0320676
MYL4	4.49939	5.85733	1.35793	0.0392857	0.126231
MYL6B	8.60469	6.94042	-1.66426	0.00357143	0.0320676
MYLK2	6.54889	4.61269	-1.9362	0.0142857	0.0690979
MYLK3	6.3619	5.03525	-1.32665	0.00357143	0.0320676
MYLPF	7.22254	5.00626	-2.21628	0.00357143	0.0320676
MYO18B	6.29925	4.46852	-1.83073	0.00357143	0.0320676
MYO1G	5.33728	7.0104	1.67311	0.0142857	0.0690979
MYO5A	6.56202	7.71853	1.15652	0.00357143	0.0320676
MYO9B	6.85748	7.95837	1.10089	0.0142857	0.0690979
MYOF	7.56221	8.89593	1.33372	0.0142857	0.0690979
MYOG	7.51596	5.66906	-1.8469	0.00714286	0.0464057
MYOM1	8.15175	4.68062	-3.47113	0.00357143	0.0320676
MYOM2	6.59704	4.02385	-2.57319	0.00357143	0.0320676
MYOM3	6.559	4.27003	-2.28897	0.00357143	0.0320676
MYOT	7.67703	3.13251	-4.54452	0.00357143	0.0320676
MYOZ1	7.38087	4.79928	-2.58159	0.0142857	0.0690979
MYOZ2	5.31079	3.01453	-2.29626	0.00357143	0.0320676
MYPN	6.5719	3.30103	-3.27087	0.00357143	0.0320676
MYSM1	7.54214	8.56191	1.01976	0.00357143	0.0320676
MZB1	6.1607	8.25925	2.09854	0.00357143	0.0320676
N6AMT2	7.53553	6.18416	-1.35137	0.00357143	0.0320676
NAA30	8.11741	6.99644	-1.12097	0.00357143	0.0320676
NAGK	8.89771	10.0949	1.19721	0.00357143	0.0320676
NAMPT	10.4777	9.20326	-1.27443	0.0392857	0.126231
NAP1L1	10.6445	9.45682	-1.18768	0.00357143	0.0320676
NCAPH	3.60374	5.29568	1.69194	0.00357143	0.0320676
NCEH1	6.34559	7.35377	1.00818	0.00357143	0.0320676
NCF4	5.30446	6.82313	1.51866	0.0392857	0.126231
NCKAP1L	5.42664	7.84429	2.41765	0.0142857	0.0690979
NCSTN	7.97831	9.02972	1.05141	0.00714286	0.0464057
ND6	10.7549	8.39374	-2.36119	0.00714286	0.0464057
NDRG3	7.44792	8.9579	1.50999	0.00357143	0.0320676
NDUFA13	7.94853	6.90933	-1.0392	0.00357143	0.0320676
NDUFA4	8.44301	7.19842	-1.24459	0.00357143	0.0320676
NDUFA5	8.46529	7.373	-1.09229	0.00357143	0.0320676
NDUFAF1	7.542	5.86757	-1.67443	0.00357143	0.0320676
NDUFAF3	6.45224	8.1758	1.72356	0.00357143	0.0320676
NDUFB6	4.32269	6.46076	2.13807	0.00357143	0.0320676
NEB	10.3655	5.10519	-5.26028	0.00357143	0.0320676
NECAP1	6.6094	8.15517	1.54577	0.00357143	0.0320676
NETO2	6.19482	7.33268	1.13787	0.00357143	0.0320676
NFATC2	6.78972	8.29387	1.50414	0.00357143	0.0320676
NFIA	8.40971	9.79539	1.38568	0.0142857	0.0690979
NFIL3	8.2952	6.91653	-1.37867	0.0142857	0.0690979
NFYB	7.9487	6.14572	-1.80299	0.00357143	0.0320676
NGRN	8.02794	6.99	-1.03795	0.00357143	0.0320676
NHEJ1	7.45809	6.37824	-1.07985	0.00357143	0.0320676
NID2	7.32621	8.83696	1.51075	0.0142857	0.0690979
NIF3L1	5.22654	6.48594	1.25941	0.00357143	0.0320676
NIN	6.21833	7.42932	1.21099	0.0142857	0.0690979
NIPAL2	6.1078	7.78093	1.67313	0.00357143	0.0320676
NIT2	7.69874	9.14054	1.4418	0.00357143	0.0320676
NKIRAS1	6.99169	5.77267	-1.21902	0.00357143	0.0320676
NLGN4Y	5.22762	4.227	-1.00062	0.025	0.0962435
NLK	7.70131	8.8024	1.10109	0.00357143	0.0320676
NLRC5	5.64638	7.21329	1.56691	0.0142857	0.0690979
NLRP3	4.62116	5.76017	1.139	0.00714286	0.0464057
NME5	4.66968	6.30339	1.63371	0.0142857	0.0690979
NMRK2	6.67715	5.67044	-1.00671	0.00357143	0.0320676
NOD1	7.65576	5.98737	-1.66839	0.00357143	0.0320676
NOP16	6.98164	5.75694	-1.2247	0.00714286	0.0464057
NOX4	6.81041	4.90089	-1.90952	0.0142857	0.0690979
NPC2	10.1086	11.6589	1.55027	0.00357143	0.0320676
NPIPA7	8.65528	9.78576	1.13048	0.0142857	0.0690979
NPIPB5	9.51779	11.0458	1.52798	0.00357143	0.0320676
NPIPB6	8.50197	9.61793	1.11596	0.00357143	0.0320676
NPIPB9	8.23399	9.26356	1.02957	0.0142857	0.0690979
NPL	4.77017	5.96995	1.19978	0.0142857	0.0690979
NPTX2	6.31709	5.18356	-1.13353	0.00357143	0.0320676
NQO1	6.82436	7.91573	1.09137	0.0392857	0.126231
NR4A2	5.90508	7.73209	1.82701	0.0142857	0.0690979
NRAP	8.39891	3.7342	-4.66471	0.00357143	0.0320676
NRAS	8.31901	9.37925	1.06024	0.00357143	0.0320676
NREP	6.08295	7.92412	1.84118	0.00357143	0.0320676
NSMCE2	7.42926	6.3061	-1.12316	0.00714286	0.0464057
NT5E	9.26193	7.65477	-1.60716	0.025	0.0962435
NTN4	8.06603	6.73421	-1.33182	0.00714286	0.0464057
NUDT5	6.78876	7.82433	1.03556	0.00714286	0.0464057
NUF2	3.18181	4.22136	1.03955	0.00357143	0.0320676
NUGGC	5.02354	6.45206	1.42852	0.00357143	0.0320676
NUP210	6.61453	7.8689	1.25437	0.00357143	0.0320676
NUP43	6.96409	8.34997	1.38588	0.00357143	0.0320676
NUS1	8.64896	9.68294	1.03399	0.0142857	0.0690979
NUSAP1	4.49874	6.29501	1.79627	0.00714286	0.0464057
OAS1	5.78743	7.43024	1.64281	0.00357143	0.0320676
OAS2	5.76599	7.48304	1.71705	0.00357143	0.0320676
OAS3	5.54597	6.64738	1.10141	0.00714286	0.0464057
OBSCN	6.81914	5.48843	-1.33071	0.025	0.0962435
OGFRL1	6.43995	7.80634	1.36639	0.00714286	0.0464057
OLAH	4.0011	2.97361	-1.02749	0.0142857	0.0690979
OLFM2	6.36191	7.88861	1.5267	0.00357143	0.0320676
OLFML1	5.12704	6.57653	1.44949	0.0142857	0.0690979
OLR1	4.32269	6.77335	2.45066	0.025	0.0962435
OPTN	8.74565	7.26383	-1.48182	0.025	0.0962435
OR2A7	5.56402	6.81737	1.25335	0.00357143	0.0320676
OR4F29	3.61686	4.78871	1.17185	0.025	0.0962435
OR52N4	2.94421	3.94748	1.00328	0.0392857	0.126231
ORAI2	5.93171	7.35926	1.42755	0.00714286	0.0464057
ORMDL2	7.24166	8.59233	1.35067	0.00357143	0.0320676
OSER1	7.67148	6.36973	-1.30176	0.00357143	0.0320676
OSTC	8.13638	9.80069	1.6643	0.00357143	0.0320676
OTUD6B	5.93344	7.27376	1.34032	0.0142857	0.0690979
OTUD7B	7.86283	5.90497	-1.95786	0.00357143	0.0320676
OXCT1	6.72963	7.96833	1.2387	0.00357143	0.0320676
P2RX7	4.58675	5.91224	1.32549	0.025	0.0962435
P2RY10	3.26393	6.17575	2.91182	0.00357143	0.0320676
P2RY13	4.28119	6.97364	2.69245	0.00357143	0.0320676
P2RY14	6.58854	7.99055	1.402	0.0142857	0.0690979
P2RY8	5.39731	6.99922	1.60191	0.0142857	0.0690979
P4HA1	9.10135	7.06808	-2.03327	0.00357143	0.0320676
PACS1	7.34733	8.60467	1.25735	0.00357143	0.0320676
PACSIN3	8.12576	6.5059	-1.61986	0.00357143	0.0320676
PAG1	5.59625	7.08168	1.48543	0.0392857	0.126231
PAGR1	8.09159	6.96814	-1.12345	0.00357143	0.0320676
PAPSS2	7.26924	8.50871	1.23948	0.0142857	0.0690979
PARD3	8.42073	7.12714	-1.29359	0.00357143	0.0320676
PARL	8.27018	7.08358	-1.1866	0.00357143	0.0320676
PARP12	7.10671	8.26918	1.16247	0.00357143	0.0320676
PARP15	4.23632	6.35879	2.12246	0.0142857	0.0690979
PARP3	5.91674	8.00705	2.09031	0.00357143	0.0320676
PATL1	8.46801	9.58801	1.12	0.00357143	0.0320676
PATL2	4.68094	5.69682	1.01587	0.0142857	0.0690979
PBK	2.62911	3.7075	1.07838	0.00357143	0.0320676
PCED1B	4.84877	6.12258	1.27382	0.00714286	0.0464057
PCGF6	6.03948	7.18792	1.14844	0.025	0.0962435
PCK1	4.98708	3.98139	-1.00569	0.00357143	0.0320676
PCLO	4.31192	5.55372	1.2418	0.0142857	0.0690979
PCNT	7.65348	6.27558	-1.3779	0.0142857	0.0690979
PCOLCE	6.88882	8.04814	1.15932	0.025	0.0962435
PCOLCE2	5.9429	4.54207	-1.40083	0.00357143	0.0320676
PCSK1	4.9706	3.45883	-1.51177	0.00714286	0.0464057
PCSK7	6.05088	7.14498	1.0941	0.0142857	0.0690979
PDCD1LG2	4.8027	7.06912	2.26643	0.00357143	0.0320676
PDCD2L	6.97098	5.50141	-1.46957	0.00357143	0.0320676
PDE4DIP	7.4204	5.91559	-1.50481	0.0392857	0.126231
PDGFC	8.00443	6.91991	-1.08452	0.00357143	0.0320676
PDHA1	9.45213	8.44461	-1.00753	0.00714286	0.0464057
PDHA2	5.42534	4.37481	-1.05053	0.00357143	0.0320676
PDIA6	11.5827	10.5356	-1.04712	0.025	0.0962435
PDK1	6.48555	8.06667	1.58112	0.00357143	0.0320676
PDK4	11.6634	9.96723	-1.69617	0.0392857	0.126231
PEAK1	6.62261	7.88671	1.2641	0.00714286	0.0464057
PEBP1	10.0576	11.0956	1.03804	0.0392857	0.126231
PEBP4	7.08958	8.66087	1.57129	0.0142857	0.0690979
PEG10	5.7749	7.22263	1.44773	0.00357143	0.0320676
PEX5	7.42097	6.24155	-1.17942	0.00714286	0.0464057
PFKM	8.90192	7.39657	-1.50535	0.0142857	0.0690979
PGA3	4.34341	5.44028	1.09687	0.00357143	0.0320676
PGAM2	7.00783	5.96211	-1.04573	0.00357143	0.0320676
PGAP2	6.42119	7.85051	1.42932	0.00357143	0.0320676
PGK1	7.87798	9.50599	1.628	0.00357143	0.0320676
PGM1	9.17495	7.76349	-1.41146	0.00714286	0.0464057
PGM2L1	7.03947	5.89145	-1.14801	0.00357143	0.0320676
PHKA1	8.42947	7.14448	-1.28499	0.025	0.0962435
PHKG1	5.30291	4.12182	-1.18109	0.00357143	0.0320676
PHLDA1	7.4154	8.45453	1.03913	0.00714286	0.0464057
PIGB	6.33965	7.76652	1.42687	0.0142857	0.0690979
PIGM	6.31464	7.84829	1.53365	0.00357143	0.0320676
PIGS	6.0447	8.45259	2.40789	0.00357143	0.0320676
PIK3AP1	6.53337	7.95042	1.41704	0.025	0.0962435
PIK3C2A	8.62023	9.75611	1.13588	0.00357143	0.0320676
PIK3CG	5.43078	7.63401	2.20323	0.0392857	0.126231
PILRA	4.80182	6.20905	1.40723	0.00357143	0.0320676
PIM2	6.5178	8.30541	1.78761	0.0392857	0.126231
PINK1	8.40868	7.32608	-1.0826	0.00357143	0.0320676
PLA2G2A	9.69806	6.75702	-2.94104	0.0142857	0.0690979
PLA2G2D	6.35917	7.65739	1.29822	0.0392857	0.126231
PLAC8	4.64688	7.50946	2.86258	0.00714286	0.0464057
PLBD1	6.1695	7.18715	1.01765	0.0142857	0.0690979
PLCB2	5.47026	6.9438	1.47353	0.0142857	0.0690979
PLCG2	9.23391	10.4419	1.20794	0.00357143	0.0320676
PLCH1	4.93283	6.54711	1.61428	0.00357143	0.0320676
PLCL1	6.83715	5.77405	-1.06309	0.00357143	0.0320676
PLEKHG2	5.91324	7.02532	1.11208	0.0142857	0.0690979
PLIN2	8.70697	6.55749	-2.14948	0.00357143	0.0320676
PLIN4	6.64119	4.85694	-1.78424	0.00357143	0.0320676
PLK1	4.95766	6.5247	1.56704	0.00714286	0.0464057
PLK4	3.64307	5.27926	1.63618	0.00357143	0.0320676
PLN	7.6152	5.5971	-2.0181	0.0392857	0.126231
PLP2	8.52924	9.83901	1.30977	0.025	0.0962435
PLXDC1	5.87461	7.03283	1.15822	0.0142857	0.0690979
PLXNC1	5.85673	7.62346	1.76673	0.0392857	0.126231
PM20D2	8.75606	7.20449	-1.55156	0.00357143	0.0320676
PMPCB	7.19574	8.71417	1.51843	0.00357143	0.0320676
PNKP	6.62581	7.80546	1.17965	0.00357143	0.0320676
PNN	7.00408	8.25271	1.24863	0.00357143	0.0320676
PNPLA4	6.41085	7.85816	1.44731	0.00357143	0.0320676
POLDIP3	9.05842	8.04179	-1.01664	0.00357143	0.0320676
POLG	7.43604	6.42024	-1.01579	0.0142857	0.0690979
POLR1C	8.10196	6.79927	-1.30268	0.00714286	0.0464057
POLR2J3	8.96743	10.1341	1.16665	0.00714286	0.0464057
POLR2K	8.65162	9.69347	1.04184	0.00357143	0.0320676
POLRMT	8.12034	6.92517	-1.19516	0.00357143	0.0320676
POM121C	7.54302	8.9233	1.38028	0.00357143	0.0320676
POP4	5.74679	7.53406	1.78727	0.00357143	0.0320676
POPDC3	6.21707	3.36948	-2.84759	0.0392857	0.126231
PORCN	6.20328	7.41181	1.20852	0.00714286	0.0464057
POU2AF1	5.54859	7.23949	1.6909	0.0142857	0.0690979
POU2F1	6.9996	8.22635	1.22675	0.00357143	0.0320676
PPAPDC1B	7.11023	8.44263	1.33241	0.00357143	0.0320676
PPAPDC3	6.63075	5.48068	-1.15007	0.00357143	0.0320676
PPDPF	8.07696	9.95011	1.87316	0.00357143	0.0320676
PPIB	10.1288	11.2399	1.1111	0.0392857	0.126231
PPIC	9.02938	7.93315	-1.09624	0.025	0.0962435
PPID	7.65913	6.25863	-1.4005	0.00357143	0.0320676
PPIH	7.78044	6.51336	-1.26708	0.00357143	0.0320676
PPIP5K2	7.22497	8.30439	1.07942	0.00357143	0.0320676
PPP1R10	7.72823	8.88147	1.15324	0.00357143	0.0320676
PPP1R14A	6.8258	5.56573	-1.26007	0.00357143	0.0320676
PPP1R1A	7.90355	6.14438	-1.75917	0.00357143	0.0320676
PPP1R27	7.01943	4.3877	-2.63173	0.00357143	0.0320676
PPP1R3C	6.90059	4.87365	-2.02694	0.025	0.0962435
PPP1R3F	7.06702	6.06486	-1.00216	0.00357143	0.0320676
PPP2R4	8.75587	7.70351	-1.05236	0.00714286	0.0464057
PPP4R2	9.10687	7.77332	-1.33355	0.00357143	0.0320676
PRC1	4.60679	5.70277	1.09598	0.0392857	0.126231
PRDM1	6.83451	9.59794	2.76343	0.00357143	0.0320676
PRELID2	6.74647	5.54135	-1.20512	0.00357143	0.0320676
PRELP	9.3427	7.25198	-2.09071	0.00357143	0.0320676
PRG4	6.11515	3.70807	-2.40708	0.00357143	0.0320676
PRKAA2	8.27671	6.60279	-1.67392	0.0392857	0.126231
PRKCA	5.51326	6.67899	1.16574	0.00714286	0.0464057
PRKCB	5.51419	7.52949	2.0153	0.025	0.0962435
PRKRA	9.47158	7.77316	-1.69843	0.00357143	0.0320676
PROS1	8.38915	7.01547	-1.37368	0.00714286	0.0464057
PROSER1	6.40871	8.47708	2.06837	0.00357143	0.0320676
PRPF19	7.53751	8.68601	1.1485	0.00357143	0.0320676
PRR11	4.44727	5.82108	1.37381	0.00357143	0.0320676
PRRC2C	8.2947	9.63422	1.33952	0.00357143	0.0320676
PRRG1	7.68232	6.51801	-1.16431	0.00357143	0.0320676
PSENEN	7.92925	9.36129	1.43204	0.00357143	0.0320676
PSMB4	10.1921	8.9689	-1.2232	0.00357143	0.0320676
PSMC1	9.22869	8.04219	-1.18649	0.00357143	0.0320676
PSMC3IP	6.01316	4.87857	-1.13459	0.00357143	0.0320676
PSMC5	9.15316	7.89971	-1.25345	0.00357143	0.0320676
PSMD10	7.50677	8.5832	1.07643	0.0142857	0.0690979
PSMD4	7.14461	6.00194	-1.14266	0.00357143	0.0320676
PSMD6	7.82396	6.76266	-1.0613	0.00357143	0.0320676
PSME2	7.03428	8.04693	1.01265	0.00714286	0.0464057
PTAFR	5.18394	6.27379	1.08985	0.00357143	0.0320676
PTBP1	8.98889	9.99543	1.00654	0.00357143	0.0320676
PTCH2	3.94855	5.11942	1.17087	0.0142857	0.0690979
PTGIS	8.76465	6.67218	-2.09247	0.00357143	0.0320676
PTGR1	7.94174	6.62219	-1.31955	0.0142857	0.0690979
PTGS2	4.76478	6.24357	1.47879	0.025	0.0962435
PTH	9.62702	2.39945	-7.22757	0.00357143	0.0320676
PTK2B	6.50158	7.79494	1.29337	0.00714286	0.0464057
PTPLAD2	5.41861	6.72452	1.30591	0.00357143	0.0320676
PTPN22	3.58182	6.40869	2.82687	0.00357143	0.0320676
PTPN6	6.51951	8.27948	1.75998	0.00714286	0.0464057
PTPRC	5.82991	8.76303	2.93312	0.0142857	0.0690979
PYGM	9.20741	5.95823	-3.24918	0.00357143	0.0320676
PYHIN1	4.31018	6.36114	2.05096	0.00357143	0.0320676
QARS	8.46812	9.64616	1.17804	0.00357143	0.0320676
RAB18	9.91919	8.80401	-1.11519	0.00357143	0.0320676
RAB30	5.86145	7.85249	1.99105	0.00357143	0.0320676
RAB31	8.49979	9.59471	1.09492	0.00714286	0.0464057
RAB7A	7.78516	8.88968	1.10452	0.00357143	0.0320676
RABGGTB	8.34495	7.08573	-1.25922	0.00714286	0.0464057
RAC2	6.44488	8.9884	2.54352	0.00714286	0.0464057
RAD1	7.87597	6.79915	-1.07681	0.00357143	0.0320676
RAD21	9.96457	8.47744	-1.48713	0.00357143	0.0320676
RAD51B	5.07802	6.14617	1.06815	0.00357143	0.0320676
RAD51C	5.29908	6.37191	1.07283	0.00357143	0.0320676
RAD9A	6.53648	7.64821	1.11173	0.00357143	0.0320676
RARRES1	8.47646	6.26641	-2.21006	0.00357143	0.0320676
RASAL3	5.48447	6.80436	1.31989	0.025	0.0962435
RASD1	9.47617	7.62723	-1.84894	0.00714286	0.0464057
RASGRF2	5.89256	6.93179	1.03922	0.025	0.0962435
RASGRP1	4.39913	7.22197	2.82284	0.0142857	0.0690979
RASGRP3	6.28861	7.45737	1.16876	0.00357143	0.0320676
RASL10B	6.50205	5.49649	-1.00556	0.00357143	0.0320676
RASSF2	5.59308	7.66687	2.07379	0.0142857	0.0690979
RASSF5	6.11775	7.81699	1.69924	0.0392857	0.126231
RASSF6	4.61578	6.09468	1.4789	0.0142857	0.0690979
RASSF9	5.23669	4.06849	-1.1682	0.0392857	0.126231
RB1CC1	8.47096	7.3283	-1.14266	0.00357143	0.0320676
RBBP9	6.19674	7.75756	1.56082	0.025	0.0962435
RBFOX1	5.54495	3.49881	-2.04614	0.00357143	0.0320676
RBM17	7.66348	6.34023	-1.32325	0.00357143	0.0320676
RBM3	6.8637	8.61021	1.74651	0.00357143	0.0320676
RBP4	5.70714	4.6047	-1.10244	0.00357143	0.0320676
RBP7	6.47084	5.35446	-1.11638	0.00357143	0.0320676
RCC1	7.31437	6.03922	-1.27514	0.00714286	0.0464057
REL	7.53046	8.69564	1.16518	0.00357143	0.0320676
REPS1	7.22667	8.78739	1.56073	0.00357143	0.0320676
REXO4	6.49504	5.23643	-1.25861	0.00357143	0.0320676
RFC4	5.77582	6.8472	1.07137	0.00357143	0.0320676
RFWD3	6.31333	7.65411	1.34078	0.00357143	0.0320676
RGCC	7.69312	9.03081	1.33769	0.00714286	0.0464057
RGS1	5.33222	8.914	3.58178	0.00714286	0.0464057
RHNO1	6.28236	8.23013	1.94777	0.00357143	0.0320676
RHOBTB3	8.78012	7.59592	-1.1842	0.025	0.0962435
RHOF	6.39341	7.66494	1.27153	0.00357143	0.0320676
RHOH	5.12711	7.53738	2.41028	0.0142857	0.0690979
RHOJ	8.83311	7.8228	-1.0103	0.00357143	0.0320676
RHOQ	9.76137	8.47496	-1.2864	0.00357143	0.0320676
RIMKLB	5.8279	6.86805	1.04015	0.0142857	0.0690979
RIPK2	6.20047	7.36186	1.16139	0.00357143	0.0320676
RMND5A	8.65638	7.35595	-1.30044	0.00357143	0.0320676
RMRP	10.5652	11.784	1.21882	0.00714286	0.0464057
RN7SL107P	4.71885	3.58518	-1.13367	0.00357143	0.0320676
RN7SL144P	8.04908	6.26562	-1.78346	0.025	0.0962435
RN7SL147P	7.8054	6.05941	-1.74599	0.025	0.0962435
RN7SL253P	8.68519	6.30465	-2.38054	0.00357143	0.0320676
RN7SL254P	4.81639	5.88883	1.07244	0.0392857	0.126231
RN7SL277P	8.9534	7.76071	-1.19269	0.0392857	0.126231
RN7SL300P	7.96135	6.60483	-1.35652	0.025	0.0962435
RN7SL304P	6.73052	5.54736	-1.18316	0.0392857	0.126231
RN7SL337P	7.72529	6.14006	-1.58523	0.00357143	0.0320676
RN7SL381P	4.57843	3.48143	-1.09699	0.00714286	0.0464057
RN7SL38P	8.08438	6.8906	-1.19378	0.00357143	0.0320676
RN7SL426P	6.17602	5.06933	-1.10669	0.00357143	0.0320676
RN7SL45P	6.71391	5.13606	-1.57785	0.025	0.0962435
RN7SL473P	4.4853	6.6516	2.1663	0.0142857	0.0690979
RN7SL480P	7.79839	6.4402	-1.35819	0.025	0.0962435
RN7SL492P	4.64766	3.40756	-1.2401	0.025	0.0962435
RN7SL546P	7.64858	6.47728	-1.1713	0.0392857	0.126231
RN7SL600P	3.85162	6.91883	3.06721	0.00357143	0.0320676
RN7SL632P	5.5889	4.54861	-1.04029	0.00357143	0.0320676
RN7SL700P	5.18159	3.91589	-1.26569	0.00357143	0.0320676
RN7SL704P	8.11632	6.95744	-1.15889	0.0142857	0.0690979
RN7SL809P	5.08933	3.8596	-1.22973	0.00357143	0.0320676
RN7SL814P	5.35805	4.28551	-1.07254	0.0392857	0.126231
RN7SL834P	4.33563	6.28	1.94437	0.00357143	0.0320676
RN7SL83P	6.01384	5.01157	-1.00227	0.0142857	0.0690979
RN7SL88P	4.62309	3.27329	-1.3498	0.00357143	0.0320676
RNA5-8SP2	7.06747	5.36355	-1.70392	0.00357143	0.0320676
RNA5-8SP5	4.65931	3.15005	-1.50926	0.00357143	0.0320676
RNA5-8SP6	5.95224	4.05237	-1.89987	0.00357143	0.0320676
RNA5SP129	4.56873	5.96857	1.39983	0.00714286	0.0464057
RNA5SP208	5.08734	4.03333	-1.05401	0.00357143	0.0320676
RNA5SP211	3.53183	4.57047	1.03865	0.00357143	0.0320676
RNA5SP242	6.45661	9.00646	2.54985	0.025	0.0962435
RNA5SP268	5.29695	4.17215	-1.12479	0.00714286	0.0464057
RNA5SP308	2.67795	3.8376	1.15965	0.00357143	0.0320676
RNA5SP337	4.96541	3.83954	-1.12586	0.00357143	0.0320676
RNA5SP378	5.70837	4.60214	-1.10623	0.00357143	0.0320676
RNA5SP382	9.14888	7.98046	-1.16842	0.025	0.0962435
RNA5SP403	8.12285	6.5948	-1.52805	0.025	0.0962435
RNA5SP514	5.11924	4.02059	-1.09865	0.00357143	0.0320676
RNA5SP69	4.35812	5.57112	1.21299	0.00357143	0.0320676
RNA5SP82	3.65219	5.56151	1.90932	0.00357143	0.0320676
RNF121	7.31419	6.13364	-1.18055	0.00357143	0.0320676
RNF126	6.53293	7.55888	1.02595	0.00714286	0.0464057
RNF26	6.85297	7.9936	1.14063	0.025	0.0962435
RNF44	6.19562	7.26185	1.06623	0.00357143	0.0320676
RNU1-59P	4.56317	6.70918	2.14601	0.025	0.0962435
RNU2-1	9.78752	12.6022	2.81466	0.00357143	0.0320676
RNU2-2P	6.54704	9.73493	3.18789	0.00357143	0.0320676
RNU4-1	6.78888	9.38777	2.59889	0.00357143	0.0320676
RNU4-62P	5.61077	7.94399	2.33322	0.00357143	0.0320676
RNU4-9P	4.45487	5.65727	1.2024	0.0392857	0.126231
RNU4ATAC	5.98249	10.3085	4.32603	0.00357143	0.0320676
RNU4ATAC14P	3.28701	4.30172	1.01471	0.0392857	0.126231
RNU4ATAC16P	3.54702	4.81193	1.26491	0.0142857	0.0690979
RNU4ATAC18P	4.93781	6.22176	1.28395	0.00714286	0.0464057
RNU5A-1	3.67904	5.36418	1.68514	0.025	0.0962435
RNU5D-1	2.27813	4.12451	1.84639	0.0392857	0.126231
RNU5F-1	1.7545	3.71319	1.95869	0.00357143	0.0320676
RNU6-100P	4.27012	5.95157	1.68145	0.025	0.0962435
RNU6-1052P	3.02957	4.33039	1.30082	0.025	0.0962435
RNU6-1092P	5.62067	4.18533	-1.43534	0.0142857	0.0690979
RNU6-1172P	3.1544	4.17742	1.02302	0.00714286	0.0464057
RNU6-118P	4.14713	5.34094	1.19381	0.00714286	0.0464057
RNU6-1255P	3.37177	4.77129	1.39952	0.00357143	0.0320676
RNU6-1285P	2.84896	4.24115	1.39219	0.025	0.0962435
RNU6-1319P	4.54455	6.27001	1.72545	0.00357143	0.0320676
RNU6-158P	6.22099	4.76437	-1.45663	0.00357143	0.0320676
RNU6-23P	4.20359	5.72156	1.51797	0.0142857	0.0690979
RNU6-447P	4.50718	6.39475	1.88757	0.00714286	0.0464057
RNU6-475P	4.48276	3.23588	-1.24688	0.025	0.0962435
RNU6-492P	6.3672	7.6535	1.2863	0.0142857	0.0690979
RNU6-560P	4.9244	6.24985	1.32545	0.0142857	0.0690979
RNU6-701P	3.52018	4.72586	1.20568	0.025	0.0962435
RNU6-728P	3.30654	4.33135	1.02481	0.025	0.0962435
RNU6-729P	2.545	3.74355	1.19855	0.00357143	0.0320676
RNU6-768P	3.36017	4.8435	1.48334	0.025	0.0962435
RNU6-824P	5.20433	3.69861	-1.50573	0.00714286	0.0464057
RNU6-925P	4.92319	6.68405	1.76086	0.00714286	0.0464057
RNU6-968P	5.516	4.1432	-1.3728	0.00714286	0.0464057
RNVU1-15	5.47485	6.98466	1.50981	0.0392857	0.126231
RNVU1-19	4.14821	5.18799	1.03978	0.0392857	0.126231
RNVU1-6	5.3647	6.57474	1.21004	0.025	0.0962435
RNY4P14	5.76653	6.95094	1.18441	0.00357143	0.0320676
RNY4P19	4.66794	5.70559	1.03765	0.00357143	0.0320676
RP9	7.42027	6.33014	-1.09012	0.00714286	0.0464057
RPAIN	6.50688	7.75956	1.25268	0.00357143	0.0320676
RPL10AP6	9.83142	8.81217	-1.01925	0.00714286	0.0464057
RPL21	11.3033	9.61745	-1.68588	0.00357143	0.0320676
RPL21P28	11.3844	9.74569	-1.63874	0.00357143	0.0320676
RPL22	5.88095	4.84793	-1.03302	0.025	0.0962435
RPL22P11	8.34655	6.93066	-1.41589	0.00357143	0.0320676
RPL23P8	6.41584	4.94304	-1.4728	0.00714286	0.0464057
RPL29	10.6609	9.05687	-1.60406	0.00357143	0.0320676
RPL36	7.91146	9.13922	1.22776	0.00357143	0.0320676
RPL3L	7.39095	5.51792	-1.87303	0.00357143	0.0320676
RPL7AP6	8.41196	6.7765	-1.63545	0.00357143	0.0320676
RPL7AP66	10.7534	9.6738	-1.07956	0.00357143	0.0320676
RPL9	11.7837	10.7786	-1.00519	0.00357143	0.0320676
RPP21	6.81912	8.2828	1.46368	0.0142857	0.0690979
RPP38	5.65809	6.73419	1.0761	0.00357143	0.0320676
RPS19BP1	8.78269	7.76899	-1.0137	0.00357143	0.0320676
RPS27A	8.63117	10.0852	1.45403	0.00357143	0.0320676
RPS28	11.2728	12.3099	1.0371	0.0142857	0.0690979
RPS3AP25	10.69	9.21175	-1.47825	0.00357143	0.0320676
RPS4Y1	7.48323	3.97088	-3.51235	0.00714286	0.0464057
RPS6KA1	6.61971	8.0828	1.46309	0.00357143	0.0320676
RPS9	10.459	9.14334	-1.31566	0.00357143	0.0320676
RPSAP56	9.28047	8.14846	-1.13201	0.00357143	0.0320676
RPUSD4	8.21345	6.22435	-1.9891	0.00357143	0.0320676
RRM2B	8.81994	7.7629	-1.05703	0.00357143	0.0320676
RSAD2	4.37051	5.74936	1.37885	0.00357143	0.0320676
RSL24D1	8.48978	7.1373	-1.35249	0.00357143	0.0320676
RUNX2	5.62507	7.09344	1.46837	0.00714286	0.0464057
RUNX3	5.94191	7.37382	1.4319	0.00357143	0.0320676
RYR1	7.37624	4.75162	-2.62462	0.00357143	0.0320676
RYR3	4.97745	3.88232	-1.09513	0.00714286	0.0464057
SAMD8	9.09426	7.44213	-1.65213	0.00357143	0.0320676
SAMD9	5.32666	7.31592	1.98925	0.0142857	0.0690979
SAMD9L	5.56635	8.82792	3.26157	0.00357143	0.0320676
SARS	10.2593	8.9752	-1.28406	0.00357143	0.0320676
SASS6	4.51227	6.13809	1.62582	0.00357143	0.0320676
SAT1	9.54379	11.1377	1.59389	0.00357143	0.0320676
SCAF8	8.45317	9.54264	1.08947	0.00357143	0.0320676
SCARNA12	8.2627	10.1633	1.90058	0.00357143	0.0320676
SCARNA13	7.74836	9.19699	1.44862	0.0142857	0.0690979
SCARNA17	11.5084	8.98479	-2.52358	0.00357143	0.0320676
SCARNA22	5.15243	6.54615	1.39372	0.025	0.0962435
SCARNA4	3.17832	6.02174	2.84341	0.00357143	0.0320676
SCARNA5	9.85564	8.00008	-1.85556	0.025	0.0962435
SCARNA7	10.5241	9.38009	-1.14397	0.0142857	0.0690979
SCD	4.50481	6.40632	1.90151	0.00714286	0.0464057
SCD5	5.71812	7.48976	1.77164	0.00357143	0.0320676
SCHIP1	7.04721	5.45903	-1.58818	0.00714286	0.0464057
SCIMP	4.85783	7.59349	2.73566	0.00714286	0.0464057
SCN7A	4.65438	3.11553	-1.53885	0.00357143	0.0320676
SCX	5.6411	6.80259	1.16149	0.0392857	0.126231
SDF2	8.31326	7.2594	-1.05386	0.0392857	0.126231
SDHAF2	9.24689	8.24151	-1.00538	0.00357143	0.0320676
SEC1P	6.06837	4.89422	-1.17415	0.00357143	0.0320676
SEC22C	6.69285	7.84591	1.15306	0.00357143	0.0320676
SELL	5.98747	8.21676	2.22929	0.0142857	0.0690979
SELM	8.47884	9.48738	1.00855	0.0392857	0.126231
SELPLG	4.93178	7.94291	3.01113	0.00357143	0.0320676
SEMA4A	7.08219	8.40569	1.32349	0.00357143	0.0320676
SENP1	6.96015	8.55707	1.59692	0.00357143	0.0320676
SEPP1	8.99219	10.0922	1.10003	0.025	0.0962435
SEPT1	5.16854	6.88752	1.71898	0.025	0.0962435
SEPT3	4.32867	5.37353	1.04487	0.00357143	0.0320676
SEPT6	5.39949	8.17073	2.77124	0.00357143	0.0320676
SEPW1	9.43435	8.30097	-1.13338	0.00357143	0.0320676
SERF1B	5.75777	6.79893	1.04116	0.025	0.0962435
SERF2	5.5395	6.72697	1.18747	0.00714286	0.0464057
SERPINA1	7.65009	8.93561	1.28553	0.00714286	0.0464057
SERPINA3	7.46921	5.9727	-1.49651	0.0392857	0.126231
SERPINB8	5.76665	6.769	1.00236	0.00357143	0.0320676
SERPINB9	6.27656	8.13013	1.85357	0.00357143	0.0320676
SERTAD2	6.37991	7.54918	1.16927	0.025	0.0962435
SERTAD4	4.53347	5.53581	1.00234	0.00357143	0.0320676
SESTD1	7.71582	6.71514	-1.00068	0.025	0.0962435
SETD7	8.88285	7.40019	-1.48267	0.00357143	0.0320676
SFR1	3.31012	4.6463	1.33617	0.00357143	0.0320676
SFRP5	6.70493	5.47711	-1.22782	0.00357143	0.0320676
SFXN2	5.88023	7.33016	1.44992	0.00714286	0.0464057
SGCA	6.51293	5.14024	-1.37269	0.0142857	0.0690979
SGCG	5.75021	3.09764	-2.65257	0.00357143	0.0320676
SGK223	6.73562	8.01319	1.27758	0.025	0.0962435
SH2D1A	3.56326	5.42257	1.85931	0.025	0.0962435
SH3BGR	6.10604	4.99312	-1.11292	0.0392857	0.126231
SH3BGRL	9.66541	10.8806	1.2152	0.00357143	0.0320676
SH3KBP1	7.17163	8.63134	1.45971	0.00357143	0.0320676
SHCBP1	3.6217	4.90726	1.28556	0.00714286	0.0464057
SHISA5	9.28125	10.3168	1.03556	0.00357143	0.0320676
SIGMAR1	6.83773	8.13935	1.30162	0.00357143	0.0320676
SIRPG	4.05261	6.33171	2.2791	0.00357143	0.0320676
SIX4	7.7264	6.45661	-1.26979	0.00357143	0.0320676
SKIV2L2	9.69318	8.6117	-1.08148	0.00357143	0.0320676
SLA	5.744	7.63246	1.88846	0.00357143	0.0320676
SLA2	4.66245	5.97366	1.31121	0.00357143	0.0320676
SLAMF1	3.88791	5.66303	1.77512	0.025	0.0962435
SLAMF6	5.01817	8.16115	3.14298	0.00714286	0.0464057
SLAMF7	4.5474	8.19067	3.64327	0.00357143	0.0320676
SLAMF8	5.05446	7.32884	2.27438	0.00357143	0.0320676
SLC10A7	6.02271	7.60486	1.58215	0.00357143	0.0320676
SLC15A2	4.8495	6.9733	2.1238	0.00357143	0.0320676
SLC16A13	5.47873	6.65514	1.17641	0.00714286	0.0464057
SLC18B1	5.93126	6.98802	1.05677	0.00357143	0.0320676
SLC19A2	8.50659	7.23073	-1.27586	0.0392857	0.126231
SLC22A3	8.20216	5.57616	-2.62601	0.00357143	0.0320676
SLC22A5	7.81791	6.30179	-1.51613	0.00357143	0.0320676
SLC24A1	4.9975	6.03387	1.03637	0.00357143	0.0320676
SLC25A40	6.57299	7.90729	1.3343	0.00357143	0.0320676
SLC25A45	6.20559	7.64986	1.44427	0.00357143	0.0320676
SLC25A6	10.8732	12.0667	1.19347	0.00357143	0.0320676
SLC25A6P2	9.1906	10.4803	1.28971	0.00357143	0.0320676
SLC2A14	7.22006	6.1942	-1.02586	0.0142857	0.0690979
SLC2A4	7.18956	5.41323	-1.77632	0.00357143	0.0320676
SLC30A7	7.43317	9.0461	1.61293	0.00357143	0.0320676
SLC31A1	7.17343	8.95147	1.77805	0.00714286	0.0464057
SLC35B1	8.21451	9.39523	1.18072	0.00714286	0.0464057
SLC35B2	6.68754	7.86251	1.17497	0.00357143	0.0320676
SLC35D1	7.56919	6.27654	-1.29265	0.00714286	0.0464057
SLC36A2	5.30751	3.89354	-1.41397	0.00357143	0.0320676
SLC37A1	6.01566	7.25166	1.236	0.00357143	0.0320676
SLC41A2	6.96404	8.07749	1.11345	0.00357143	0.0320676
SLC46A3	6.28428	7.59434	1.31006	0.00357143	0.0320676
SLC4A5	6.36718	8.00367	1.63649	0.0142857	0.0690979
SLC50A1	7.24504	8.3612	1.11616	0.0142857	0.0690979
SLC7A11	4.39235	5.83459	1.44223	0.00357143	0.0320676
SLC7A7	5.55309	7.31901	1.76592	0.00357143	0.0320676
SLC9A1	6.13049	7.67523	1.54474	0.00357143	0.0320676
SLCO2A1	8.57947	9.7186	1.13912	0.025	0.0962435
SLCO2B1	6.4026	8.3212	1.9186	0.00357143	0.0320676
SLCO4A1	6.82049	5.5005	-1.31999	0.00357143	0.0320676
SLFN5	7.23198	8.98733	1.75536	0.0142857	0.0690979
SLIT3	7.56925	8.66488	1.09563	0.025	0.0962435
SLN	9.77242	3.71144	-6.06097	0.00357143	0.0320676
SLPI	9.07469	6.80745	-2.26724	0.025	0.0962435
SMIM14	7.67246	8.6756	1.00314	0.00714286	0.0464057
SMPX	6.36518	2.78774	-3.57743	0.00357143	0.0320676
SMTNL2	6.96949	5.58706	-1.38243	0.00357143	0.0320676
SMYD1	6.10476	2.90228	-3.20248	0.00357143	0.0320676
SMYD5	6.03486	7.18669	1.15183	0.00357143	0.0320676
SNAP29	6.22626	8.212	1.98574	0.00357143	0.0320676
SNCA	5.66864	6.69716	1.02852	0.0392857	0.126231
SNORA10	6.11593	8.83388	2.71795	0.00357143	0.0320676
SNORA14A	5.80368	8.71168	2.908	0.00357143	0.0320676
SNORA14B	4.88498	7.63172	2.74673	0.00714286	0.0464057
SNORA16A	6.14292	10.7266	4.58369	0.00357143	0.0320676
SNORA20	6.425	9.93117	3.50618	0.00357143	0.0320676
SNORA22	5.66802	10.0198	4.35173	0.00357143	0.0320676
SNORA23	7.99988	11.1406	3.14075	0.00357143	0.0320676
SNORA24	5.95939	9.3031	3.34371	0.00357143	0.0320676
SNORA2A	2.98989	4.60155	1.61166	0.00714286	0.0464057
SNORA36C	3.1622	4.32289	1.16069	0.0142857	0.0690979
SNORA37	5.89432	8.62731	2.73298	0.00357143	0.0320676
SNORA38	5.027	6.22199	1.19498	0.00357143	0.0320676
SNORA38B	5.8573	10.3278	4.47048	0.00357143	0.0320676
SNORA44	5.29831	6.8566	1.55829	0.00357143	0.0320676
SNORA45A	8.04041	11.7568	3.71638	0.00357143	0.0320676
SNORA48	8.6234	10.0137	1.3903	0.0392857	0.126231
SNORA49	6.86738	8.903	2.03563	0.0142857	0.0690979
SNORA52	5.98978	7.97269	1.98291	0.00357143	0.0320676
SNORA54	5.62171	8.42559	2.80388	0.00357143	0.0320676
SNORA55	6.02663	7.13344	1.10681	0.00714286	0.0464057
SNORA60	6.87036	9.88872	3.01836	0.00357143	0.0320676
SNORA61	7.32234	8.73933	1.41698	0.025	0.0962435
SNORA67	6.57876	7.77437	1.19561	0.00357143	0.0320676
SNORA68	7.99188	10.6674	2.6755	0.00357143	0.0320676
SNORA70	9.07839	10.3089	1.23054	0.00714286	0.0464057
SNORA71A	5.39663	7.90924	2.51262	0.00357143	0.0320676
SNORA71B	5.16422	7.84144	2.67722	0.00357143	0.0320676
SNORA71C	6.15934	7.97015	1.8108	0.00357143	0.0320676
SNORA71D	6.23085	10.8115	4.58062	0.00357143	0.0320676
SNORA75	4.38394	6.61173	2.22779	0.00357143	0.0320676
SNORA76A	7.9012	9.0812	1.18	0.00357143	0.0320676
SNORA7B	6.14735	9.4839	3.33655	0.00357143	0.0320676
SNORA8	6.81183	8.8077	1.99587	0.00714286	0.0464057
SNORA9	5.34149	7.53038	2.18889	0.00357143	0.0320676
SNORD103A	3.74831	5.1022	1.35388	0.00714286	0.0464057
SNORD104	6.79453	9.66053	2.866	0.00357143	0.0320676
SNORD116-21	10.7036	7.38444	-3.31919	0.00357143	0.0320676
SNORD116-24	10.1941	11.3611	1.16701	0.0392857	0.126231
SNORD117	3.96342	6.49796	2.53453	0.00357143	0.0320676
SNORD12C	3.80511	5.82701	2.0219	0.00714286	0.0464057
SNORD13	8.08155	12.702	4.62043	0.00357143	0.0320676
SNORD13P3	7.66413	12.5551	4.89098	0.00357143	0.0320676
SNORD14C	6.71379	9.05526	2.34147	0.0392857	0.126231
SNORD15A	5.37013	6.65386	1.28373	0.0142857	0.0690979
SNORD1C	5.35641	7.3504	1.99399	0.025	0.0962435
SNORD24	5.25947	8.06442	2.80495	0.00357143	0.0320676
SNORD26	5.88439	7.83493	1.95054	0.0392857	0.126231
SNORD29	4.71203	9.66676	4.95473	0.00357143	0.0320676
SNORD30	4.86254	7.35611	2.49357	0.0142857	0.0690979
SNORD31	4.36922	5.96802	1.5988	0.00357143	0.0320676
SNORD32A	7.04301	10.6571	3.61413	0.00357143	0.0320676
SNORD32B	4.01282	5.80739	1.79458	0.00714286	0.0464057
SNORD34	5.58689	7.39919	1.81229	0.025	0.0962435
SNORD35A	6.96058	10.0617	3.10116	0.00357143	0.0320676
SNORD36B	3.5371	6.36638	2.82929	0.00357143	0.0320676
SNORD36C	5.08268	6.63907	1.55639	0.00357143	0.0320676
SNORD38B	2.93087	4.69075	1.75988	0.0392857	0.126231
SNORD41	7.97802	10.9422	2.96417	0.0142857	0.0690979
SNORD42A	3.99153	6.3961	2.40457	0.00357143	0.0320676
SNORD44	4.61692	7.39508	2.77815	0.00714286	0.0464057
SNORD45A	5.14495	9.73562	4.59067	0.00357143	0.0320676
SNORD45B	4.22115	7.23663	3.01547	0.025	0.0962435
SNORD46	7.36902	10.2966	2.92754	0.00357143	0.0320676
SNORD47	5.3311	7.81625	2.48516	0.0392857	0.126231
SNORD48	6.06397	8.55255	2.48858	0.00714286	0.0464057
SNORD4A	4.41353	5.75135	1.33782	0.025	0.0962435
SNORD5	7.16482	9.30691	2.14209	0.00357143	0.0320676
SNORD51	2.82492	4.24964	1.42472	0.00357143	0.0320676
SNORD52	4.86788	6.67554	1.80766	0.00357143	0.0320676
SNORD53	5.95112	7.2729	1.32178	0.0392857	0.126231
SNORD57	8.9046	10.7231	1.81848	0.0142857	0.0690979
SNORD59A	2.66337	4.0209	1.35753	0.00714286	0.0464057
SNORD59B	4.01813	6.55655	2.53842	0.00357143	0.0320676
SNORD6	5.58802	7.34103	1.75301	0.00357143	0.0320676
SNORD61	3.82967	6.89135	3.06168	0.00357143	0.0320676
SNORD68	7.55725	9.79291	2.23566	0.025	0.0962435
SNORD75	4.77398	5.95791	1.18393	0.0392857	0.126231
SNORD78	4.06287	6.10394	2.04107	0.00714286	0.0464057
SNORD80	3.16183	6.78693	3.6251	0.00357143	0.0320676
SNORD81	3.78868	6.42754	2.63885	0.00357143	0.0320676
SNORD82	4.11178	7.78217	3.67039	0.00357143	0.0320676
SNORD83B	5.79539	6.85235	1.05696	0.00357143	0.0320676
SNX16	6.87006	5.72367	-1.14639	0.0142857	0.0690979
SNX2	8.46885	10.1049	1.63602	0.0142857	0.0690979
SNX29P1	5.89398	7.4598	1.56583	0.00357143	0.0320676
SOD1	10.9195	9.1973	-1.72216	0.00357143	0.0320676
SOD2	10.5934	8.45847	-2.13491	0.00357143	0.0320676
SORBS1	8.44673	5.79936	-2.64737	0.0142857	0.0690979
SORL1	6.59076	8.09449	1.50374	0.025	0.0962435
SOWAHB	5.25992	4.12259	-1.13734	0.00357143	0.0320676
SPARCL1	11.3709	10.1145	-1.25641	0.00357143	0.0320676
SPEG	6.31112	5.08654	-1.22458	0.00357143	0.0320676
SPIC	2.88272	4.67718	1.79446	0.025	0.0962435
SPIDR	9.39525	8.17289	-1.22237	0.00357143	0.0320676
SPN	4.72892	5.74633	1.01741	0.0392857	0.126231
SPOCK2	6.34825	7.63126	1.283	0.00714286	0.0464057
SPR	8.19348	7.1525	-1.04098	0.025	0.0962435
SPRY4	5.86413	6.86936	1.00523	0.025	0.0962435
SPTB	7.32933	4.47257	-2.85676	0.00357143	0.0320676
SQSTM1	10.3923	9.30455	-1.08771	0.00357143	0.0320676
SRF	7.50858	8.83183	1.32325	0.025	0.0962435
SRI	8.15852	9.22635	1.06783	0.00357143	0.0320676
SRPX2	7.38165	5.33356	-2.04809	0.00714286	0.0464057
SRRM1	7.52334	8.94722	1.42388	0.00357143	0.0320676
SRSF11	9.17354	10.3316	1.15809	0.00357143	0.0320676
SRSF4	9.29612	7.89224	-1.40388	0.00357143	0.0320676
SRSF8	7.9542	9.03545	1.08126	0.025	0.0962435
SRXN1	7.53853	6.41048	-1.12805	0.00714286	0.0464057
SSB	8.51694	9.59813	1.08119	0.00357143	0.0320676
SSTR5-AS1	7.38118	6.34423	-1.03695	0.0392857	0.126231
ST13P4	8.702	7.5215	-1.1805	0.00357143	0.0320676
ST13P5	8.65022	7.64548	-1.00474	0.00714286	0.0464057
ST20	6.08156	8.09988	2.01832	0.00357143	0.0320676
ST6GAL1	8.56258	10.2489	1.68636	0.00714286	0.0464057
ST6GALNAC2	7.68182	9.06612	1.3843	0.0142857	0.0690979
ST8SIA4	5.69615	7.31028	1.61413	0.0392857	0.126231
STAC3	7.98496	5.23204	-2.75292	0.00714286	0.0464057
STAMBPL1	4.40918	6.00192	1.59274	0.025	0.0962435
STARD5	5.53573	7.14835	1.61262	0.00357143	0.0320676
STARD7-AS1	6.2091	5.02688	-1.18222	0.00357143	0.0320676
STAT1	8.65386	10.3215	1.66764	0.025	0.0962435
STAT4	4.71928	6.62953	1.91025	0.00714286	0.0464057
STBD1	6.19583	4.97717	-1.21865	0.00357143	0.0320676
STIL	3.75183	5.61005	1.85822	0.00357143	0.0320676
STIP1	9.55268	8.26572	-1.28695	0.00357143	0.0320676
STX11	6.50017	8.50745	2.00728	0.00357143	0.0320676
STYX	7.70602	8.71721	1.01118	0.00357143	0.0320676
SUCNR1	3.43725	4.84408	1.40682	0.00357143	0.0320676
SULT1A2	5.01366	6.18486	1.1712	0.025	0.0962435
SUMF2	8.7074	9.93274	1.22534	0.00357143	0.0320676
SUSD1	5.89746	7.08851	1.19105	0.00357143	0.0320676
SVIL	9.30663	7.69237	-1.61426	0.0142857	0.0690979
SYNJ2BP-COX16	8.56316	9.89612	1.33296	0.00714286	0.0464057
SYNM	7.86462	6.65944	-1.20517	0.00357143	0.0320676
SYNPO2L	6.09938	4.00871	-2.09067	0.00714286	0.0464057
SYNRG	7.77535	8.82558	1.05023	0.00357143	0.0320676
SYTL4	6.93937	5.72745	-1.21192	0.025	0.0962435
SYVN1	7.26716	9.04958	1.78242	0.00357143	0.0320676
TAB3	7.0093	8.25498	1.24568	0.00357143	0.0320676
TACC2	8.22157	7.04502	-1.17655	0.025	0.0962435
TADA1	7.95971	6.76735	-1.19236	0.00357143	0.0320676
TAF7	8.22722	6.97481	-1.25241	0.00357143	0.0320676
TAF9B	7.48156	8.53712	1.05556	0.0142857	0.0690979
TAGAP	4.52261	6.87641	2.3538	0.00357143	0.0320676
TAGLN	9.55272	7.54122	-2.0115	0.00714286	0.0464057
TAPBP	9.02725	10.4396	1.41238	0.00357143	0.0320676
TAPBPL	7.00459	8.76522	1.76063	0.00357143	0.0320676
TARP	3.77193	5.5313	1.75937	0.025	0.0962435
TARS	9.05207	7.62384	-1.42823	0.00714286	0.0464057
TBC1D20	6.90229	8.30551	1.40323	0.00357143	0.0320676
TBCA	7.02081	8.39246	1.37164	0.00357143	0.0320676
TBXAS1	5.36909	6.59969	1.2306	0.0142857	0.0690979
TCAP	7.90319	5.17077	-2.73242	0.00357143	0.0320676
TCEAL1	8.05812	6.57432	-1.4838	0.00357143	0.0320676
TCEAL2	7.70048	6.63597	-1.0645	0.025	0.0962435
TCIRG1	6.82527	7.9986	1.17333	0.00357143	0.0320676
TCP1	11.2029	10.0608	-1.14214	0.00357143	0.0320676
TCTN2	6.47136	8.21773	1.74638	0.00714286	0.0464057
TDP1	5.47852	6.53894	1.06042	0.00714286	0.0464057
TDP2	9.09927	7.57858	-1.52069	0.00357143	0.0320676
TEAD4	7.67602	6.60768	-1.06834	0.0142857	0.0690979
TECR	8.40752	9.8093	1.40178	0.00357143	0.0320676
TESPA1	3.92433	6.08156	2.15722	0.00357143	0.0320676
TEX30	3.18308	4.43203	1.24895	0.00357143	0.0320676
TFDP1	7.12321	9.55659	2.43338	0.00357143	0.0320676
TFEC	4.40056	6.29901	1.89845	0.0142857	0.0690979
TGFB1	6.67392	8.19693	1.52301	0.00357143	0.0320676
TGFBR3	9.18035	7.63383	-1.54652	0.00714286	0.0464057
THBS1	10.0323	8.44192	-1.59036	0.0392857	0.126231
THBS2	8.43988	7.1428	-1.29708	0.0392857	0.126231
THBS4	7.01788	5.50037	-1.51751	0.0142857	0.0690979
THEMIS	4.48081	6.13749	1.65668	0.025	0.0962435
THEMIS2	5.53817	7.3673	1.82912	0.00714286	0.0464057
THG1L	8.07527	7.01614	-1.05913	0.00357143	0.0320676
THNSL1	5.45278	6.67654	1.22376	0.00357143	0.0320676
THTPA	5.01842	6.08335	1.06493	0.00357143	0.0320676
THY1	5.90764	7.74201	1.83437	0.00357143	0.0320676
TIGIT	4.34028	5.77705	1.43677	0.0392857	0.126231
TIMP4	7.46814	5.5985	-1.86964	0.00357143	0.0320676
TIPARP	8.14919	9.14969	1.00049	0.025	0.0962435
TLE3	6.41874	8.21332	1.79458	0.00357143	0.0320676
TLL1	6.58834	5.1783	-1.41004	0.00357143	0.0320676
TLR3	6.49205	8.3164	1.82435	0.00714286	0.0464057
TLR7	3.91926	5.53393	1.61467	0.00714286	0.0464057
TM6SF1	5.87404	7.07207	1.19803	0.00357143	0.0320676
TM9SF2	9.82915	11.0031	1.17393	0.00357143	0.0320676
TMA7	6.7719	9.70698	2.93508	0.00357143	0.0320676
TMCO1	8.26309	9.30561	1.04252	0.0142857	0.0690979
TMED10	10.1453	11.3076	1.16231	0.00714286	0.0464057
TMED2	10.3707	11.4199	1.04925	0.00357143	0.0320676
TMED4	9.32541	10.3428	1.01736	0.025	0.0962435
TMEM106A	5.51639	7.34398	1.82759	0.00357143	0.0320676
TMEM133	6.57346	7.67988	1.10642	0.00357143	0.0320676
TMEM141	7.08507	8.14788	1.06281	0.0392857	0.126231
TMEM14A	6.49225	7.58412	1.09187	0.00714286	0.0464057
TMEM154	4.44615	6.46046	2.01431	0.0142857	0.0690979
TMEM156	3.25669	5.89004	2.63335	0.00357143	0.0320676
TMEM159	8.23647	6.36694	-1.86953	0.00357143	0.0320676
TMEM165	9.83135	8.73316	-1.09819	0.00714286	0.0464057
TMEM175	7.22515	8.47591	1.25076	0.00357143	0.0320676
TMEM179B	8.07951	9.96019	1.88068	0.00357143	0.0320676
TMEM191A	5.3942	4.21001	-1.18419	0.00357143	0.0320676
TMEM203	7.77707	6.56861	-1.20846	0.00357143	0.0320676
TMEM209	7.95825	9.19157	1.23332	0.00357143	0.0320676
TMEM219	5.74786	6.91094	1.16308	0.00357143	0.0320676
TMEM223	6.85151	8.18798	1.33648	0.00357143	0.0320676
TMEM229B	4.19599	5.93474	1.73875	0.00357143	0.0320676
TMEM248	8.52674	9.97866	1.45192	0.00357143	0.0320676
TMEM254	6.72082	8.7664	2.04558	0.00357143	0.0320676
TMEM256	5.57393	7.15953	1.58561	0.00357143	0.0320676
TMEM259	8.4933	9.55125	1.05795	0.0142857	0.0690979
TMEM38A	7.6888	5.87858	-1.81022	0.00714286	0.0464057
TMEM45A	6.51848	5.46241	-1.05607	0.0392857	0.126231
TMEM50A	8.9803	10.6276	1.6473	0.00357143	0.0320676
TMEM56	8.30029	7.02911	-1.27117	0.025	0.0962435
TMEM63A	7.29774	8.45472	1.15699	0.00357143	0.0320676
TMEM99	5.87557	4.75577	-1.1198	0.0142857	0.0690979
TMEM9B	8.1554	9.50723	1.35183	0.00357143	0.0320676
TMOD4	6.15575	4.13266	-2.02309	0.00357143	0.0320676
TMPPE	5.54414	6.61926	1.07512	0.00714286	0.0464057
TMSB10	10.0828	11.3839	1.30108	0.025	0.0962435
TNFAIP2	5.72921	7.21631	1.48711	0.00357143	0.0320676
TNFAIP3	6.45513	8.72972	2.2746	0.00714286	0.0464057
TNFAIP8	6.11233	7.19637	1.08403	0.0142857	0.0690979
TNFAIP8L3	6.49331	5.48281	-1.0105	0.025	0.0962435
TNFRSF17	3.49864	5.64231	2.14367	0.025	0.0962435
TNFRSF21	5.23655	6.74861	1.51206	0.00357143	0.0320676
TNFRSF9	4.37687	6.38029	2.00343	0.0142857	0.0690979
TNFSF13B	4.78535	6.87964	2.09429	0.00357143	0.0320676
TNFSF8	5.43421	8.0164	2.5822	0.00357143	0.0320676
TNNC1	8.93334	5.35589	-3.57746	0.00714286	0.0464057
TNNC2	7.44287	4.73161	-2.71126	0.00357143	0.0320676
TNNI1	7.80813	5.32731	-2.48082	0.00357143	0.0320676
TNNI2	8.05542	5.47689	-2.57852	0.00357143	0.0320676
TNNT1	9.66578	5.60978	-4.056	0.00357143	0.0320676
TNNT3	9.14955	5.94363	-3.20592	0.00357143	0.0320676
TNS4	6.33146	8.30992	1.97846	0.0392857	0.126231
TOMM70A	8.75488	7.49645	-1.25843	0.00357143	0.0320676
TOP2A	3.86247	5.73542	1.87295	0.00357143	0.0320676
TOX	5.11352	7.58864	2.47512	0.00357143	0.0320676
TP53	7.15039	8.42707	1.27668	0.00357143	0.0320676
TPD52	5.67314	6.80116	1.12803	0.00357143	0.0320676
TPGS2	7.80899	9.01902	1.21004	0.00714286	0.0464057
TPM2	9.82535	6.68275	-3.1426	0.00357143	0.0320676
TPX2	3.94399	5.30774	1.36375	0.0392857	0.126231
TRAF3IP3	4.46963	6.83522	2.3656	0.00357143	0.0320676
TRAJ41	4.16958	5.5025	1.33292	0.00714286	0.0464057
TRAM2	7.66706	8.97145	1.3044	0.00357143	0.0320676
TRANK1	6.20129	7.26527	1.06399	0.00714286	0.0464057
TRAPPC1	8.94954	9.96016	1.01062	0.025	0.0962435
TRAT1	3.87337	6.67902	2.80565	0.00357143	0.0320676
TRBV27	4.85459	5.88847	1.03388	0.0142857	0.0690979
TRDN	6.01911	2.7591	-3.26001	0.00357143	0.0320676
TRERF1	5.06826	6.35147	1.28322	0.00357143	0.0320676
TRGV1	5.06148	6.33954	1.27805	0.025	0.0962435
TRGV3	4.24263	5.79536	1.55273	0.025	0.0962435
TRGV4	4.39455	6.01279	1.61824	0.00357143	0.0320676
TRGV7	3.97382	5.09516	1.12134	0.00714286	0.0464057
TRIM14	5.85398	7.26404	1.41006	0.00357143	0.0320676
TRIM33	7.57767	8.73139	1.15372	0.00357143	0.0320676
TRIM54	7.29923	4.93365	-2.36558	0.00357143	0.0320676
TRIM59	4.24327	5.44574	1.20247	0.00357143	0.0320676
TRIM63	7.90825	3.49725	-4.411	0.00357143	0.0320676
TRIP10	9.45539	7.7897	-1.66569	0.00357143	0.0320676
TRPS1	7.0306	8.04574	1.01514	0.00357143	0.0320676
TSC2	7.46578	8.68686	1.22108	0.00357143	0.0320676
TSPAN18	6.80582	7.94345	1.13763	0.0142857	0.0690979
TSPAN3	11.3057	9.84425	-1.46141	0.00357143	0.0320676
TSPAN33	6.41711	8.1632	1.74608	0.00357143	0.0320676
TSPAN8	4.88057	3.351	-1.52956	0.00714286	0.0464057
TSSC1	6.32331	7.73796	1.41465	0.00357143	0.0320676
TTC1	5.53123	6.94899	1.41776	0.00357143	0.0320676
TTLL1	5.94469	7.11536	1.17067	0.00714286	0.0464057
TTN	10.9017	5.13995	-5.76175	0.00357143	0.0320676
TTTY14	6.82435	5.66062	-1.16373	0.00357143	0.0320676
TUFM	8.88339	7.72474	-1.15865	0.00357143	0.0320676
TUG1	9.16687	10.5333	1.36641	0.00357143	0.0320676
TULP4	6.87842	8.0137	1.13528	0.00357143	0.0320676
TXK	4.33098	5.88883	1.55784	0.00357143	0.0320676
TXLNGY	5.07489	3.41637	-1.65853	0.0392857	0.126231
TXN2	7.35086	8.46032	1.10946	0.00714286	0.0464057
TXNDC5	8.02131	9.10015	1.07884	0.00714286	0.0464057
TXNRD1	8.27457	7.03057	-1.24401	0.00714286	0.0464057
TYMS	4.96883	6.61048	1.64165	0.00357143	0.0320676
TYROBP	7.69642	10.3288	2.63242	0.00357143	0.0320676
U2AF1	8.48018	9.83584	1.35566	0.00357143	0.0320676
UBA7	6.68638	8.37538	1.689	0.00357143	0.0320676
UBAP1	8.90128	7.71383	-1.18745	0.00357143	0.0320676
UBAP2L	6.17725	7.54173	1.36448	0.00357143	0.0320676
UBC	10.9085	12.6979	1.78938	0.00357143	0.0320676
UBD	4.66905	7.22998	2.56093	0.00357143	0.0320676
UBE2B	9.03177	7.76559	-1.26618	0.00357143	0.0320676
UBE2E1	7.17098	8.38205	1.21108	0.00357143	0.0320676
UBE2F	9.37143	7.67853	-1.69289	0.00357143	0.0320676
UBE2J1	8.52794	9.93349	1.40555	0.00357143	0.0320676
UBE2M	7.99316	6.87669	-1.11647	0.00357143	0.0320676
UBE2MP1	7.16334	5.26193	-1.9014	0.00357143	0.0320676
UBE2Q2P2	6.88454	5.8037	-1.08083	0.00357143	0.0320676
UBE2W	9.25914	7.83442	-1.42472	0.00357143	0.0320676
UBE4A	8.5328	9.61461	1.0818	0.00357143	0.0320676
UBL4A	7.36133	6.15076	-1.21057	0.00357143	0.0320676
UBL5	7.54649	8.67704	1.13055	0.0392857	0.126231
UBXN2A	6.97479	5.95337	-1.02142	0.00357143	0.0320676
UCK2	7.9577	6.9159	-1.0418	0.00357143	0.0320676
UCN	7.38036	6.10017	-1.28019	0.00357143	0.0320676
UCP2	7.73209	9.79199	2.0599	0.00357143	0.0320676
UCP3	6.97653	5.38166	-1.59487	0.0105265	0.068305
UFC1	9.13224	10.6214	1.48919	0.00357143	0.0320676
UGCG	7.8617	6.81645	-1.04525	0.0392857	0.126231
UGP2	9.77664	7.97249	-1.80415	0.00357143	0.0320676
UNC119B	8.25172	7.09187	-1.15985	0.0142857	0.0690979
UNC45B	5.94075	3.92558	-2.01517	0.00357143	0.0320676
UPF3B	4.47154	5.99546	1.52392	0.00357143	0.0320676
UQCRH	6.89233	5.38782	-1.50451	0.00357143	0.0320676
UQCRHL	9.26985	7.71673	-1.55312	0.00357143	0.0320676
UROD	6.9586	8.14265	1.18405	0.00357143	0.0320676
USMG5	8.44219	9.67785	1.23566	0.00714286	0.0464057
USP11	8.04393	9.23724	1.19331	0.00714286	0.0464057
USP13	9.08857	7.26956	-1.81901	0.025	0.0962435
USP44	5.89918	4.8322	-1.06698	0.00714286	0.0464057
USP53	9.05701	7.97284	-1.08417	0.0392857	0.126231
USP6NL	6.20762	7.8611	1.65348	0.00357143	0.0320676
UTP6	8.10628	7.07557	-1.0307	0.00357143	0.0320676
UTY	5.61892	3.30835	-2.31057	0.025	0.0962435
VAMP1	6.56497	8.1231	1.55812	0.00357143	0.0320676
VAMP4	7.0202	8.06939	1.04919	0.00357143	0.0320676
VAMP7	7.89624	9.30952	1.41328	0.00357143	0.0320676
VCPIP1	7.14661	8.20295	1.05634	0.00357143	0.0320676
VDAC1P4	7.69347	5.92161	-1.77187	0.00357143	0.0320676
VGLL2	6.00306	4.28208	-1.72098	0.00714286	0.0464057
VIM	10.704	11.7721	1.06805	0.00357143	0.0320676
VIT	6.23309	4.79033	-1.44275	0.025	0.0962435
VPS25	7.30392	8.31919	1.01527	0.00357143	0.0320676
VPS52	7.88351	8.99294	1.10944	0.00357143	0.0320676
VSIG1	3.67223	4.73441	1.06219	0.00714286	0.0464057
VTRNA1-1	2.49716	4.46623	1.96907	0.00714286	0.0464057
VTRNA1-3	3.74109	5.2618	1.52072	0.025	0.0962435
VWF	8.73961	7.19379	-1.54582	0.00357143	0.0320676
WARS	8.537	10.3728	1.83579	0.00357143	0.0320676
WAS	5.72039	7.06739	1.347	0.025	0.0962435
WBP11	7.6386	8.7207	1.0821	0.00357143	0.0320676
WBSCR16	7.34347	6.18082	-1.16265	0.00357143	0.0320676
WDR12	7.75096	6.68516	-1.0658	0.00357143	0.0320676
WDR45	8.08065	7.08023	-1.00041	0.00357143	0.0320676
WDR75	6.204	7.7475	1.5435	0.00357143	0.0320676
WDR76	4.10321	6.00688	1.90367	0.00357143	0.0320676
WDYHV1	6.22421	5.06823	-1.15597	0.00357143	0.0320676
WEE1	5.60738	8.13353	2.52615	0.00357143	0.0320676
WFDC2	6.9369	8.36721	1.43031	0.0392857	0.126231
WIPF1	7.25754	9.468	2.21046	0.00357143	0.0320676
XAF1	6.73234	8.50255	1.77021	0.00714286	0.0464057
XCL1	4.50998	5.51117	1.00119	0.025	0.0962435
XCR1	4.76883	6.5269	1.75807	0.00357143	0.0320676
XIRP1	6.91734	4.46586	-2.45148	0.00357143	0.0320676
XIRP2	8.65633	2.79143	-5.8649	0.00357143	0.0320676
YBX3	11.0033	9.40144	-1.60186	0.00714286	0.0464057
YWHAB	9.39903	10.5042	1.10516	0.00357143	0.0320676
ZAK	7.8043	6.29214	-1.51216	0.00714286	0.0464057
ZBP1	4.66554	5.91552	1.24999	0.025	0.0962435
ZBTB20	7.82376	8.90537	1.08161	0.00357143	0.0320676
ZBTB8OS	5.56838	6.76207	1.19369	0.0142857	0.0690979
ZCCHC14	5.90415	7.18888	1.28472	0.00357143	0.0320676
ZCCHC24	8.69257	7.00265	-1.68992	0.00357143	0.0320676
ZDBF2	7.27102	6.2257	-1.04532	0.025	0.0962435
ZEB2	4.85907	6.48375	1.62469	0.00357143	0.0320676
ZFAND1	9.14054	7.92659	-1.21395	0.00357143	0.0320676
ZFAS1	8.21963	7.15535	-1.06427	0.00357143	0.0320676
ZFP36	7.67781	10.5975	2.91967	0.00357143	0.0320676
ZFY	6.25081	3.74423	-2.50659	0.00714286	0.0464057
ZMAT1	6.2431	7.94175	1.69865	0.00714286	0.0464057
ZNF106	9.52926	7.80375	-1.72551	0.00357143	0.0320676
ZNF107	6.19619	7.46091	1.26472	0.00714286	0.0464057
ZNF143	5.47455	6.56804	1.09349	0.0142857	0.0690979
ZNF215	4.39793	5.40337	1.00543	0.00714286	0.0464057
ZNF280B	5.23198	6.38136	1.14938	0.00714286	0.0464057
ZNF280C	5.8505	7.31311	1.46261	0.00357143	0.0320676
ZNF283	6.46045	4.89215	-1.5683	0.00357143	0.0320676
ZNF330	8.76726	7.60484	-1.16241	0.00357143	0.0320676
ZNF382	5.42865	6.72505	1.2964	0.00357143	0.0320676
ZNF391	5.08757	6.14462	1.05704	0.0142857	0.0690979
ZNF420	7.14876	5.77583	-1.37293	0.00357143	0.0320676
ZNF532	7.28978	8.57638	1.28659	0.00357143	0.0320676
ZNF717	7.22298	8.32825	1.10527	0.025	0.0962435
ZNF724P	3.76651	4.94866	1.18215	0.00714286	0.0464057
ZNF738	5.30535	7.0014	1.69605	0.00357143	0.0320676
ZNF768	7.77226	6.46613	-1.30613	0.00357143	0.0320676
ZNF814	5.22663	6.27346	1.04683	0.0392857	0.126231
ZNF860	3.89615	5.41886	1.52271	0.00357143	0.0320676
ZNRF2	9.59776	8.11122	-1.48654	0.00357143	0.0320676
ZRANB3	4.69637	5.81387	1.11751	0.00357143	0.0320676
ZSWIM1	6.72021	7.87551	1.1553	0.00357143	0.0320676
ZWILCH	5.11999	6.51648	1.39649	0.00357143	0.0320676
