# Supplementary material for: Identifying and analyzing the key genes shared by papillary thyroid carcinoma and Hashimoto’s thyroiditis using bioinformatics methods
Source: Front Endocrinol (Lausanne). 2023 May 31;14:1140094. doi: 10.3389/fendo.2023.1140094 (PMC10266228; doi:10.3389/fendo.2023.1140094)
Supplement: Supplementary file 9 [file Table_7.xlsx]

## Sheet: Sheet1
Supplementary Table 5 The result of functional enrichment analysis of DEGs between HT and normal samples
BP
ID	Description	GeneRatio	BgRatio	pvalue	p.adjust	qvalue	geneID	Count
GO:0042110	T cell activation	112/1554	483/18866	1.8851e-24	1.09129e-20	8.86197e-21	AGER/AIF1/ANXA1/APBB1IP/ARG2/BCL11B/BCL6/BTLA/BTN3A1/CASP8/CCL19/CCL2/CCL5/CCND3/CCR7/CD1C/CD2/CD27/CD274/CD28/CD3D/CD3E/CD3G/CD4/CD5/CD6/CD74/CD80/CD86/CD8A/CDC42/CLEC4A/CORO1A/CRTAM/DLL4/DOCK8/DUSP10/EGR1/EGR3/FANCD2/FCER1G/GATA3/GPR18/GPR183/GRAP2/GSN/HAVCR2/HLA-DMB/HLA-DOA/HLA-DPA1/HLA-DPB1/HLA-DRB1/HSH2D/HSPH1/ICOS/IDO1/IL2RA/ITGAL/ITK/KLRC4-KLRK1/LAX1/LCK/LGALS9/LGALS9C/LILRB1/LILRB4/LY9/LY…	112
GO:0002429	immune response-activating cell surface receptor signaling pathway	104/1554	481/18866	2.43685e-20	4.70232e-17	3.81859e-17	ARPC1B/ARPC2/BLNK/BTN3A1/BTN3A2/C3AR1/CACNB3/CCR7/CD22/CD226/CD247/CD28/CD38/CD3D/CD3E/CD3G/CD4/CD79A/CDC42/CLEC4A/CMKLR1/CMTM3/CR2/CYFIP2/DENND1B/FCER1G/FCGR1A/FCGR2A/FCRL3/FPR3/GATA3/GBP1/GCSAM/GRAP2/HLA-DPA1/HLA-DPB1/HLA-DQA1/HLA-DQA2/HLA-DQB1/HLA-DQB2/HLA-DRA/HLA-DRB1/HLA-DRB3/HLA-DRB5/HSP90AA1/ICAM3/IGHE/IGHV1OR15-1/IGHV3-35/IGHV3-43/IGHV3-7/IGHV3-73/IGHV3-74/IGHV4-59/IGKC/IGKV1D-33/IGKV2D-2…	104
GO:0002757	immune response-activating signal transduction	104/1554	481/18866	2.43685e-20	4.70232e-17	3.81859e-17	ARPC1B/ARPC2/BLNK/BTN3A1/BTN3A2/C3AR1/CACNB3/CCR7/CD22/CD226/CD247/CD28/CD38/CD3D/CD3E/CD3G/CD4/CD79A/CDC42/CLEC4A/CMKLR1/CMTM3/CR2/CYFIP2/DENND1B/FCER1G/FCGR1A/FCGR2A/FCRL3/FPR3/GATA3/GBP1/GCSAM/GRAP2/HLA-DPA1/HLA-DPB1/HLA-DQA1/HLA-DQA2/HLA-DQB1/HLA-DQB2/HLA-DRA/HLA-DRB1/HLA-DRB3/HLA-DRB5/HSP90AA1/ICAM3/IGHE/IGHV1OR15-1/IGHV3-35/IGHV3-43/IGHV3-7/IGHV3-73/IGHV3-74/IGHV4-59/IGKC/IGKV1D-33/IGKV2D-2…	104
GO:0030049	muscle filament sliding	26/1554	39/18866	1.50306e-19	1.74024e-16	1.41319e-16	ACTA1/ACTN2/ACTN3/DES/DMD/MYBPC1/MYBPC2/MYH2/MYH7/MYL1/MYL2/MYL3/MYL4/MYL6B/MYLK2/NEB/TCAP/TNNC1/TNNC2/TNNI1/TNNI2/TNNT1/TNNT3/TPM2/TTN/VIM	26
GO:0033275	actin-myosin filament sliding	26/1554	39/18866	1.50306e-19	1.74024e-16	1.41319e-16	ACTA1/ACTN2/ACTN3/DES/DMD/MYBPC1/MYBPC2/MYH2/MYH7/MYL1/MYL2/MYL3/MYL4/MYL6B/MYLK2/NEB/TCAP/TNNC1/TNNC2/TNNI1/TNNI2/TNNT1/TNNT3/TPM2/TTN/VIM	26
GO:0006936	muscle contraction	84/1554	362/18866	1.27089e-18	1.2262e-15	9.95755e-16	ACE2/ACTA1/ACTN2/ACTN3/AGT/ANK2/ANKRD2/ARG2/ATP1A2/ATP2A1/ATP2A2/BIN1/CACNA1S/CASQ1/CASQ2/CD38/CHGA/CRYAB/CSRP3/DES/DMD/DSC2/EDNRA/EMD/FGF13/FXYD1/GJA5/GNAO1/HRC/KLHL41/LMOD2/LMOD3/MB/MIR21/MYBPC1/MYBPC2/MYH1/MYH2/MYH7/MYL1/MYL2/MYL3/MYL4/MYL6B/MYLK2/MYLPF/MYOF/MYOM1/MYOM2/MYOM3/MYOT/NEB/PGAM2/PIK3C2A/PIK3CG/PLN/PTAFR/PTGS2/RYR1/SCN7A/SGCA/SLC9A1/SMPX/SOD1/SORBS1/SRF/SRI/STAC3/SYNM/TCAP/TMEM38A/T…	84
GO:0050851	antigen receptor-mediated signaling pathway	77/1554	325/18866	1.0099e-17	7.51055e-15	6.09907e-15	BLNK/BTN3A1/BTN3A2/CACNB3/CCR7/CD22/CD226/CD247/CD28/CD38/CD3D/CD3E/CD3G/CD4/CD79A/CMTM3/DENND1B/FCRL3/GATA3/GBP1/GCSAM/GRAP2/HLA-DPA1/HLA-DPB1/HLA-DQA1/HLA-DQA2/HLA-DQB1/HLA-DQB2/HLA-DRA/HLA-DRB1/HLA-DRB3/HLA-DRB5/IGHE/IGHV1OR15-1/IGHV3-35/IGHV3-43/IGHV3-7/IGHV3-73/IGHV3-74/IGHV4-59/IGKC/INPP5D/ITK/KLHL6/LAX1/LCK/LCP2/LILRB4/LPXN/LYN/MS4A1/NCKAP1L/NFATC2/PAG1/PLCG2/PRKCB/PSMB4/PSMC1/PSMC5/PSMD10…	77
GO:0050863	regulation of T cell activation	78/1554	332/18866	1.03791e-17	7.51055e-15	6.09907e-15	AGER/AIF1/ANXA1/ARG2/BCL6/BTLA/CCL19/CCL2/CCL5/CCR7/CD2/CD27/CD274/CD28/CD3E/CD4/CD5/CD6/CD74/CD80/CD86/CDC42/CORO1A/CRTAM/DOCK8/DUSP10/EGR3/FANCD2/GATA3/GRAP2/GSN/HAVCR2/HLA-DMB/HLA-DOA/HLA-DPA1/HLA-DPB1/HLA-DRB1/HSPH1/ICOS/IDO1/IL2RA/KLRC4-KLRK1/LAX1/LCK/LGALS9/LGALS9C/LILRB1/LILRB4/LYN/MIR21/NCKAP1L/NFATC2/NLRP3/PAG1/PCK1/PDCD1LG2/PLA2G2D/PRDM1/PTPN22/PTPN6/PTPRC/RAC2/RASAL3/RASGRP1/RHOH/RIPK2…	78
GO:0007159	leukocyte cell-cell adhesion	82/1554	364/18866	2.1811e-17	1.40293e-14	1.13927e-14	AGER/AIF1/ANXA1/ARG2/BCL6/BTLA/CCL19/CCL2/CCL28/CCL5/CCR7/CD27/CD274/CD28/CD3E/CD4/CD5/CD6/CD74/CD80/CD86/CDC42/CORO1A/CRTAM/CX3CR1/DOCK8/DUSP10/EGR3/FERMT3/GATA3/GCNT1/GRAP2/HAVCR2/HLA-DMB/HLA-DPA1/HLA-DPB1/HLA-DRB1/HSPH1/ICOS/IDO1/IL2RA/ITGAL/ITGB2/ITGB7/KLRC4-KLRK1/LAX1/LCK/LGALS9/LGALS9C/LILRB1/LILRB4/LYN/MIR21/MIR221/NCKAP1L/NLRP3/NT5E/OLR1/PAG1/PCK1/PDCD1LG2/PLA2G2D/PTAFR/PTPN22/PTPN6/PTPRC…	82
GO:0003012	muscle system process	96/1554	467/18866	2.63275e-17	1.5241e-14	1.23767e-14	ACE2/ACTA1/ACTN2/ACTN3/AGT/AIF1/ANK2/ANKRD2/ARG2/ATP1A2/ATP2A1/ATP2A2/BIN1/CACNA1S/CASQ1/CASQ2/CD38/CHGA/CRYAB/CSRP3/DES/DMD/DSC2/EDNRA/EMD/FBXO32/FGF13/FXYD1/GJA5/GLRX3/GNAO1/GSN/HRC/JARID2/KLF15/KLHL41/LMOD2/LMOD3/MB/MIR21/MLIP/MYBPC1/MYBPC2/MYH1/MYH2/MYH7/MYL1/MYL2/MYL3/MYL4/MYL6B/MYLK2/MYLPF/MYOF/MYOG/MYOM1/MYOM2/MYOM3/MYOT/MYOZ1/MYOZ2/NEB/PGAM2/PIK3C2A/PIK3CG/PLN/PRKCA/PTAFR/PTGS2/RYR1/SCN7A…	96
GO:0030098	lymphocyte differentiation	82/1554	368/18866	4.33697e-17	2.28243e-14	1.85348e-14	ANXA1/BAK1/BCL11B/BCL6/BLNK/CCL19/CCR7/CD2/CD27/CD28/CD3D/CD3E/CD3G/CD4/CD74/CD79A/CD80/CD86/CD8A/CR2/CRTAM/DLL4/DOCK10/DUSP10/EGR1/EGR3/FANCD2/FCER1G/FCRL3/GATA3/GPR18/GPR183/HHEX/HLA-DOA/ID2/IKZF1/IKZF3/IL2RA/INPP5D/ITK/KLF6/LCK/LGALS9/LILRB4/LY9/MIR21/MMP14/MR1/MS4A1/NCKAP1L/NFATC2/NHEJ1/NLRP3/PCK1/PLA2G2D/PLCG2/POU2AF1/PRDM1/PTK2B/PTPN22/PTPN6/PTPRC/RASGRP1/RHOH/RIPK2/RSAD2/RUNX2/RUNX3/SEMA4A…	82
GO:0002696	positive regulation of leukocyte activation	87/1554	406/18866	6.0602e-17	2.92354e-14	2.37411e-14	AGER/AIF1/ANXA1/BCL6/BTLA/CCL19/CCL2/CCL3/CCL5/CCR7/CD2/CD226/CD27/CD274/CD28/CD38/CD3E/CD4/CD5/CD6/CD74/CD80/CD86/CDC42/CORO1A/CTSC/DOCK8/DUSP10/EGR3/FCER1G/FCRL3/GATA3/GPR183/GRAP2/HAVCR2/HLA-DMB/HLA-DPA1/HLA-DPB1/HSPH1/ICOS/IGHE/IGHV1OR15-1/IGHV3-35/IGHV3-43/IGHV3-7/IGHV3-73/IGHV3-74/IGHV4-59/IGKC/IL1RL1/IL2RA/INPP5D/ITGB2/KLRC4-KLRK1/LBP/LCK/LGALS9/LILRB1/LILRB4/LYN/MIR21/MMP14/NCKAP1L/NFATC2…	87
GO:0070661	leukocyte proliferation	73/1554	313/18866	1.79305e-16	7.98458e-14	6.48401e-14	AGER/AHR/AIF1/ANXA1/ARG2/BCL6/BST2/BTN3A1/CCL19/CCL5/CCND3/CD180/CD22/CD274/CD28/CD38/CD3E/CD4/CD6/CD74/CD79A/CD80/CD86/CORO1A/CR2/CRTAM/CSF1R/DOCK8/FCRL3/GAPT/GPR183/HAVCR2/HELLS/HHEX/HLA-DMB/HLA-DPA1/HLA-DPB1/HLA-DRB1/IDO1/IKZF3/IL2RA/INPP5D/LGALS9/LGALS9C/LILRB1/LYN/MIR21/MS4A1/MZB1/NCKAP1L/NCSTN/NFATC2/P2RX7/PDCD1LG2/PIK3CG/PLA2G2D/PTH/PTPN22/PTPN6/PTPRC/RAC2/RASAL3/RASGRP1/RIPK2/SPN/TCIRG1/T…	73
GO:0050867	positive regulation of cell activation	88/1554	421/18866	2.00433e-16	8.28789e-14	6.73031e-14	AGER/AIF1/ANXA1/BCL6/BTLA/CCL19/CCL2/CCL3/CCL5/CCR7/CD2/CD226/CD27/CD274/CD28/CD38/CD3E/CD4/CD5/CD6/CD74/CD80/CD86/CDC42/CORO1A/CTSC/DOCK8/DUSP10/EGR3/FCER1G/FCRL3/GATA3/GPR183/GRAP2/HAVCR2/HLA-DMB/HLA-DPA1/HLA-DPB1/HSPH1/ICOS/IGHE/IGHV1OR15-1/IGHV3-35/IGHV3-43/IGHV3-7/IGHV3-73/IGHV3-74/IGHV4-59/IGKC/IL1RL1/IL2RA/INPP5D/ITGB2/KLRC4-KLRK1/LBP/LCK/LGALS9/LILRB1/LILRB4/LYN/MIR21/MMP14/NCKAP1L/NFATC2…	88
GO:0050870	positive regulation of T cell activation	57/1554	214/18866	7.54619e-16	2.91233e-13	2.365e-13	AGER/AIF1/ANXA1/BCL6/BTLA/CCL19/CCL2/CCL5/CCR7/CD27/CD274/CD28/CD3E/CD4/CD5/CD6/CD74/CD80/CD86/CDC42/CORO1A/DOCK8/DUSP10/EGR3/GATA3/GRAP2/HAVCR2/HLA-DMB/HLA-DPA1/HLA-DPB1/HSPH1/ICOS/IL2RA/KLRC4-KLRK1/LCK/LGALS9/LILRB1/LILRB4/LYN/MIR21/NCKAP1L/NLRP3/PCK1/PDCD1LG2/PTPN22/PTPN6/PTPRC/RASAL3/RASGRP1/RHOH/RIPK2/RUNX3/SIRPG/TESPA1/THY1/TNFSF13B/XCL1	57
GO:0046651	lymphocyte proliferation	67/1554	283/18866	1.43178e-15	5.18036e-13	4.2068e-13	AGER/AHR/AIF1/ANXA1/ARG2/BCL6/BTN3A1/CCL19/CCL5/CCND3/CD180/CD22/CD274/CD28/CD38/CD3E/CD4/CD6/CD74/CD79A/CD80/CD86/CORO1A/CR2/CRTAM/DOCK8/FCRL3/GAPT/GPR183/HAVCR2/HELLS/HLA-DMB/HLA-DPA1/HLA-DPB1/HLA-DRB1/IDO1/IKZF3/IL2RA/INPP5D/LGALS9/LGALS9C/LILRB1/LYN/MIR21/MS4A1/MZB1/NCKAP1L/NCSTN/NFATC2/P2RX7/PDCD1LG2/PIK3CG/PLA2G2D/PTPN22/PTPN6/PTPRC/RAC2/RASAL3/RASGRP1/RIPK2/SPN/TNFRSF21/TNFSF13B/TNFSF8/TP5…	67
GO:0032943	mononuclear cell proliferation	67/1554	286/18866	2.50421e-15	8.52756e-13	6.92495e-13	AGER/AHR/AIF1/ANXA1/ARG2/BCL6/BTN3A1/CCL19/CCL5/CCND3/CD180/CD22/CD274/CD28/CD38/CD3E/CD4/CD6/CD74/CD79A/CD80/CD86/CORO1A/CR2/CRTAM/DOCK8/FCRL3/GAPT/GPR183/HAVCR2/HELLS/HLA-DMB/HLA-DPA1/HLA-DPB1/HLA-DRB1/IDO1/IKZF3/IL2RA/INPP5D/LGALS9/LGALS9C/LILRB1/LYN/MIR21/MS4A1/MZB1/NCKAP1L/NCSTN/NFATC2/P2RX7/PDCD1LG2/PIK3CG/PLA2G2D/PTPN22/PTPN6/PTPRC/RAC2/RASAL3/RASGRP1/RIPK2/SPN/TNFRSF21/TNFSF13B/TNFSF8/TP5…	67
GO:1903039	positive regulation of leukocyte cell-cell adhesion	59/1554	235/18866	4.35405e-15	1.40031e-12	1.13715e-12	AGER/AIF1/ANXA1/BCL6/BTLA/CCL19/CCL2/CCL5/CCR7/CD27/CD274/CD28/CD3E/CD4/CD5/CD6/CD74/CD80/CD86/CDC42/CORO1A/DOCK8/DUSP10/EGR3/GATA3/GRAP2/HAVCR2/HLA-DMB/HLA-DPA1/HLA-DPB1/HSPH1/ICOS/IL2RA/ITGB2/KLRC4-KLRK1/LCK/LGALS9/LILRB1/LILRB4/LYN/MIR21/NCKAP1L/NLRP3/PCK1/PDCD1LG2/PTAFR/PTPN22/PTPN6/PTPRC/RASAL3/RASGRP1/RHOH/RIPK2/RUNX3/SIRPG/TESPA1/THY1/TNFSF13B/XCL1	59
GO:0051251	positive regulation of lymphocyte activation	76/1554	357/18866	8.4795e-15	2.58357e-12	2.09803e-12	AGER/AIF1/ANXA1/BCL6/BTLA/CCL19/CCL2/CCL5/CCR7/CD27/CD274/CD28/CD38/CD3E/CD4/CD5/CD6/CD74/CD80/CD86/CDC42/CORO1A/DOCK8/DUSP10/EGR3/FCRL3/GATA3/GPR183/GRAP2/HAVCR2/HLA-DMB/HLA-DPA1/HLA-DPB1/HSPH1/ICOS/IGHE/IGHV1OR15-1/IGHV3-35/IGHV3-43/IGHV3-7/IGHV3-73/IGHV3-74/IGHV4-59/IGKC/IL2RA/INPP5D/KLRC4-KLRK1/LCK/LGALS9/LILRB1/LILRB4/LYN/MIR21/MMP14/NCKAP1L/NFATC2/NLRP3/PCK1/PDCD1LG2/PTPN22/PTPN6/PTPRC/RASA…	76
GO:1903037	regulation of leukocyte cell-cell adhesion	72/1554	329/18866	9.87759e-15	2.85907e-12	2.32175e-12	AGER/AIF1/ANXA1/ARG2/BCL6/BTLA/CCL19/CCL2/CCL28/CCL5/CCR7/CD27/CD274/CD28/CD3E/CD4/CD5/CD6/CD74/CD80/CD86/CDC42/CORO1A/CRTAM/DOCK8/DUSP10/EGR3/GATA3/GRAP2/HAVCR2/HLA-DMB/HLA-DPA1/HLA-DPB1/HLA-DRB1/HSPH1/ICOS/IDO1/IL2RA/ITGB2/KLRC4-KLRK1/LAX1/LCK/LGALS9/LGALS9C/LILRB1/LILRB4/LYN/MIR21/MIR221/NCKAP1L/NLRP3/PAG1/PCK1/PDCD1LG2/PLA2G2D/PTAFR/PTPN22/PTPN6/PTPRC/RASAL3/RASGRP1/RHOH/RIPK2/RUNX3/SIRPG/SPN…	72
GO:0030217	T cell differentiation	61/1554	253/18866	1.10901e-14	3.05717e-12	2.48263e-12	ANXA1/BCL11B/BCL6/CCL19/CCR7/CD2/CD27/CD28/CD3D/CD3E/CD3G/CD4/CD74/CD80/CD86/CD8A/CRTAM/DLL4/DUSP10/EGR1/EGR3/FANCD2/FCER1G/GATA3/GPR18/GPR183/HLA-DOA/IL2RA/ITK/LCK/LGALS9/LILRB4/LY9/MIR21/MR1/NCKAP1L/NFATC2/NHEJ1/NLRP3/PCK1/PLA2G2D/PRDM1/PTPN22/PTPRC/RASGRP1/RHOH/RIPK2/RSAD2/RUNX2/RUNX3/SEMA4A/SLAMF6/SOD1/SPN/SRF/TCIRG1/TESPA1/THEMIS/TNFSF8/TOX/TP53	61
GO:0022407	regulation of cell-cell adhesion	86/1554	439/18866	2.37503e-14	6.24957e-12	5.07506e-12	ADAM19/AGER/AIF1/ANK3/ANXA1/ARG2/BCL6/BTLA/CCL19/CCL2/CCL28/CCL5/CCR7/CD27/CD274/CD28/CD3E/CD4/CD5/CD6/CD74/CD80/CD86/CDC42/CORO1A/CRTAM/CXCL13/DOCK8/DUSP10/EGR3/EPB41L5/FERMT3/FGA/FLOT1/FXYD5/GATA3/GRAP2/GTPBP4/HAVCR2/HLA-DMB/HLA-DPA1/HLA-DPB1/HLA-DRB1/HSPH1/ICOS/IDO1/IL1RN/IL2RA/ITGB2/KLRC4-KLRK1/LAX1/LCK/LGALS9/LGALS9C/LILRB1/LILRB4/LYN/MIR21/MIR221/MYADM/NCKAP1L/NLRP3/PAG1/PCK1/PDCD1LG2/PLA2G…	86
GO:0022409	positive regulation of cell-cell adhesion	64/1554	279/18866	3.04164e-14	7.65569e-12	6.21693e-12	ADAM19/AGER/AIF1/ANK3/ANXA1/BCL6/BTLA/CCL19/CCL2/CCL5/CCR7/CD27/CD274/CD28/CD3E/CD4/CD5/CD6/CD74/CD80/CD86/CDC42/CORO1A/CXCL13/DOCK8/DUSP10/EGR3/FGA/FLOT1/GATA3/GRAP2/HAVCR2/HLA-DMB/HLA-DPA1/HLA-DPB1/HSPH1/ICOS/IL2RA/ITGB2/KLRC4-KLRK1/LCK/LGALS9/LILRB1/LILRB4/LYN/MIR21/NCKAP1L/NLRP3/PCK1/PDCD1LG2/PTAFR/PTPN22/PTPN6/PTPRC/RASAL3/RASGRP1/RHOH/RIPK2/RUNX3/SIRPG/TESPA1/THY1/TNFSF13B/XCL1	64
GO:0050852	T cell receptor signaling pathway	53/1554	206/18866	3.69089e-14	8.90272e-12	7.2296e-12	BTN3A1/BTN3A2/CACNB3/CCR7/CD226/CD247/CD28/CD3D/CD3E/CD3G/CD4/DENND1B/GATA3/GBP1/GRAP2/HLA-DPA1/HLA-DPB1/HLA-DQA1/HLA-DQA2/HLA-DQB1/HLA-DQB2/HLA-DRA/HLA-DRB1/HLA-DRB3/HLA-DRB5/INPP5D/ITK/LCK/LCP2/LILRB4/PAG1/PLCG2/PSMB4/PSMC1/PSMC5/PSMD10/PSMD4/PSMD6/PSME2/PTPN22/PTPN6/PTPRC/RIPK2/SH2D1A/SLA2/TESPA1/THEMIS/THEMIS2/THY1/TNFRSF21/TRAT1/TXK/WAS	53
GO:0070663	regulation of leukocyte proliferation	58/1554	240/18866	4.50083e-14	1.04221e-11	8.46345e-12	AGER/AHR/AIF1/ANXA1/ARG2/BCL6/BST2/CCL19/CCL5/CD22/CD274/CD28/CD38/CD3E/CD4/CD6/CD74/CD80/CD86/CORO1A/CRTAM/CSF1R/FCRL3/GPR183/HAVCR2/HHEX/HLA-DMB/HLA-DPA1/HLA-DPB1/HLA-DRB1/IDO1/IKZF3/IL2RA/INPP5D/LGALS9/LGALS9C/LILRB1/LYN/MIR21/MZB1/NCKAP1L/NFATC2/PDCD1LG2/PLA2G2D/PTH/PTPN22/PTPN6/PTPRC/RAC2/RASAL3/RIPK2/SPN/TNFAIP3/TNFRSF21/TNFSF13B/TNFSF8/TYROBP/XCL1	58
GO:0030048	actin filament-based movement	44/1554	153/18866	7.93151e-14	1.76598e-11	1.43409e-11	ACTA1/ACTN2/ACTN3/ACTN4/ANK2/ATP1A2/ATP2A1/ATP2A2/BIN1/DES/DMD/DSC2/EPB41L5/FGF13/GJA5/MYBPC1/MYBPC2/MYH2/MYH7/MYL1/MYL2/MYL3/MYL4/MYL6B/MYLK2/MYO1G/MYO5A/MYO9B/NEB/PLN/SLC9A1/SRI/TCAP/TNNC1/TNNC2/TNNI1/TNNI2/TNNT1/TNNT3/TPM2/TTN/VIM/WAS/WIPF1	44
GO:0070252	actin-mediated cell contraction	38/1554	123/18866	3.30426e-13	7.08457e-11	5.75314e-11	ACTA1/ACTN2/ACTN3/ANK2/ATP1A2/ATP2A1/ATP2A2/BIN1/DES/DMD/DSC2/EPB41L5/FGF13/GJA5/MYBPC1/MYBPC2/MYH2/MYH7/MYL1/MYL2/MYL3/MYL4/MYL6B/MYLK2/NEB/PLN/SLC9A1/SRI/TCAP/TNNC1/TNNC2/TNNI1/TNNI2/TNNT1/TNNT3/TPM2/TTN/VIM	38
GO:0001819	positive regulation of cytokine production	84/1554	447/18866	5.22574e-13	1.05189e-10	8.54205e-11	AGER/AGT/AIF1/ANXA1/ATF4/BIRC3/BRCA1/C3AR1/CASP8/CCL19/CCL3/CCR7/CD2/CD200/CD226/CD274/CD28/CD36/CD3E/CD4/CD6/CD74/CD80/CD86/CRTAM/DDT/EGR1/FCER1G/FLOT1/GATA3/GBP5/GPSM3/HAVCR2/HLA-DPA1/HLA-DPB1/HSPA1A/HSPA1B/IDO1/IFIH1/IL16/IL1RL1/KLRC4-KLRK1/LBP/LGALS9/LILRB1/LPL/LY9/LY96/MCOLN2/MIR149/MIR21/MYD88/NLRP3/NOD1/P2RX7/PLCG2/POLR1C/POLR2K/POU2AF1/PTAFR/PTGS2/PTPN22/PTPRC/PYHIN1/RASGRP1/RGCC/RIPK2/RS…	84
GO:0050670	regulation of lymphocyte proliferation	53/1554	219/18866	5.26945e-13	1.05189e-10	8.54205e-11	AGER/AHR/AIF1/ANXA1/ARG2/BCL6/CCL19/CCL5/CD22/CD274/CD28/CD38/CD3E/CD4/CD6/CD74/CD80/CD86/CORO1A/CRTAM/FCRL3/GPR183/HAVCR2/HLA-DMB/HLA-DPA1/HLA-DPB1/HLA-DRB1/IDO1/IKZF3/IL2RA/INPP5D/LGALS9/LGALS9C/LILRB1/LYN/MIR21/MZB1/NCKAP1L/NFATC2/PDCD1LG2/PLA2G2D/PTPN22/PTPN6/PTPRC/RAC2/RASAL3/RIPK2/SPN/TNFRSF21/TNFSF13B/TNFSF8/TYROBP/XCL1	53
GO:0032944	regulation of mononuclear cell proliferation	53/1554	221/18866	7.75474e-13	1.49641e-10	1.21518e-10	AGER/AHR/AIF1/ANXA1/ARG2/BCL6/CCL19/CCL5/CD22/CD274/CD28/CD38/CD3E/CD4/CD6/CD74/CD80/CD86/CORO1A/CRTAM/FCRL3/GPR183/HAVCR2/HLA-DMB/HLA-DPA1/HLA-DPB1/HLA-DRB1/IDO1/IKZF3/IL2RA/INPP5D/LGALS9/LGALS9C/LILRB1/LYN/MIR21/MZB1/NCKAP1L/NFATC2/PDCD1LG2/PLA2G2D/PTPN22/PTPN6/PTPRC/RAC2/RASAL3/RIPK2/SPN/TNFRSF21/TNFSF13B/TNFSF8/TYROBP/XCL1	53
GO:0042098	T cell proliferation	48/1554	195/18866	3.39728e-12	6.34415e-10	5.15187e-10	AGER/AIF1/ANXA1/ARG2/BTN3A1/CCL19/CCL5/CCND3/CD274/CD28/CD3E/CD4/CD6/CD80/CD86/CORO1A/CRTAM/DOCK8/HAVCR2/HLA-DMB/HLA-DPA1/HLA-DPB1/HLA-DRB1/IDO1/IL2RA/LGALS9/LGALS9C/LILRB1/MIR21/NCKAP1L/NCSTN/P2RX7/PDCD1LG2/PIK3CG/PLA2G2D/PTPN22/PTPN6/PTPRC/RAC2/RASAL3/RASGRP1/RIPK2/SPN/TNFRSF21/TNFSF13B/TNFSF8/TP53/XCL1	48
GO:0034341	response to interferon-gamma	49/1554	202/18866	3.61699e-12	6.54336e-10	5.31364e-10	AIF1/BST2/CCL18/CCL19/CCL2/CCL3/CCL3L3/CCL4/CCL5/CDC37/CDC42/CIITA/CLDN1/CXCL16/EVL/FCGR1A/GBP1/GBP3/GBP4/GBP5/GSN/HLA-DPA1/HLA-DPB1/HLA-DQA1/HLA-DQA2/HLA-DQB1/HLA-DQB2/HLA-DRA/HLA-DRB1/HLA-DRB3/HLA-DRB5/IFI30/KIF5B/KYNU/LGALS9/NLRC5/OAS1/OAS2/OAS3/PTAFR/SNCA/STAT1/TLR3/TP53/TXK/UBD/VIM/WAS/XCL1	49
GO:0030239	myofibril assembly	26/1554	67/18866	5.15706e-12	9.04674e-10	7.34655e-10	ACTA1/ACTN2/ANKRD1/CASQ1/CASQ2/CFL2/CSRP3/KLHL41/LMOD2/LMOD3/MYL2/MYLK3/MYOZ1/MYOZ2/MYPN/NEB/NRAP/OBSCN/SIX4/SRF/SYNPO2L/TCAP/TMOD4/TNNT1/TNNT3/TTN	26
GO:0051924	regulation of calcium ion transport	56/1554	253/18866	5.7578e-12	9.69721e-10	7.87478e-10	AGT/AHNAK/ANK2/ARRB2/ATP1A2/ATP2A1/BAK1/BIN1/CACNB3/CACNG6/CASQ1/CASQ2/CCL2/CCL3/CCL4/CCL5/CCR1/CD4/CD84/CORO1A/CXCL10/CXCL11/CXCL9/DHRS7C/DMD/EGF/FCRL3/GEM/HRC/IL16/JPH1/JPH2/LILRB1/LYN/MIR21/MYO5A/P2RX7/PACSIN3/PIK3CG/PLCG2/PLN/PTGS2/PTH/PTK2B/PTPN6/SESTD1/SLC9A1/SLN/SNCA/SRI/STAC3/THY1/TMEM38A/TRDN/UCN/XCL1	56
GO:0046631	alpha-beta T cell activation	40/1554	146/18866	5.86288e-12	9.69721e-10	7.87478e-10	AGER/ANXA1/ARG2/BCL11B/BCL6/CCL19/CD274/CD28/CD3E/CD80/CD86/CLEC4A/CRTAM/GATA3/GPR18/GPR183/HSPH1/ITK/LGALS9/LGALS9C/LILRB1/LY9/MIR21/NCKAP1L/NLRP3/PLA2G2D/PRDM1/PTPN22/PTPRC/RASAL3/RIPK2/RSAD2/RUNX3/SEMA4A/SLAMF6/SPN/TCIRG1/TNFSF8/TOX/XCL1	40
GO:0002683	negative regulation of immune system process	83/1554	463/18866	9.49868e-12	1.52744e-09	1.24038e-09	ABR/ANXA1/APOD/ARG2/ARRB2/BANK1/BCL6/BST2/C1QC/CCL2/CCL28/CCL3/CD200/CD22/CD274/CD68/CD74/CD80/CD84/CD86/CD96/CRTAM/CST7/CUL4A/CYP19A1/DDT/DUSP10/FBN1/FCER1G/FCRL3/GBP1/GCSAM/GPR137B/GPR171/GPR18/HAVCR2/HLA-DOA/HLA-DOB/HLA-DRB1/ID2/IDO1/IL1RL1/IL2RA/INPP5D/KLRC4-KLRK1/LAX1/LGALS9/LGALS9C/LILRB1/LILRB4/LPXN/LYN/MIR21/MIR221/MMP12/NLRC5/PAG1/PARP3/PDCD1LG2/PLA2G2D/PSMB4/PTK2B/PTPN22/PTPN6/PTPRC/RNF…	83
GO:0051209	release of sequestered calcium ion into cytosol	35/1554	118/18866	1.04119e-11	1.62904e-09	1.32288e-09	ANK2/ATP1A2/CASQ1/CASQ2/CCL19/CCL3/CCR7/CORO1A/CXCL10/CXCL11/CXCL9/DHRS7C/DMD/HRC/JPH1/JPH2/LCK/LYN/MCOLN2/MYO5A/P2RX7/PLCG2/PLN/PTK2B/PTPN6/PTPRC/RYR1/RYR3/SNCA/SRI/THY1/TMEM38A/TRDN/XCL1/XCR1	35
GO:0051283	negative regulation of sequestering of calcium ion	35/1554	119/18866	1.35962e-11	2.05294e-09	1.66712e-09	ANK2/ATP1A2/CASQ1/CASQ2/CCL19/CCL3/CCR7/CORO1A/CXCL10/CXCL11/CXCL9/DHRS7C/DMD/HRC/JPH1/JPH2/LCK/LYN/MCOLN2/MYO5A/P2RX7/PLCG2/PLN/PTK2B/PTPN6/PTPRC/RYR1/RYR3/SNCA/SRI/THY1/TMEM38A/TRDN/XCL1/XCR1	35
GO:0006816	calcium ion transport	78/1554	426/18866	1.38305e-11	2.05294e-09	1.66712e-09	AFG3L2/AGT/AHNAK/ANK2/ARRB2/ATP1A2/ATP2A1/ATP2A2/ATP2A3/ATP2C1/BAK1/BIN1/CACNA1S/CACNB3/CACNG6/CASQ1/CASQ2/CCL19/CCL2/CCL3/CCL4/CCL5/CCR1/CCR7/CD4/CD84/CORO1A/CXCL10/CXCL11/CXCL9/CYSLTR1/DHRS7C/DMD/EGF/FCRL3/GEM/HRC/IL16/JPH1/JPH2/LCK/LILRB1/LYN/MCOLN2/MIR21/MS4A1/MYO5A/ORAI2/P2RX7/PACSIN3/PARL/PIK3CG/PLCG2/PLN/PMPCB/PRKCB/PTGS2/PTH/PTK2B/PTPN6/PTPRC/RYR1/RYR3/SESTD1/SLC24A1/SLC9A1/SLN/SNCA/SRI/S…	78
GO:0019882	antigen processing and presentation	52/1554	232/18866	1.99643e-11	2.88934e-09	2.34633e-09	AP1S2/AP1S3/CAPZA2/CCL19/CCR7/CD1C/CD1E/CD36/CD68/CD74/CD8A/CENPE/CLEC4A/CTSE/CTSF/CYBB/DYNC1LI2/FCER1G/FCGR1A/HLA-DMA/HLA-DMB/HLA-DOA/HLA-DOB/HLA-DPA1/HLA-DPB1/HLA-DQA1/HLA-DQA2/HLA-DQB1/HLA-DQB2/HLA-DRA/HLA-DRB1/HLA-DRB3/HLA-DRB5/IFI30/KIF11/KIF18A/KIF22/MR1/NCF4/NOD1/PSMB4/PSMC1/PSMC5/PSMD10/PSMD4/PSMD6/PSME2/RAB7A/TAPBP/TAPBPL/THBS1/WAS	52
GO:0051282	regulation of sequestering of calcium ion	35/1554	121/18866	2.29462e-11	3.19509e-09	2.59462e-09	ANK2/ATP1A2/CASQ1/CASQ2/CCL19/CCL3/CCR7/CORO1A/CXCL10/CXCL11/CXCL9/DHRS7C/DMD/HRC/JPH1/JPH2/LCK/LYN/MCOLN2/MYO5A/P2RX7/PLCG2/PLN/PTK2B/PTPN6/PTPRC/RYR1/RYR3/SNCA/SRI/THY1/TMEM38A/TRDN/XCL1/XCR1	35
GO:0006941	striated muscle contraction	44/1554	178/18866	2.31808e-11	3.19509e-09	2.59462e-09	ACE2/ACTN3/ANK2/ARG2/ATP1A2/ATP2A1/ATP2A2/BIN1/CASQ1/CASQ2/CHGA/CSRP3/DMD/DSC2/FGF13/GJA5/HRC/KLHL41/LMOD3/MB/MYH7/MYL1/MYL2/MYL3/MYL4/MYLK2/PGAM2/PIK3CG/PLN/SLC9A1/SMPX/SRI/STAC3/SYNM/TCAP/TMEM38A/TNNC1/TNNC2/TNNI1/TNNI2/TNNT1/TNNT3/TTN/UCN	44
GO:0045785	positive regulation of cell adhesion	77/1554	428/18866	4.5302e-11	6.09892e-09	4.95273e-09	ABI3BP/ADAM19/AGER/AIF1/ANK3/ANXA1/APBB1IP/ARPC2/BCL6/BTLA/CCL19/CCL2/CCL28/CCL5/CCR7/CD27/CD274/CD28/CD36/CD3E/CD4/CD5/CD6/CD74/CD80/CD86/CDC42/CORO1A/CXCL13/DOCK8/DUSP10/DUSP26/EGFLAM/EGR3/EPB41L5/FGA/FLOT1/GATA3/GRAP2/HAVCR2/HLA-DMB/HLA-DPA1/HLA-DPB1/HSPH1/ICOS/IL2RA/ITGB2/KLRC4-KLRK1/LCK/LGALS9/LILRB1/LILRB4/LYN/MIR21/MYADM/NCKAP1L/NLRP3/PCK1/PDCD1LG2/PRKCA/PTAFR/PTK2B/PTPN22/PTPN6/PTPRC/RASA…	77
GO:0051651	maintenance of location in cell	49/1554	216/18866	4.8118e-11	6.31362e-09	5.12708e-09	ANK2/ANK3/ASPM/ATP1A2/ATP2A1/CASQ1/CASQ2/CCDC88A/CCL19/CCL3/CCR7/CD4/CORO1A/CXCL10/CXCL11/CXCL9/DHRS7C/DMD/GCOM2/GPAA1/GSN/HRC/INSIG2/JPH1/JPH2/KDELR3/LCK/LYN/MCOLN2/MYO5A/P2RX7/PINK1/PLCG2/PLN/PTK2B/PTPN6/PTPRC/RYR1/RYR3/SLC30A7/SNCA/SORL1/SRI/THY1/TMEM38A/TMSB10/TRDN/XCL1/XCR1	49
GO:0051208	sequestering of calcium ion	35/1554	124/18866	4.90781e-11	6.31362e-09	5.12708e-09	ANK2/ATP1A2/CASQ1/CASQ2/CCL19/CCL3/CCR7/CORO1A/CXCL10/CXCL11/CXCL9/DHRS7C/DMD/HRC/JPH1/JPH2/LCK/LYN/MCOLN2/MYO5A/P2RX7/PLCG2/PLN/PTK2B/PTPN6/PTPRC/RYR1/RYR3/SNCA/SRI/THY1/TMEM38A/TRDN/XCL1/XCR1	35
GO:0071346	cellular response to interferon-gamma	44/1554	182/18866	5.11329e-11	6.43497e-09	5.22562e-09	AIF1/CCL18/CCL19/CCL2/CCL3/CCL3L3/CCL4/CCL5/CDC37/CDC42/CIITA/CLDN1/EVL/FCGR1A/GBP1/GBP3/GBP4/GBP5/GSN/HLA-DPA1/HLA-DPB1/HLA-DQA1/HLA-DQA2/HLA-DQB1/HLA-DQB2/HLA-DRA/HLA-DRB1/HLA-DRB3/HLA-DRB5/IFI30/KIF5B/LGALS9/NLRC5/OAS1/OAS2/OAS3/PTAFR/STAT1/TLR3/TP53/TXK/VIM/WAS/XCL1	44
GO:0002697	regulation of immune effector process	82/1554	470/18866	5.24375e-11	6.45874e-09	5.24492e-09	ABR/AGER/ANXA1/APOBEC3F/APOBEC3G/ARRB2/BCL6/BIRC3/BST2/C1QA/C1QB/C1QC/C3AR1/CCL19/CD1C/CD1E/CD22/CD226/CD28/CD36/CD74/CD80/CD84/CD86/CD96/CR2/CRTAM/DUSP10/FCER1G/FCRL3/GATA3/HAVCR2/HLA-DMB/IGHV1OR15-1/IGHV3-7/IGHV4-59/IGKC/IGKV1D-33/IGKV2D-28/IGKV3D-11/IGKV3D-20/IGKV5-2/IGLV6-57/IL2RA/ITGB2/KLRC4-KLRK1/LBP/LGALS9/LILRB1/LYN/MIR21/MMP12/MR1/MZB1/NLRP3/P2RX7/PARP3/PCK1/PROS1/PTAFR/PTPN22/PTPN6/PTPR…	82
GO:1902105	regulation of leukocyte differentiation	59/1554	290/18866	6.07853e-11	7.32974e-09	5.95224e-09	AGER/ANXA1/BCL6/C1QC/CASP8/CCL19/CCL3/CCR1/CD2/CD27/CD28/CD4/CD74/CD80/CD86/CRTAM/CUL4A/DUSP10/EGR3/EVI2B/FANCD2/FBN1/FCRL3/FOS/GATA3/GPR137B/HLA-DOA/HLA-DRB1/ID2/IKZF3/IL2RA/INPP5D/KLF10/LGALS9/LILRB1/LILRB4/LYN/MIR21/MMP14/NCKAP1L/NFATC2/NLRP3/PCK1/PRDM1/PRKCA/PTPN6/PTPRC/RASGRP1/RASSF2/RHOH/RIPK2/RUNX3/SLAMF8/SOD1/TESPA1/TGFB1/TLR3/TOX/TYROBP	59
GO:0055001	muscle cell development	44/1554	183/18866	6.20413e-11	7.32974e-09	5.95224e-09	ACTA1/ACTN2/ADM/AFG3L2/AGT/ALPK3/ANK2/ANKRD1/ATP2A2/BIN1/CASQ1/CASQ2/CDK1/CFL2/CSRP3/DMD/FLNC/KLHL40/KLHL41/LMOD2/LMOD3/MYF6/MYL2/MYLK3/MYO18B/MYOF/MYOG/MYOZ1/MYOZ2/MYPN/NEB/NFATC2/NRAP/OBSCN/RYR1/SIX4/SRF/STAC3/SYNPO2L/TCAP/TMOD4/TNNT1/TNNT3/TTN	44
GO:0007204	positive regulation of cytosolic calcium ion concentration	63/1554	322/18866	7.70745e-11	8.8742e-09	7.20644e-09	ADM/AGT/ANK2/ATP1A2/BAK1/C3AR1/CACNB3/CASQ1/CASQ2/CCL19/CCL28/CCL3/CCR1/CCR4/CCR7/CD36/CD38/CD4/CD52/CMKLR1/CORO1A/CX3CR1/CXCL10/CXCL11/CXCL13/CXCL9/CXCR3/CXCR5/CYSLTR1/DHRS7C/DMD/EDNRA/FPR3/GPR174/GPR18/GPR65/HRC/JPH1/JPH2/LCK/LYN/MCOLN2/MS4A1/MYO5A/P2RX7/P2RY10/P2RY8/PIK3CG/PLCG2/PLN/PTK2B/PTPN6/PTPRC/RYR1/RYR3/SLC24A1/SNCA/SRI/THY1/TMEM38A/TRDN/XCL1/XCR1	63
GO:0045214	sarcomere organization	20/1554	45/18866	7.818e-11	8.8742e-09	7.20644e-09	ACTN2/ANKRD1/CASQ1/CASQ2/CFL2/CSRP3/KLHL41/LMOD2/MYLK3/MYOZ1/MYOZ2/MYPN/OBSCN/SIX4/SRF/SYNPO2L/TCAP/TNNT1/TNNT3/TTN	20
GO:0060402	calcium ion transport into cytosol	40/1554	158/18866	8.50106e-11	9.46397e-09	7.68537e-09	ANK2/ATP1A2/BAK1/CACNB3/CASQ1/CASQ2/CCL19/CCL3/CCR7/CD4/CORO1A/CXCL10/CXCL11/CXCL9/DHRS7C/DMD/HRC/JPH1/JPH2/LCK/LYN/MCOLN2/MS4A1/MYO5A/P2RX7/PLCG2/PLN/PTK2B/PTPN6/PTPRC/RYR1/RYR3/SLC24A1/SNCA/SRI/THY1/TMEM38A/TRDN/XCL1/XCR1	40
GO:0060401	cytosolic calcium ion transport	43/1554	178/18866	8.68193e-11	9.48296e-09	7.70079e-09	AFG3L2/ANK2/ATP1A2/ATP2A2/ATP2A3/BAK1/CACNB3/CASQ1/CASQ2/CCL19/CCL3/CCR7/CD4/CORO1A/CXCL10/CXCL11/CXCL9/DHRS7C/DMD/HRC/JPH1/JPH2/LCK/LYN/MCOLN2/MS4A1/MYO5A/P2RX7/PLCG2/PLN/PTK2B/PTPN6/PTPRC/RYR1/RYR3/SLC24A1/SNCA/SRI/THY1/TMEM38A/TRDN/XCL1/XCR1	43
GO:0019884	antigen processing and presentation of exogenous antigen	44/1554	185/18866	9.08688e-11	9.74147e-09	7.91072e-09	AP1S2/AP1S3/CAPZA2/CD1C/CD1E/CD36/CD74/CENPE/CLEC4A/CTSE/CTSF/CYBB/DYNC1LI2/FCER1G/FCGR1A/HLA-DMA/HLA-DMB/HLA-DOA/HLA-DOB/HLA-DPA1/HLA-DPB1/HLA-DQA1/HLA-DQA2/HLA-DQB1/HLA-DQB2/HLA-DRA/HLA-DRB1/HLA-DRB3/HLA-DRB5/IFI30/KIF11/KIF18A/KIF22/MR1/NCF4/PSMB4/PSMC1/PSMC5/PSMD10/PSMD4/PSMD6/PSME2/RAB7A/TAPBP	44
GO:0070838	divalent metal ion transport	81/1554	471/18866	1.42813e-10	1.50317e-08	1.22068e-08	AFG3L2/AGT/AHNAK/ANK2/ARRB2/ATP1A2/ATP2A1/ATP2A2/ATP2A3/ATP2C1/BAK1/BIN1/CACNA1S/CACNB3/CACNG6/CASQ1/CASQ2/CCL19/CCL2/CCL3/CCL4/CCL5/CCR1/CCR7/CD4/CD84/CORO1A/CXCL10/CXCL11/CXCL9/CYSLTR1/DHRS7C/DMD/EGF/FCRL3/GEM/HRC/IL16/JPH1/JPH2/LCK/LILRB1/LYN/MCOLN2/MIR21/MS4A1/MYO5A/NIPAL2/ORAI2/P2RX7/PACSIN3/PARL/PIK3CG/PLCG2/PLN/PMPCB/PRKCB/PTGS2/PTH/PTK2B/PTPN6/PTPRC/RYR1/RYR3/SESTD1/SLC24A1/SLC30A7/SLC41A…	81
GO:0042692	muscle cell differentiation	71/1554	390/18866	1.50627e-10	1.55711e-08	1.26448e-08	ACTA1/ACTN2/ADM/AFG3L2/AGT/ALPK3/ANK2/ANKRD1/ANKRD2/ARID1A/ARRB2/ATP2A2/BIN1/CASQ1/CASQ2/CD53/CDC42/CDK1/CFL2/CSRP3/CTH/CXCL10/CXCL9/DMD/DNMT1/EPC1/FLNC/FLOT1/FOXO4/ID2/IFRD1/KLHL40/KLHL41/LMOD2/LMOD3/MAPK12/MIR21/MIR221/MMP14/MYF6/MYL2/MYLK3/MYO18B/MYOF/MYOG/MYOZ1/MYOZ2/MYPN/NEB/NFATC2/NOX4/NRAP/OBSCN/OLFM2/POPDC3/PTBP1/RYR1/SIX4/SLC9A1/SMYD1/SOD2/SPEG/SRF/STAC3/SYNPO2L/TCAP/TGFB1/TMOD4/TNNT1/TN…	71
GO:0006874	cellular calcium ion homeostasis	79/1554	456/18866	1.68313e-10	1.70941e-08	1.38815e-08	ADM/AFG3L2/AGT/ANK2/ATF4/ATP1A2/ATP2A1/ATP2A2/ATP2A3/ATP2C1/BAK1/BNIP3/C3AR1/CACNB3/CASQ1/CASQ2/CCL19/CCL28/CCL3/CCL5/CCR1/CCR4/CCR7/CD36/CD38/CD4/CD52/CMKLR1/CORO1A/CSRP3/CX3CR1/CXCL10/CXCL11/CXCL13/CXCL9/CXCR3/CXCR5/CYSLTR1/DHRS7C/DMD/EDNRA/FPR3/GPR174/GPR18/GPR65/HRC/JPH1/JPH2/LCK/LYN/MCOLN2/MS4A1/MYO5A/P2RX7/P2RY10/P2RY8/PIK3CG/PLCG2/PLN/PRKCB/PTH/PTK2B/PTPN6/PTPRC/RYR1/RYR3/SLC10A7/SLC24A1/S…	79
GO:0042113	B cell activation	63/1554	328/18866	1.71584e-10	1.71258e-08	1.39073e-08	AHR/BAK1/BANK1/BCL6/BLNK/BST2/CASP8/CD180/CD22/CD27/CD28/CD38/CD74/CD79A/CD86/CR2/CXCR5/DOCK10/FCRL3/GAPT/GPR183/HHEX/ID2/IGBP1/IGHE/IGHV1OR15-1/IGHV3-35/IGHV3-43/IGHV3-7/IGHV3-73/IGHV3-74/IGHV4-59/IGKC/IKZF3/INPP5D/KLF6/LAX1/LYN/MMP14/MS4A1/MZB1/NCKAP1L/NFATC2/NHEJ1/PARP3/PLCG2/POU2AF1/PRKCB/PTK2B/PTPN6/PTPRC/RASGRP1/SH3KBP1/SLAMF8/SYVN1/TCIRG1/TGFB1/TNFAIP3/TNFRSF21/TNFSF13B/TP53/TPD52/TYROBP	63
GO:0002460	adaptive immune response based on somatic recombination of immune receptors built from immunoglobulin superfamily domains	68/1554	370/18866	2.41763e-10	2.36655e-08	1.92179e-08	AGER/ANXA1/BCL6/BTN3A2/C1QA/C1QB/C1QC/CCL19/CD1C/CD1E/CD226/CD27/CD274/CD28/CD4/CD74/CD80/CD8A/CR2/CTSC/CXCL13/DENND1B/FCER1G/GAPT/GATA3/HAVCR2/HLA-DQB1/HLA-DRB1/IGHE/IGHV1OR15-1/IGHV3-35/IGHV3-43/IGHV3-7/IGHV3-73/IGHV3-74/IGHV4-59/IGKC/IGKV1D-33/IGKV2D-28/IGKV3D-11/IGKV3D-20/IGKV5-2/IGLV6-57/IL1RL1/INPP5D/KLHL6/LILRB1/LY9/MIR21/MR1/MYO1G/NLRP3/P2RX7/PARP3/PTPN6/PTPRC/RIPK2/RSAD2/SEMA4A/SLA2/SLAM…	68
GO:0070665	positive regulation of leukocyte proliferation	38/1554	150/18866	2.45281e-10	2.36655e-08	1.92179e-08	AGER/AIF1/ANXA1/BCL6/BST2/CCL19/CCL5/CD274/CD28/CD38/CD3E/CD4/CD6/CD74/CD80/CD86/CORO1A/CSF1R/FCRL3/GPR183/HAVCR2/HLA-DMB/HLA-DPA1/HLA-DPB1/IL2RA/LGALS9/LYN/MIR21/NCKAP1L/NFATC2/PDCD1LG2/PTH/PTPN22/PTPRC/RASAL3/RIPK2/TNFSF13B/XCL1	38
GO:0072511	divalent inorganic cation transport	81/1554	478/18866	2.98448e-10	2.83232e-08	2.30003e-08	AFG3L2/AGT/AHNAK/ANK2/ARRB2/ATP1A2/ATP2A1/ATP2A2/ATP2A3/ATP2C1/BAK1/BIN1/CACNA1S/CACNB3/CACNG6/CASQ1/CASQ2/CCL19/CCL2/CCL3/CCL4/CCL5/CCR1/CCR7/CD4/CD84/CORO1A/CXCL10/CXCL11/CXCL9/CYSLTR1/DHRS7C/DMD/EGF/FCRL3/GEM/HRC/IL16/JPH1/JPH2/LCK/LILRB1/LYN/MCOLN2/MIR21/MS4A1/MYO5A/NIPAL2/ORAI2/P2RX7/PACSIN3/PARL/PIK3CG/PLCG2/PLN/PMPCB/PRKCB/PTGS2/PTH/PTK2B/PTPN6/PTPRC/RYR1/RYR3/SESTD1/SLC24A1/SLC30A7/SLC41A…	81
GO:0014706	striated muscle tissue development	70/1554	389/18866	3.445e-10	3.21663e-08	2.61212e-08	ACTA1/ACTN2/ACTN3/AGT/ALPK3/ANKRD1/ANKRD2/ARID1A/ARRB2/ATF3/BTG2/CASQ1/CDC42/CDK1/CENPF/CFL2/CSRP3/DLL4/EGLN1/EGR1/EGR2/EMD/FLOT1/FOS/GJA5/ID2/IFRD1/JARID2/JPH2/KLHL40/KLHL41/LMOD3/MYF6/MYH7/MYL2/MYL3/MYL6B/MYLK2/MYLK3/MYLPF/MYO18B/MYOG/MYOM1/MYOM2/MYOZ1/MYOZ2/NEB/NOX4/NRAP/PLN/POPDC3/RBP4/RYR1/SCX/SGCG/SIX4/SLC9A1/SMYD1/SRF/STAC3/SVIL/TCAP/TGFB1/TGFBR3/TNNC1/TNNI1/TTN/VGLL2/XIRP2/YBX3	70
GO:0097553	calcium ion transmembrane import into cytosol	36/1554	140/18866	4.62966e-10	4.25414e-08	3.45465e-08	ANK2/ATP1A2/CASQ1/CASQ2/CCL19/CCL3/CCR7/CORO1A/CXCL10/CXCL11/CXCL9/DHRS7C/DMD/HRC/JPH1/JPH2/LCK/LYN/MCOLN2/MYO5A/P2RX7/PLCG2/PLN/PTK2B/PTPN6/PTPRC/RYR1/RYR3/SLC24A1/SNCA/SRI/THY1/TMEM38A/TRDN/XCL1/XCR1	36
GO:0042129	regulation of T cell proliferation	40/1554	167/18866	5.14789e-10	4.65643e-08	3.78133e-08	AGER/AIF1/ANXA1/ARG2/CCL19/CCL5/CD274/CD28/CD3E/CD4/CD6/CD80/CD86/CORO1A/CRTAM/HAVCR2/HLA-DMB/HLA-DPA1/HLA-DPB1/HLA-DRB1/IDO1/IL2RA/LGALS9/LGALS9C/LILRB1/MIR21/NCKAP1L/PDCD1LG2/PLA2G2D/PTPN22/PTPN6/PTPRC/RAC2/RASAL3/RIPK2/SPN/TNFRSF21/TNFSF13B/TNFSF8/XCL1	40
GO:0055074	calcium ion homeostasis	79/1554	468/18866	5.97868e-10	5.3247e-08	4.32401e-08	ADM/AFG3L2/AGT/ANK2/ATF4/ATP1A2/ATP2A1/ATP2A2/ATP2A3/ATP2C1/BAK1/BNIP3/C3AR1/CACNB3/CASQ1/CASQ2/CCL19/CCL28/CCL3/CCL5/CCR1/CCR4/CCR7/CD36/CD38/CD4/CD52/CMKLR1/CORO1A/CSRP3/CX3CR1/CXCL10/CXCL11/CXCL13/CXCL9/CXCR3/CXCR5/CYSLTR1/DHRS7C/DMD/EDNRA/FPR3/GPR174/GPR18/GPR65/HRC/JPH1/JPH2/LCK/LYN/MCOLN2/MS4A1/MYO5A/P2RX7/P2RY10/P2RY8/PIK3CG/PLCG2/PLN/PRKCB/PTH/PTK2B/PTPN6/PTPRC/RYR1/RYR3/SLC10A7/SLC24A1/S…	79
GO:0055002	striated muscle cell development	40/1554	169/18866	7.5198e-10	6.59577e-08	5.35621e-08	ACTA1/ACTN2/AFG3L2/AGT/ALPK3/ANKRD1/CASQ1/CASQ2/CDK1/CFL2/CSRP3/DMD/FLNC/KLHL40/KLHL41/LMOD2/LMOD3/MYF6/MYL2/MYLK3/MYO18B/MYOF/MYOG/MYOZ1/MYOZ2/MYPN/NEB/NFATC2/NRAP/OBSCN/RYR1/SIX4/SRF/STAC3/SYNPO2L/TCAP/TMOD4/TNNT1/TNNT3/TTN	40
GO:0051235	maintenance of location	61/1554	324/18866	7.63706e-10	6.59865e-08	5.35854e-08	ANK2/ANK3/ASPM/ATP1A2/ATP2A1/CASQ1/CASQ2/CCDC88A/CCL19/CCL3/CCR7/CD36/CD4/CORO1A/CRY1/CXCL10/CXCL11/CXCL9/DHRS7C/DMD/FBN1/FITM1/GCOM2/GM2A/GPAA1/GSN/HRC/IKBKE/INSIG2/JPH1/JPH2/KDELR3/LCK/LPL/LTBP1/LYN/MCOLN2/MYO5A/P2RX7/PINK1/PLCG2/PLIN2/PLN/PSMD10/PTK2B/PTPN6/PTPRC/RYR1/RYR3/SLC30A7/SNCA/SORL1/SRI/THY1/TMEM159/TMEM38A/TMSB10/TRDN/XCL1/XCR1/YWHAB	61
GO:0002478	antigen processing and presentation of exogenous peptide antigen	41/1554	177/18866	9.27693e-10	7.89767e-08	6.41343e-08	AP1S2/AP1S3/CAPZA2/CD36/CD74/CENPE/CLEC4A/CTSE/CTSF/CYBB/DYNC1LI2/FCER1G/FCGR1A/HLA-DMA/HLA-DMB/HLA-DOA/HLA-DOB/HLA-DPA1/HLA-DPB1/HLA-DQA1/HLA-DQA2/HLA-DQB1/HLA-DQB2/HLA-DRA/HLA-DRB1/HLA-DRB3/HLA-DRB5/IFI30/KIF11/KIF18A/KIF22/NCF4/PSMB4/PSMC1/PSMC5/PSMD10/PSMD4/PSMD6/PSME2/RAB7A/TAPBP	41
GO:0007517	muscle organ development	71/1554	407/18866	1.05068e-09	8.81502e-08	7.15838e-08	ACTA1/ACTN3/ANKRD1/ANKRD2/ARRB2/ATF3/BTG2/CASQ1/CDK1/CENPF/CFL2/CRYAB/CSRP3/CXCL10/DLL4/DMD/EGLN1/EGR1/EGR2/EGR3/EMD/FHL3/FLOT1/FOS/FOXO4/ITGA7/JARID2/JPH1/JPH2/KLHL40/KLHL41/LAMA2/LMOD3/MAPK12/MYF6/MYH7/MYL2/MYL3/MYL6B/MYLK2/MYLPF/MYOG/MYOM1/MYOM2/MYOZ1/MYOZ2/NEB/POPDC3/RBP4/RYR1/SCX/SGCA/SGCG/SIX4/SMYD1/SPEG/SRI/STAC3/SVIL/TAGLN/TCAP/TEAD4/TGFB1/TGFBR3/TNNC1/TNNI1/TTN/UNC45B/VGLL2/XIRP2/YBX3	71
GO:0060537	muscle tissue development	71/1554	409/18866	1.30711e-09	1.08098e-07	8.77828e-08	ACTA1/ACTN2/ACTN3/AGT/ALPK3/ANKRD1/ANKRD2/ARID1A/ARRB2/ATF3/BTG2/CASQ1/CDC42/CDK1/CENPF/CFL2/CSRP3/DLL4/EGLN1/EGR1/EGR2/EMD/FLOT1/FOS/GJA5/ID2/IFRD1/JARID2/JPH2/KLHL40/KLHL41/LMOD3/MYF6/MYH7/MYL2/MYL3/MYL6B/MYLK2/MYLK3/MYLPF/MYO18B/MYOG/MYOM1/MYOM2/MYOZ1/MYOZ2/NEB/NOX4/NRAP/PLN/POPDC3/RBP4/RYR1/SCX/SGCG/SIX4/SLC9A1/SMYD1/SRF/STAC3/SVIL/TCAP/TGFB1/TGFBR3/TIPARP/TNNC1/TNNI1/TTN/VGLL2/XIRP2/YBX3	71
GO:1903169	regulation of calcium ion transmembrane transport	37/1554	152/18866	1.40787e-09	1.14791e-07	9.32182e-08	AHNAK/ANK2/ATP1A2/ATP2A1/BIN1/CACNB3/CACNG6/CASQ1/CASQ2/CORO1A/CXCL10/CXCL11/CXCL9/DHRS7C/DMD/GEM/HRC/JPH1/JPH2/LYN/MIR21/MYO5A/PIK3CG/PLCG2/PLN/PTK2B/PTPN6/SESTD1/SLC9A1/SLN/SNCA/SRI/STAC3/THY1/TMEM38A/TRDN/XCL1	37
GO:1902107	positive regulation of leukocyte differentiation	38/1554	159/18866	1.48214e-09	1.19168e-07	9.67726e-08	AGER/ANXA1/BCL6/CASP8/CCL19/CCR1/CD27/CD4/CD74/CD80/CD86/DUSP10/EGR3/EVI2B/FOS/GATA3/HLA-DRB1/ID2/IL2RA/INPP5D/KLF10/LGALS9/LILRB4/MIR21/MMP14/NCKAP1L/NLRP3/PCK1/PRKCA/PTPRC/RASGRP1/RHOH/RIPK2/RUNX3/TESPA1/TGFB1/TOX/TYROBP	38
GO:0048002	antigen processing and presentation of peptide antigen	43/1554	194/18866	1.5642e-09	1.24043e-07	1.00731e-07	AP1S2/AP1S3/CAPZA2/CD36/CD74/CENPE/CLEC4A/CTSE/CTSF/CYBB/DYNC1LI2/FCER1G/FCGR1A/HLA-DMA/HLA-DMB/HLA-DOA/HLA-DOB/HLA-DPA1/HLA-DPB1/HLA-DQA1/HLA-DQA2/HLA-DQB1/HLA-DQB2/HLA-DRA/HLA-DRB1/HLA-DRB3/HLA-DRB5/IFI30/KIF11/KIF18A/KIF22/MR1/NCF4/PSMB4/PSMC1/PSMC5/PSMD10/PSMD4/PSMD6/PSME2/RAB7A/TAPBP/TAPBPL	43
GO:0010959	regulation of metal ion transport	69/1554	396/18866	1.90138e-09	1.48744e-07	1.2079e-07	ACTN2/ACTN4/AGT/AHNAK/ANK2/ANK3/ARRB2/ATF4/ATP1A2/ATP2A1/BAK1/BIN1/CACNB3/CACNG6/CASQ1/CASQ2/CCL2/CCL3/CCL4/CCL5/CCR1/CD4/CD84/CORO1A/CXCL10/CXCL11/CXCL9/DHRS7C/DMD/EGF/FCRL3/FGF13/FXYD1/FXYD5/GEM/GLRX/HRC/IL16/JPH1/JPH2/KCNAB2/KCNIP3/KIF5B/KLHL24/LILRB1/LYN/MIR21/MYO5A/NETO2/P2RX7/PACSIN3/PIK3CG/PLCG2/PLN/PTGS2/PTH/PTK2B/PTPN6/SESTD1/SLC9A1/SLN/SNCA/SRI/STAC3/THY1/TMEM38A/TRDN/UCN/XCL1	69
GO:0006909	phagocytosis	67/1554	382/18866	2.47226e-09	1.90826e-07	1.54963e-07	ABR/AIF1/ANXA1/ARHGAP25/ARPC1B/ARPC2/BIN2/CAMK1D/CCL2/CD247/CD36/CD3G/CDC42/CDC42SE1/CORO1A/CYFIP2/FCER1G/FCGR1A/FCGR2A/GSN/HSP90AA1/ICAM3/IGHE/IGHV1OR15-1/IGHV3-35/IGHV3-43/IGHV3-7/IGHV3-73/IGHV3-74/IGHV4-59/IGKC/IGKV1D-33/IGKV2D-28/IGKV3D-11/IGKV3D-20/IGKV5-2/IGLV6-57/IL2RB/IL2RG/ITGAL/ITGB2/LBP/LMAN2/LYN/MFGE8/MYD88/MYH2/MYO1G/NCF4/NCKAP1L/P2RX7/PLCG2/PTPRC/RAB31/RAB7A/RAC2/RHOH/SIRPG/SLAMF1/S…	67
GO:0072503	cellular divalent inorganic cation homeostasis	80/1554	492/18866	2.79325e-09	2.11246e-07	1.71546e-07	ADM/AFG3L2/AGT/ANK2/ATF4/ATP1A2/ATP2A1/ATP2A2/ATP2A3/ATP2C1/BAK1/BNIP3/C3AR1/CACNB3/CASQ1/CASQ2/CCL19/CCL28/CCL3/CCL5/CCR1/CCR4/CCR7/CD36/CD38/CD4/CD52/CMKLR1/CORO1A/CSRP3/CX3CR1/CXCL10/CXCL11/CXCL13/CXCL9/CXCR3/CXCR5/CYSLTR1/DHRS7C/DMD/EDNRA/FPR3/GPR174/GPR18/GPR65/HRC/JPH1/JPH2/LCK/LYN/MCOLN2/MS4A1/MYO5A/P2RX7/P2RY10/P2RY8/PIK3CG/PLCG2/PLN/PRKCB/PTH/PTK2B/PTPN6/PTPRC/RYR1/RYR3/SLC10A7/SLC24A1/S…	80
GO:0002685	regulation of leukocyte migration	45/1554	212/18866	2.80981e-09	2.11246e-07	1.71546e-07	ABR/AGER/AIF1/ANXA1/APOD/C3AR1/CAMK1D/CCL19/CCL2/CCL28/CCL3/CCL4/CCL5/CCR1/CCR7/CD200/CD74/CMKLR1/CSF1R/CX3CR1/CXCL10/CXCL13/CXCR3/CYP19A1/DDT/DOCK8/GCSAM/GPR18/GPSM3/KLRC4-KLRK1/LBP/LGALS9/LYN/MMP14/NCKAP1L/PTAFR/PTK2B/RAC2/RHOH/SLAMF8/SPN/THBS1/THBS4/THY1/XCL1	45
GO:0002504	antigen processing and presentation of peptide or polysaccharide antigen via MHC class II	29/1554	104/18866	2.99044e-09	2.21944e-07	1.80234e-07	AP1S2/AP1S3/CAPZA2/CD74/CENPE/CTSE/CTSF/DYNC1LI2/FCER1G/HLA-DMA/HLA-DMB/HLA-DOA/HLA-DOB/HLA-DPA1/HLA-DPB1/HLA-DQA1/HLA-DQA2/HLA-DQB1/HLA-DQB2/HLA-DRA/HLA-DRB1/HLA-DRB3/HLA-DRB5/IFI30/KIF11/KIF18A/KIF22/RAB7A/THBS1	29
GO:0050671	positive regulation of lymphocyte proliferation	34/1554	136/18866	3.09287e-09	2.26641e-07	1.84047e-07	AGER/AIF1/ANXA1/BCL6/CCL19/CCL5/CD274/CD28/CD38/CD3E/CD4/CD6/CD74/CD80/CD86/CORO1A/FCRL3/GPR183/HAVCR2/HLA-DMB/HLA-DPA1/HLA-DPB1/IL2RA/LGALS9/MIR21/NCKAP1L/NFATC2/PDCD1LG2/PTPN22/PTPRC/RASAL3/RIPK2/TNFSF13B/XCL1	34
GO:0070588	calcium ion transmembrane transport	58/1554	312/18866	3.25872e-09	2.35809e-07	1.91493e-07	AFG3L2/AHNAK/ANK2/ATP1A2/ATP2A1/ATP2A2/ATP2A3/ATP2C1/BIN1/CACNA1S/CACNB3/CACNG6/CASQ1/CASQ2/CCL19/CCL3/CCR7/CORO1A/CXCL10/CXCL11/CXCL9/DHRS7C/DMD/GEM/HRC/JPH1/JPH2/LCK/LYN/MCOLN2/MIR21/MYO5A/ORAI2/P2RX7/PARL/PIK3CG/PLCG2/PLN/PMPCB/PTK2B/PTPN6/PTPRC/RYR1/RYR3/SESTD1/SLC24A1/SLC9A1/SLN/SNCA/SRI/STAC3/THY1/TMCO1/TMEM165/TMEM38A/TRDN/XCL1/XCR1	58
GO:0032946	positive regulation of mononuclear cell proliferation	34/1554	137/18866	3.79254e-09	2.7105e-07	2.2011e-07	AGER/AIF1/ANXA1/BCL6/CCL19/CCL5/CD274/CD28/CD38/CD3E/CD4/CD6/CD74/CD80/CD86/CORO1A/FCRL3/GPR183/HAVCR2/HLA-DMB/HLA-DPA1/HLA-DPB1/IL2RA/LGALS9/MIR21/NCKAP1L/NFATC2/PDCD1LG2/PTPN22/PTPRC/RASAL3/RIPK2/TNFSF13B/XCL1	34
GO:0019886	antigen processing and presentation of exogenous peptide antigen via MHC class II	28/1554	99/18866	3.93467e-09	2.77778e-07	2.25574e-07	AP1S2/AP1S3/CAPZA2/CD74/CENPE/CTSE/CTSF/DYNC1LI2/FCER1G/HLA-DMA/HLA-DMB/HLA-DOA/HLA-DOB/HLA-DPA1/HLA-DPB1/HLA-DQA1/HLA-DQA2/HLA-DQB1/HLA-DQB2/HLA-DRA/HLA-DRB1/HLA-DRB3/HLA-DRB5/IFI30/KIF11/KIF18A/KIF22/RAB7A	28
GO:0010927	cellular component assembly involved in morphogenesis	30/1554	112/18866	4.55284e-09	3.17547e-07	2.57869e-07	ABCA2/ACTA1/ACTN2/ANK2/ANKRD1/CASQ1/CASQ2/CFL2/CSRP3/DICER1/KLHL41/LMOD2/LMOD3/MYL2/MYLK3/MYOZ1/MYOZ2/MYPN/NEB/NRAP/OBSCN/SIX4/SRF/SYNPO2L/TBC1D20/TCAP/TMOD4/TNNT1/TNNT3/TTN	30
GO:0051480	regulation of cytosolic calcium ion concentration	63/1554	357/18866	5.79196e-09	3.99163e-07	3.24147e-07	ADM/AGT/ANK2/ATP1A2/BAK1/C3AR1/CACNB3/CASQ1/CASQ2/CCL19/CCL28/CCL3/CCR1/CCR4/CCR7/CD36/CD38/CD4/CD52/CMKLR1/CORO1A/CX3CR1/CXCL10/CXCL11/CXCL13/CXCL9/CXCR3/CXCR5/CYSLTR1/DHRS7C/DMD/EDNRA/FPR3/GPR174/GPR18/GPR65/HRC/JPH1/JPH2/LCK/LYN/MCOLN2/MS4A1/MYO5A/P2RX7/P2RY10/P2RY8/PIK3CG/PLCG2/PLN/PTK2B/PTPN6/PTPRC/RYR1/RYR3/SLC24A1/SNCA/SRI/THY1/TMEM38A/TRDN/XCL1/XCR1	63
GO:0002449	lymphocyte mediated immunity	64/1554	366/18866	6.35501e-09	4.32814e-07	3.51473e-07	AGER/ARRB2/BCL6/BTN3A2/C1QA/C1QB/C1QC/CD1C/CD1E/CD226/CD27/CD28/CD74/CD8A/CD96/CORO1A/CR2/CRTAM/CTSC/DENND1B/FCER1G/GAPT/GATA3/HAVCR2/HLA-DQB1/HLA-DRB1/IGHE/IGHV1OR15-1/IGHV3-35/IGHV3-43/IGHV3-7/IGHV3-73/IGHV3-74/IGHV4-59/IGKC/IGKV1D-33/IGKV2D-28/IGKV3D-11/IGKV3D-20/IGKV5-2/IGLV6-57/INPP5D/KLRC4-KLRK1/LGALS9/LILRB1/MR1/MYO1G/NLRP3/P2RX7/PARP3/PTPN6/PTPRC/RASGRP1/RSAD2/SERPINB9/SH2D1A/SLA2/SLAMF6/…	64
GO:0042102	positive regulation of T cell proliferation	28/1554	101/18866	6.43017e-09	4.3284e-07	3.51495e-07	AGER/AIF1/ANXA1/CCL19/CCL5/CD274/CD28/CD3E/CD4/CD6/CD80/CD86/CORO1A/HAVCR2/HLA-DMB/HLA-DPA1/HLA-DPB1/IL2RA/LGALS9/MIR21/NCKAP1L/PDCD1LG2/PTPN22/PTPRC/RASAL3/RIPK2/TNFSF13B/XCL1	28
GO:1903708	positive regulation of hemopoiesis	43/1554	204/18866	7.84552e-09	5.22043e-07	4.23933e-07	AGER/ANXA1/BCL6/CASP8/CCL19/CCR1/CD27/CD4/CD74/CD80/CD86/DUSP10/EGR3/EVI2B/FOS/GATA3/HLA-DRB1/HSPA1A/HSPA1B/ID2/IL2RA/INPP5D/KLF10/LGALS9/LILRB4/MIR21/MIR221/MMP14/MTURN/NCKAP1L/NLRP3/PCK1/PRKCA/PTPRC/RASGRP1/RHOH/RIPK2/RUNX3/STAT1/TESPA1/TGFB1/TOX/TYROBP	43
GO:0032609	interferon-gamma production	30/1554	115/18866	8.92306e-09	5.86995e-07	4.76679e-07	BTN3A1/BTN3A2/CCR7/CD2/CD226/CD274/CD3E/CD96/CRTAM/GATA3/HAVCR2/HLA-DPA1/HLA-DPB1/HLA-DRB1/IL1RL1/ITK/KLRC4-KLRK1/LGALS9/LGALS9C/LILRB1/PDCD1LG2/PTPN22/RASGRP1/RIPK2/SLAMF6/SPN/TLR3/TLR7/TXK/XCL1	30
GO:0002495	antigen processing and presentation of peptide antigen via MHC class II	28/1554	103/18866	1.03522e-08	6.73356e-07	5.4681e-07	AP1S2/AP1S3/CAPZA2/CD74/CENPE/CTSE/CTSF/DYNC1LI2/FCER1G/HLA-DMA/HLA-DMB/HLA-DOA/HLA-DOB/HLA-DPA1/HLA-DPB1/HLA-DQA1/HLA-DQA2/HLA-DQB1/HLA-DQB2/HLA-DRA/HLA-DRB1/HLA-DRB3/HLA-DRB5/IFI30/KIF11/KIF18A/KIF22/RAB7A	28
GO:0007519	skeletal muscle tissue development	36/1554	158/18866	1.53597e-08	9.87969e-07	8.02296e-07	ACTA1/ACTN3/ANKRD1/ANKRD2/ATF3/BTG2/CASQ1/CFL2/CSRP3/EGR1/EGR2/EMD/FLOT1/FOS/KLHL40/KLHL41/LMOD3/MYF6/MYL6B/MYLK2/MYLPF/MYOG/MYOM1/MYOM2/MYOZ1/MYOZ2/POPDC3/RYR1/SCX/SIX4/SMYD1/STAC3/SVIL/TGFB1/VGLL2/YBX3	36
GO:0030595	leukocyte chemotaxis	46/1554	232/18866	1.78765e-08	1.13722e-06	9.235e-07	AIF1/ANXA1/C3AR1/CAMK1D/CCL18/CCL19/CCL2/CCL3/CCL3L3/CCL4/CCL5/CCR1/CCR7/CD74/CHGA/CMKLR1/CORO1A/CSF1R/CXCL10/CXCL11/CXCL13/CXCL16/CXCL9/CXCR3/CXCR5/CYP19A1/DDT/FCER1G/GPR18/GPR183/GPSM3/IL16/ITGB2/KLRC4-KLRK1/LBP/LGALS9/LYN/NCKAP1L/PIK3CG/PPIB/PTK2B/RAC2/SLAMF8/THBS1/THBS4/XCL1	46
GO:0051279	regulation of release of sequestered calcium ion into cytosol	24/1554	81/18866	1.84926e-08	1.16363e-06	9.44942e-07	ANK2/ATP1A2/CASQ1/CASQ2/CORO1A/CXCL10/CXCL11/CXCL9/DHRS7C/DMD/HRC/JPH1/JPH2/LYN/MYO5A/PLN/PTK2B/PTPN6/SNCA/SRI/THY1/TMEM38A/TRDN/XCL1	24
GO:0045619	regulation of lymphocyte differentiation	39/1554	181/18866	2.04322e-08	1.27185e-06	1.03283e-06	ANXA1/BCL6/CCL19/CD2/CD27/CD28/CD74/CD80/CD86/CRTAM/DUSP10/EGR3/FANCD2/FCRL3/GATA3/HLA-DOA/ID2/IKZF3/IL2RA/INPP5D/LGALS9/LILRB4/MIR21/MMP14/NCKAP1L/NFATC2/NLRP3/PCK1/PRDM1/PTPN6/PTPRC/RASGRP1/RHOH/RIPK2/RUNX3/SLAMF8/SOD1/TESPA1/TOX	39
GO:1903706	regulation of hemopoiesis	78/1554	498/18866	2.3752e-08	1.46277e-06	1.18787e-06	AGER/ANXA1/BCL6/C1QC/CASP8/CCL19/CCL3/CCR1/CD2/CD27/CD28/CD4/CD74/CD80/CD86/CRTAM/CUL4A/DUSP10/EGR3/EVI2B/FANCD2/FBN1/FCRL3/FOS/GATA3/GPR137B/GPR171/HLA-DOA/HLA-DRB1/HSPA1A/HSPA1B/ID2/IKZF3/IL2RA/INPP5D/KLF10/LGALS9/LILRB1/LILRB4/LYN/MIR21/MIR221/MMP14/MTURN/MYSM1/NCKAP1L/NFATC2/NLRP3/PCK1/PRDM1/PRKCA/PRKCB/PSMB4/PSMC1/PSMC5/PSMD10/PSMD4/PSMD6/PSME2/PTK2B/PTPN6/PTPRC/RASGRP1/RASSF2/RHOH/RIPK2/RUN…	78
GO:0010522	regulation of calcium ion transport into cytosol	27/1554	101/18866	2.78566e-08	1.69749e-06	1.37848e-06	ANK2/ATP1A2/BAK1/CASQ1/CASQ2/CD4/CORO1A/CXCL10/CXCL11/CXCL9/DHRS7C/DMD/HRC/JPH1/JPH2/LYN/MYO5A/P2RX7/PLN/PTK2B/PTPN6/SNCA/SRI/THY1/TMEM38A/TRDN/XCL1	27
GO:0002695	negative regulation of leukocyte activation	39/1554	184/18866	3.28474e-08	1.98077e-06	1.60852e-06	ABR/ANXA1/ARG2/BANK1/BCL6/CD200/CD274/CD74/CD80/CD84/CD86/CRTAM/CST7/HAVCR2/HLA-DRB1/ID2/IDO1/IL2RA/INPP5D/LAX1/LGALS9/LGALS9C/LILRB1/LYN/MIR21/PAG1/PARP3/PDCD1LG2/PLA2G2D/PTPN22/PTPN6/PTPRC/RUNX3/SPN/TIGIT/TNFAIP3/TNFRSF21/TYROBP/XCL1	39
GO:0035710	CD4-positive, alpha-beta T cell activation	26/1554	97/18866	4.72329e-08	2.79011e-06	2.26576e-06	AGER/ANXA1/ARG2/BCL6/CCL19/CD274/CD80/CD86/GATA3/GPR183/LGALS9/LGALS9C/LY9/MIR21/NCKAP1L/NLRP3/PLA2G2D/RIPK2/RSAD2/RUNX3/SEMA4A/SLAMF6/SPN/TCIRG1/TOX/XCL1	26
GO:0046634	regulation of alpha-beta T cell activation	26/1554	97/18866	4.72329e-08	2.79011e-06	2.26576e-06	AGER/ANXA1/ARG2/BCL6/CCL19/CD274/CD28/CD3E/CD80/CD86/CRTAM/GATA3/HSPH1/LGALS9/LGALS9C/LILRB1/MIR21/NCKAP1L/NLRP3/PRDM1/PTPN22/PTPRC/RASAL3/RIPK2/RUNX3/XCL1	26
GO:0051146	striated muscle cell differentiation	53/1554	295/18866	5.04249e-08	2.94859e-06	2.39445e-06	ACTA1/ACTN2/AFG3L2/AGT/ALPK3/ANKRD1/ANKRD2/ARID1A/ARRB2/CASQ1/CASQ2/CD53/CDK1/CFL2/CSRP3/CXCL10/CXCL9/DMD/FLNC/FLOT1/KLHL40/KLHL41/LMOD2/LMOD3/MMP14/MYF6/MYL2/MYLK3/MYO18B/MYOF/MYOG/MYOZ1/MYOZ2/MYPN/NEB/NFATC2/NOX4/NRAP/OBSCN/POPDC3/RYR1/SIX4/SLC9A1/SMYD1/SRF/STAC3/SYNPO2L/TCAP/TGFB1/TMOD4/TNNT1/TNNT3/TTN	53
GO:0072676	lymphocyte migration	29/1554	117/18866	5.37773e-08	3.11317e-06	2.5281e-06	AIF1/APOD/CCL18/CCL19/CCL2/CCL3/CCL3L3/CCL4/CCL5/CCR7/CD200/CRTAM/CXCL10/CXCL11/CXCL13/CXCL16/CXCR3/DOCK8/GATA3/GCSAM/GPR183/ITGAL/ITGB7/KLRC4-KLRK1/MYO1G/PIK3CG/PTK2B/SPN/XCL1	29
GO:0002688	regulation of leukocyte chemotaxis	30/1554	124/18866	5.73894e-08	3.28938e-06	2.67119e-06	AIF1/C3AR1/CAMK1D/CCL19/CCL2/CCL3/CCL4/CCL5/CCR1/CCR7/CD74/CMKLR1/CSF1R/CXCL10/CXCL13/CYP19A1/DDT/GPR18/GPSM3/KLRC4-KLRK1/LBP/LGALS9/LYN/NCKAP1L/PTK2B/RAC2/SLAMF8/THBS1/THBS4/XCL1	30
GO:0006942	regulation of striated muscle contraction	26/1554	98/18866	5.93018e-08	3.36567e-06	2.73315e-06	ACE2/ACTN3/ANK2/ATP1A2/ATP2A1/ATP2A2/BIN1/CASQ1/CASQ2/CHGA/DMD/DSC2/FGF13/GJA5/HRC/MYH7/MYL2/MYL3/PIK3CG/PLN/SLC9A1/SRI/TMEM38A/TNNI1/TNNT3/UCN	26
GO:0071706	tumor necrosis factor superfamily cytokine production	29/1554	119/18866	8.01822e-08	4.50655e-06	3.65962e-06	ARG2/ARRB2/CCL19/CCL3/CD2/CD274/CD36/CLEC4A/DDT/DICER1/FCER1G/GPR18/HAVCR2/LBP/LGALS9/LY96/NOD1/PTAFR/PTPN22/PTPN6/PTPRC/RASGRP1/RIPK2/SLAMF1/TLR3/TMEM106A/TNFAIP3/ZBTB20/ZFP36	29
GO:0060538	skeletal muscle organ development	36/1554	168/18866	8.19841e-08	4.56352e-06	3.70588e-06	ACTA1/ACTN3/ANKRD1/ANKRD2/ATF3/BTG2/CASQ1/CFL2/CSRP3/EGR1/EGR2/EMD/FLOT1/FOS/KLHL40/KLHL41/LMOD3/MYF6/MYL6B/MYLK2/MYLPF/MYOG/MYOM1/MYOM2/MYOZ1/MYOZ2/POPDC3/RYR1/SCX/SIX4/SMYD1/STAC3/SVIL/TGFB1/VGLL2/YBX3	36
GO:0051250	negative regulation of lymphocyte activation	34/1554	154/18866	8.69338e-08	4.79295e-06	3.89219e-06	ANXA1/ARG2/BANK1/BCL6/CD274/CD74/CD80/CD86/CRTAM/HAVCR2/HLA-DRB1/ID2/IDO1/IL2RA/INPP5D/LAX1/LGALS9/LGALS9C/LILRB1/LYN/MIR21/PAG1/PARP3/PDCD1LG2/PLA2G2D/PTPN22/PTPN6/RUNX3/SPN/TIGIT/TNFAIP3/TNFRSF21/TYROBP/XCL1	34
GO:1903555	regulation of tumor necrosis factor superfamily cytokine production	28/1554	113/18866	9.1448e-08	4.99427e-06	4.05568e-06	ARG2/ARRB2/CCL19/CCL3/CD2/CD274/CD36/CLEC4A/DDT/DICER1/FCER1G/GPR18/HAVCR2/LBP/LGALS9/LY96/NOD1/PTAFR/PTPN22/PTPN6/PTPRC/RASGRP1/RIPK2/SLAMF1/TLR3/TNFAIP3/ZBTB20/ZFP36	28
GO:0050848	regulation of calcium-mediated signaling	26/1554	100/18866	9.24749e-08	5.00315e-06	4.06289e-06	ACTN3/C10orf71/CASQ2/CCL3/CCL4/CD22/CD3E/CD4/CMKLR1/DMD/GBP1/HRC/JPH1/JPH2/MAPT/MYO5A/MYOZ1/MYOZ2/PLN/PTBP1/PTK2B/SLA2/SLC9A1/SRI/TRAT1/TRDN	26
GO:0032496	response to lipopolysaccharide	57/1554	334/18866	1.01002e-07	5.41388e-06	4.39643e-06	ABR/ADM/ANKRD1/ATP2A2/CASP8/CCL2/CCL3/CCL5/CCR7/CD180/CD274/CD36/CD6/CD68/CD80/CD86/CD96/CLDN1/CSF2RB/CX3CR1/CXCL10/CXCL11/CXCL13/CXCL9/DUSP10/FOS/HAVCR2/IDO1/IL10RA/KLRC4-KLRK1/KMO/LBP/LGALS9/LILRB1/LY96/LYN/MIR21/MYD88/NLRP3/NUGGC/P2RX7/PCK1/PDCD1LG2/PLCG2/PRKCA/PTAFR/PTGS2/PTPN22/RIPK2/SCIMP/SLPI/SNCA/TGFB1/TIMP4/TNFAIP3/VIM/ZFP36	57
GO:0097529	myeloid leukocyte migration	43/1554	222/18866	1.03941e-07	5.52029e-06	4.48284e-06	AGER/AIF1/ANXA1/C3AR1/CAMK1D/CCL18/CCL19/CCL2/CCL3/CCL3L3/CCL4/CCL5/CCR1/CCR7/CD200/CD74/CHGA/CMKLR1/CSF1R/CX3CR1/CXCL10/CXCL11/CXCL13/CXCL9/CYP19A1/DDT/FCER1G/ITGB2/JAGN1/LBP/LYN/MCOLN2/MMP14/NCKAP1L/PIK3CG/PPIB/PTK2B/RAC2/RHOH/SLAMF8/THBS1/THBS4/XCL1	43
GO:0031032	actomyosin structure organization	40/1554	200/18866	1.17266e-07	6.17142e-06	5.0116e-06	ACTA1/ACTN2/ANKRD1/ANLN/CASQ1/CASQ2/CCDC88A/CDC42/CFL2/CSRP3/EPB41L5/EVL/GPR65/KLHL41/LMOD2/LMOD3/MIR149/MIR21/MYL2/MYLK3/MYOZ1/MYOZ2/MYPN/NEB/NOX4/NRAP/OBSCN/PTK2B/RGCC/SIX4/SLC9A1/SORBS1/SRF/SYNPO2L/TCAP/TMOD4/TNNT1/TNNT3/TTN/WAS	40
GO:0060326	cell chemotaxis	54/1554	311/18866	1.21995e-07	6.3624e-06	5.16669e-06	AIF1/ANXA1/ARRB2/BIN2/C3AR1/CAMK1D/CCL18/CCL19/CCL2/CCL28/CCL3/CCL3L3/CCL4/CCL5/CCR1/CCR4/CCR7/CD74/CHGA/CMKLR1/CORO1A/CSF1R/CX3CR1/CXCL10/CXCL11/CXCL13/CXCL16/CXCL9/CXCR3/CXCR5/CYP19A1/DDT/EGR3/FCER1G/GPR18/GPR183/GPSM3/IL16/ITGB2/KLRC4-KLRK1/LBP/LGALS9/LYN/MIR149/NCKAP1L/PIK3CG/PPIB/PTK2B/RAC2/SLAMF8/THBS1/THBS4/XCL1/XCR1	54
GO:0060047	heart contraction	51/1554	287/18866	1.28598e-07	6.56281e-06	5.32944e-06	ACE2/ADM/AGT/ANK2/ATP1A2/ATP2A1/ATP2A2/ATP2A3/BIN1/CACNA1S/CACNB3/CACNG6/CASQ1/CASQ2/CDC42/CELF2/CHGA/CSRP3/DES/DMD/DSC2/FGF13/FXYD1/GJA5/GLRX3/GNAO1/HRC/HSPB7/KCNIP3/MYH7/MYL1/MYL2/MYL3/MYL4/MYLK2/PIK3CG/PLN/RYR1/RYR3/SGCG/SLC9A1/SOD1/SRI/TCAP/TMEM38A/TNNC1/TNNI1/TNNI2/TRDN/TTN/UCN	51
GO:0003009	skeletal muscle contraction	16/1554	43/18866	1.29238e-07	6.56281e-06	5.32944e-06	ACTN3/ATP2A1/ATP2A2/CASQ1/DMD/MB/MYH7/STAC3/SYNM/TCAP/TNNC1/TNNC2/TNNI1/TNNI2/TNNT1/TNNT3	16
GO:0070296	sarcoplasmic reticulum calcium ion transport	16/1554	43/18866	1.29238e-07	6.56281e-06	5.32944e-06	ANK2/ATP1A2/ATP2A1/ATP2A2/CASQ1/CASQ2/CCL3/DHRS7C/DMD/HRC/PLN/RYR1/SLN/SRI/TMEM38A/TRDN	16
GO:0090257	regulation of muscle system process	47/1554	256/18866	1.46344e-07	7.36683e-06	5.98235e-06	ACE2/ACTN3/AGT/AIF1/ANK2/ATP1A2/ATP2A1/ATP2A2/BIN1/CASQ1/CASQ2/CHGA/DMD/DSC2/FBXO32/FGF13/GJA5/GLRX3/HRC/JARID2/MIR21/MLIP/MYH7/MYL2/MYL3/MYLK2/MYOG/PIK3CG/PLN/PRKCA/PTAFR/PTGS2/SGCA/SLC9A1/SLN/SOD1/SRF/SRI/TMEM38A/TNNC1/TNNC2/TNNI1/TNNI2/TNNT1/TNNT3/TRIM63/UCN	47
GO:0003015	heart process	52/1554	297/18866	1.58447e-07	7.90731e-06	6.42126e-06	ACE2/ADM/AGT/ANK2/ATP1A2/ATP2A1/ATP2A2/ATP2A3/BIN1/CACNA1S/CACNB3/CACNG6/CASQ1/CASQ2/CDC42/CELF2/CHGA/CSRP3/DES/DMD/DSC2/FGF13/FXYD1/GJA5/GLRX3/GNAO1/HRC/HSPB7/KCNIP3/MYH7/MYL1/MYL2/MYL3/MYL4/MYLK2/NOX4/PIK3CG/PLN/RYR1/RYR3/SGCG/SLC9A1/SOD1/SRI/TCAP/TMEM38A/TNNC1/TNNI1/TNNI2/TRDN/TTN/UCN	52
GO:0032640	tumor necrosis factor production	28/1554	116/18866	1.65723e-07	8.19977e-06	6.65875e-06	ARG2/ARRB2/CCL19/CCL3/CD2/CD36/CLEC4A/DDT/DICER1/FCER1G/GPR18/HAVCR2/LBP/LGALS9/LY96/NOD1/PTAFR/PTPN22/PTPN6/PTPRC/RASGRP1/RIPK2/SLAMF1/TLR3/TMEM106A/TNFAIP3/ZBTB20/ZFP36	28
GO:0006937	regulation of muscle contraction	36/1554	173/18866	1.78074e-07	8.73618e-06	7.09436e-06	ACE2/ACTN3/ANK2/ATP1A2/ATP2A1/ATP2A2/BIN1/CASQ1/CASQ2/CHGA/DMD/DSC2/FGF13/GJA5/HRC/MIR21/MYH7/MYL2/MYL3/MYLK2/PIK3CG/PLN/PTAFR/PTGS2/SLC9A1/SOD1/SRF/SRI/TMEM38A/TNNC1/TNNC2/TNNI1/TNNI2/TNNT1/TNNT3/UCN	36
GO:0070555	response to interleukin-1	41/1554	211/18866	1.86708e-07	9.0828e-06	7.37584e-06	ANKRD1/ANXA1/CCL18/CCL19/CCL2/CCL3/CCL3L3/CCL4/CCL5/CD38/EGR1/GBP1/GBP3/IGBP1/IL1RN/KMO/LGALS9/MIR21/MTHFR/MYD88/MYLK3/NOD1/PCK1/PRKCA/PSMB4/PSMC1/PSMC5/PSMD10/PSMD4/PSMD6/PSME2/PTGIS/RIPK2/RPS27A/SNCA/SQSTM1/TAB3/TRIM63/UBC/XCL1/ZBP1	41
GO:0032680	regulation of tumor necrosis factor production	27/1554	110/18866	1.90153e-07	9.17329e-06	7.44932e-06	ARG2/ARRB2/CCL19/CCL3/CD2/CD36/CLEC4A/DDT/DICER1/FCER1G/GPR18/HAVCR2/LBP/LGALS9/LY96/NOD1/PTAFR/PTPN22/PTPN6/PTPRC/RASGRP1/RIPK2/SLAMF1/TLR3/TNFAIP3/ZBTB20/ZFP36	27
GO:1904062	regulation of cation transmembrane transport	58/1554	349/18866	1.99341e-07	9.53705e-06	7.74472e-06	ACE2/ACTN2/ACTN4/AGT/AHNAK/ANK2/ANK3/ATP1A2/ATP2A1/BIN1/CACNB3/CACNG6/CASQ1/CASQ2/CCL2/CORO1A/COX17/CXCL10/CXCL11/CXCL9/DHRS7C/DLG2/DMD/EPHB2/FGF13/FXYD1/FXYD5/GEM/GLRX/HRC/JPH1/JPH2/KCNAB2/KCNIP3/KIF5B/KLHL24/LYN/MIR21/MMP9/MYO5A/NETO2/PIK3CG/PINK1/PLCG2/PLN/PTK2B/PTPN6/SESTD1/SLC9A1/SLN/SNCA/SRI/STAC3/TCIRG1/THY1/TMEM38A/TRDN/XCL1	58
GO:0032649	regulation of interferon-gamma production	26/1554	104/18866	2.15857e-07	1.02426e-05	8.31766e-06	CCR7/CD2/CD226/CD274/CD3E/CD96/CRTAM/GATA3/HAVCR2/HLA-DPA1/HLA-DPB1/HLA-DRB1/IL1RL1/KLRC4-KLRK1/LGALS9/LGALS9C/LILRB1/PDCD1LG2/PTPN22/RASGRP1/RIPK2/SLAMF6/TLR3/TLR7/TXK/XCL1	26
GO:0045621	positive regulation of lymphocyte differentiation	26/1554	105/18866	2.64663e-07	1.24564e-05	1.01154e-05	ANXA1/BCL6/CCL19/CD27/CD74/CD80/CD86/DUSP10/EGR3/GATA3/IL2RA/INPP5D/LGALS9/LILRB4/MIR21/MMP14/NCKAP1L/NLRP3/PCK1/PTPRC/RASGRP1/RHOH/RIPK2/RUNX3/TESPA1/TOX	26
GO:0031295	T cell costimulation	18/1554	56/18866	2.82327e-07	1.31806e-05	1.07035e-05	BTLA/CCL19/CCR7/CD274/CD28/CD3E/CD5/CD80/CD86/CDC42/GRAP2/ICOS/KLRC4-KLRK1/LCK/LYN/PDCD1LG2/PTPN6/TNFSF13B	18
GO:0019722	calcium-mediated signaling	42/1554	222/18866	2.85859e-07	1.32387e-05	1.07507e-05	ACTN3/ANK2/ATP1A2/ATP2A2/C10orf71/CASQ1/CASQ2/CCL3/CCL4/CCR1/CCR4/CCR7/CD22/CD3E/CD4/CMKLR1/CX3CR1/CXCR3/CXCR5/DMD/GBP1/HRC/JPH1/JPH2/MAPT/MYO5A/MYOZ1/MYOZ2/NFATC2/P2RX7/PLCG2/PLN/PTBP1/PTK2B/PTPRC/SLA2/SLC9A1/SRI/TMEM38A/TRAT1/TRDN/XCR1	42
GO:0060048	cardiac muscle contraction	31/1554	140/18866	2.97049e-07	1.36478e-05	1.10829e-05	ACE2/ANK2/ATP1A2/ATP2A1/ATP2A2/BIN1/CASQ2/CHGA/CSRP3/DMD/DSC2/FGF13/GJA5/HRC/MYH7/MYL1/MYL2/MYL3/MYL4/MYLK2/PIK3CG/PLN/SLC9A1/SRI/TCAP/TMEM38A/TNNC1/TNNI1/TNNI2/TTN/UCN	31
GO:0002699	positive regulation of immune effector process	42/1554	223/18866	3.24649e-07	1.47984e-05	1.20172e-05	ANXA1/CCL19/CD1C/CD1E/CD226/CD28/CD36/CD74/CD80/CD84/CD86/CRTAM/FCER1G/GATA3/HLA-DMB/ITGB2/KLRC4-KLRK1/LBP/LGALS9/LILRB1/LYN/MIR21/MR1/MZB1/NLRP3/P2RX7/PCK1/PTAFR/PTPN22/PTPRC/RAC2/RASGRP1/RBP4/RIPK2/RSAD2/SCIMP/SH2D1A/SLAMF6/TGFB1/TYROBP/VAMP7/XCL1	42
GO:0050854	regulation of antigen receptor-mediated signaling pathway	20/1554	69/18866	4.16388e-07	1.88318e-05	1.52927e-05	CCR7/CD22/CD226/CMTM3/FCRL3/GBP1/GCSAM/LCK/LILRB4/LPXN/LYN/PRKCB/PTPN22/PTPN6/PTPRC/SH2D1A/SLA2/TESPA1/THY1/TRAT1	20
GO:0034764	positive regulation of transmembrane transport	40/1554	210/18866	4.52999e-07	2.03288e-05	1.65083e-05	ACE2/ACTN2/ACTN4/ADIPOR2/AGT/AKT2/ANK2/ANK3/ATP2A1/C2CD5/CACNB3/CASQ1/CCL2/COX17/CXCL10/CXCL11/CXCL9/DMD/EPHB2/FXYD1/GLRX/INSR/JPH2/KIF5B/KLF15/MIR21/P2RX7/PINK1/PLCG2/PTAFR/PTH/RHOQ/SLC9A1/SNCA/SORBS1/SRI/STAC3/THY1/TRDN/XCL1	40
GO:0002285	lymphocyte activation involved in immune response	37/1554	187/18866	4.57096e-07	2.03548e-05	1.65295e-05	ANXA1/APBB1IP/BCL6/CCL19/CD180/CD1C/CD28/CD74/CD80/CD86/CORO1A/DOCK10/FCER1G/GAPT/GATA3/GPR183/HAVCR2/HLA-DMB/ITGAL/LGALS9/LILRB1/LY9/MIR21/NLRP3/PARP3/PCK1/PLCG2/POU2AF1/PTK2B/PTPRC/RIPK2/SEMA4A/SLAMF6/SPN/TGFB1/TP53/VAMP7	37
GO:0045580	regulation of T cell differentiation	32/1554	150/18866	4.70157e-07	2.06192e-05	1.67442e-05	ANXA1/BCL6/CCL19/CD2/CD27/CD28/CD74/CD80/CD86/CRTAM/DUSP10/EGR3/FANCD2/GATA3/HLA-DOA/IL2RA/LGALS9/LILRB4/MIR21/NCKAP1L/NFATC2/NLRP3/PCK1/PRDM1/PTPRC/RASGRP1/RHOH/RIPK2/RUNX3/SOD1/TESPA1/TOX	32
GO:0097530	granulocyte migration	32/1554	150/18866	4.70157e-07	2.06192e-05	1.67442e-05	ANXA1/C3AR1/CAMK1D/CCL18/CCL19/CCL2/CCL3/CCL3L3/CCL4/CCL5/CCR7/CD74/CMKLR1/CSF1R/CXCL10/CXCL11/CXCL13/CXCL9/FCER1G/ITGB2/JAGN1/LBP/MCOLN2/NCKAP1L/PIK3CG/PPIB/RAC2/RHOH/SLAMF8/THBS1/THBS4/XCL1	32
GO:0097305	response to alcohol	43/1554	234/18866	4.7758e-07	2.07873e-05	1.68807e-05	ABCA2/ADCY2/AHR/AKR1C2/AKR1C3/BAK1/BLM/BRCA1/CA3/CASP8/CBL/CCL19/CCL3/CCND1/CCR7/CD27/CDK1/CLDN1/CLDN7/CYBB/EIF4EBP1/FOS/FOSB/GATA3/GRAMD1B/GSN/IGFBP7/MAP4K1/NQO1/OXCT1/PRKAA2/PTH/PTK2B/RBP4/SETD7/SLC2A4/SLIT3/SOD1/SPIDR/TGFB1/TGFBR3/TUFM/TYMS	43
GO:0002026	regulation of the force of heart contraction	12/1554	27/18866	5.04404e-07	2.17182e-05	1.76366e-05	ADM/ATP1A2/ATP2A2/CHGA/CSRP3/GLRX3/MYH7/MYL2/MYL3/MYL4/PLN/SLC9A1	12
GO:1990266	neutrophil migration	28/1554	122/18866	5.06607e-07	2.17182e-05	1.76366e-05	C3AR1/CAMK1D/CCL18/CCL19/CCL2/CCL3/CCL3L3/CCL4/CCL5/CCR7/CD74/CXCL10/CXCL11/CXCL13/CXCL9/FCER1G/ITGB2/JAGN1/LBP/MCOLN2/NCKAP1L/PIK3CG/PPIB/RAC2/RHOH/SLAMF8/THBS4/XCL1	28
GO:0031294	lymphocyte costimulation	18/1554	58/18866	5.10221e-07	2.17182e-05	1.76366e-05	BTLA/CCL19/CCR7/CD274/CD28/CD3E/CD5/CD80/CD86/CDC42/GRAP2/ICOS/KLRC4-KLRK1/LCK/LYN/PDCD1LG2/PTPN6/TNFSF13B	18
GO:0002703	regulation of leukocyte mediated immunity	40/1554	211/18866	5.15289e-07	2.17738e-05	1.76818e-05	ABR/AGER/ARRB2/BCL6/BST2/CD1C/CD1E/CD226/CD28/CD84/CD96/CRTAM/FCER1G/GATA3/HAVCR2/ITGB2/KLRC4-KLRK1/LGALS9/LILRB1/LYN/MR1/NLRP3/P2RX7/PARP3/PTAFR/PTPN6/PTPRC/RAC2/RASGRP1/RSAD2/SCIMP/SERPINB9/SH2D1A/SLAMF6/TGFB1/TLR3/TYROBP/VAMP7/WAS/XCL1	40
GO:0050866	negative regulation of cell activation	39/1554	207/18866	8.37906e-07	3.51496e-05	2.85438e-05	ABR/ANXA1/ARG2/BANK1/BCL6/CD200/CD274/CD74/CD80/CD84/CD86/CRTAM/CST7/HAVCR2/HLA-DRB1/ID2/IDO1/IL2RA/INPP5D/LAX1/LGALS9/LGALS9C/LILRB1/LYN/MIR21/PAG1/PARP3/PDCD1LG2/PLA2G2D/PTPN22/PTPN6/PTPRC/RUNX3/SPN/TIGIT/TNFAIP3/TNFRSF21/TYROBP/XCL1	39
GO:0070374	positive regulation of ERK1 and ERK2 cascade	40/1554	215/18866	8.53394e-07	3.54819e-05	2.88137e-05	AGER/ARRB2/CCL18/CCL19/CCL2/CCL3/CCL3L3/CCL4/CCL5/CCR1/CCR7/CD36/CD4/CD74/CSF1R/DDT/FGA/GLIPR2/GPR183/HAVCR2/HLA-DRB1/LGALS9/MIR21/MIR221/MTURN/NOD1/NOX4/PDGFC/PLA2G2A/PRKCA/PTK2B/PTPN22/PTPRC/RASGRP1/RIPK2/SCIMP/SLAMF1/TGFB1/TNFAIP8L3/XCL1	40
GO:0050868	negative regulation of T cell activation	27/1554	118/18866	8.58087e-07	3.54819e-05	2.88137e-05	ANXA1/ARG2/BCL6/CD274/CD74/CD80/CD86/CRTAM/HAVCR2/HLA-DRB1/IDO1/IL2RA/LAX1/LGALS9/LGALS9C/LILRB1/MIR21/PAG1/PDCD1LG2/PLA2G2D/PTPN22/PTPN6/RUNX3/SPN/TIGIT/TNFRSF21/XCL1	27
GO:0060333	interferon-gamma-mediated signaling pathway	23/1554	91/18866	8.66205e-07	3.55635e-05	2.888e-05	CDC37/CIITA/FCGR1A/GBP1/HLA-DPA1/HLA-DPB1/HLA-DQA1/HLA-DQA2/HLA-DQB1/HLA-DQB2/HLA-DRA/HLA-DRB1/HLA-DRB3/HLA-DRB5/IFI30/NLRC5/OAS1/OAS2/OAS3/PTAFR/STAT1/TP53/TXK	23
GO:0002237	response to molecule of bacterial origin	57/1554	356/18866	8.85767e-07	3.61106e-05	2.93242e-05	ABR/ADM/ANKRD1/ATP2A2/CASP8/CCL2/CCL3/CCL5/CCR7/CD180/CD274/CD36/CD6/CD68/CD80/CD86/CD96/CLDN1/CSF2RB/CX3CR1/CXCL10/CXCL11/CXCL13/CXCL9/DUSP10/FOS/HAVCR2/IDO1/IL10RA/KLRC4-KLRK1/KMO/LBP/LGALS9/LILRB1/LY96/LYN/MIR21/MYD88/NLRP3/NUGGC/P2RX7/PCK1/PDCD1LG2/PLCG2/PRKCA/PTAFR/PTGS2/PTPN22/RIPK2/SCIMP/SLPI/SNCA/TGFB1/TIMP4/TNFAIP3/VIM/ZFP36	57
GO:0048747	muscle fiber development	18/1554	60/18866	8.94532e-07	3.62129e-05	2.94073e-05	ACTA1/AFG3L2/DMD/FLNC/KLHL40/KLHL41/LMOD3/MYF6/MYL2/MYO18B/MYOF/MYOG/NEB/NRAP/RYR1/STAC3/TCAP/TTN	18
GO:0045058	T cell selection	16/1554	49/18866	1.01442e-06	4.07811e-05	3.3117e-05	BCL11B/CCR7/CD28/CD3D/CD3E/CD3G/CD4/CD74/GATA3/LY9/PTPRC/SLAMF6/SPN/SRF/THEMIS/TOX	16
GO:0050672	negative regulation of lymphocyte proliferation	21/1554	79/18866	1.05242e-06	4.20168e-05	3.41204e-05	ARG2/CD274/CD80/CD86/CRTAM/HAVCR2/HLA-DRB1/IDO1/IL2RA/INPP5D/LGALS9/LGALS9C/LILRB1/LYN/PDCD1LG2/PLA2G2D/PTPN6/SPN/TNFRSF21/TYROBP/XCL1	21
GO:0045582	positive regulation of T cell differentiation	23/1554	92/18866	1.06584e-06	4.22612e-05	3.43189e-05	ANXA1/BCL6/CCL19/CD27/CD74/CD80/CD86/DUSP10/EGR3/GATA3/IL2RA/LGALS9/LILRB4/MIR21/NCKAP1L/NLRP3/PCK1/PTPRC/RASGRP1/RHOH/RIPK2/RUNX3/TESPA1	23
GO:0032655	regulation of interleukin-12 production	17/1554	55/18866	1.12367e-06	4.4251e-05	3.59348e-05	AGER/ARRB2/CCL19/CCR7/CD36/CMKLR1/IDO1/IL16/LGALS9/LILRB1/MIR21/RIPK2/SCIMP/SLAMF1/THBS1/TIGIT/TLR3	17
GO:0072678	T cell migration	19/1554	67/18866	1.16812e-06	4.54998e-05	3.69489e-05	AIF1/APOD/CCL2/CCL3/CCL5/CD200/CXCL10/CXCL11/CXCL13/CXCL16/CXCR3/DOCK8/GPR183/ITGAL/ITGB7/MYO1G/PIK3CG/SPN/XCL1	19
GO:0046632	alpha-beta T cell differentiation	25/1554	106/18866	1.19132e-06	4.54998e-05	3.69489e-05	ANXA1/BCL11B/BCL6/CCL19/CD80/CD86/GATA3/GPR18/GPR183/ITK/LGALS9/LY9/MIR21/NCKAP1L/NLRP3/PLA2G2D/PRDM1/RIPK2/RSAD2/RUNX3/SEMA4A/SLAMF6/SPN/TNFSF8/TOX	25
GO:0070664	negative regulation of leukocyte proliferation	22/1554	86/18866	1.19498e-06	4.54998e-05	3.69489e-05	ARG2/CD274/CD80/CD86/CRTAM/HAVCR2/HLA-DRB1/IDO1/IL2RA/INPP5D/LGALS9/LGALS9C/LILRB1/LYN/PDCD1LG2/PLA2G2D/PTPN6/SPN/TNFAIP3/TNFRSF21/TYROBP/XCL1	22
GO:2000106	regulation of leukocyte apoptotic process	22/1554	86/18866	1.19498e-06	4.54998e-05	3.69489e-05	ANXA1/ARG2/BCL6/CCL19/CCL5/CCR7/CD27/CD274/CD3G/CD74/DOCK8/EFNA1/FCER1G/HSH2D/IDO1/LGALS9/LILRB1/LYN/P2RX7/SLC7A11/TCP1/TP53	22
GO:0002577	regulation of antigen processing and presentation	10/1554	20/18866	1.19619e-06	4.54998e-05	3.69489e-05	CCL19/CCR7/CD68/CD74/HLA-DOA/HLA-DOB/NOD1/TAPBPL/THBS1/WAS	10
GO:0071621	granulocyte chemotaxis	28/1554	127/18866	1.20253e-06	4.54998e-05	3.69489e-05	ANXA1/C3AR1/CAMK1D/CCL18/CCL19/CCL2/CCL3/CCL3L3/CCL4/CCL5/CCR7/CD74/CMKLR1/CSF1R/CXCL10/CXCL11/CXCL13/CXCL9/FCER1G/ITGB2/LBP/NCKAP1L/PIK3CG/PPIB/RAC2/THBS1/THBS4/XCL1	28
GO:0032945	negative regulation of mononuclear cell proliferation	21/1554	80/18866	1.31726e-06	4.92059e-05	3.99585e-05	ARG2/CD274/CD80/CD86/CRTAM/HAVCR2/HLA-DRB1/IDO1/IL2RA/INPP5D/LGALS9/LGALS9C/LILRB1/LYN/PDCD1LG2/PLA2G2D/PTPN6/SPN/TNFRSF21/TYROBP/XCL1	21
GO:0002687	positive regulation of leukocyte migration	30/1554	142/18866	1.31749e-06	4.92059e-05	3.99585e-05	AGER/AIF1/C3AR1/CAMK1D/CCL19/CCL3/CCL4/CCL5/CCR1/CCR7/CD74/CMKLR1/CSF1R/CX3CR1/CXCL10/CXCL13/DOCK8/GPSM3/LBP/LGALS9/MMP14/NCKAP1L/PTAFR/PTK2B/RAC2/SPN/THBS1/THBS4/THY1/XCL1	30
GO:0050864	regulation of B cell activation	37/1554	195/18866	1.32994e-06	4.93529e-05	4.00778e-05	AHR/BANK1/BCL6/CD22/CD27/CD28/CD38/CD74/FCRL3/GPR183/ID2/IGHE/IGHV1OR15-1/IGHV3-35/IGHV3-43/IGHV3-7/IGHV3-73/IGHV3-74/IGHV4-59/IGKC/IKZF3/INPP5D/LYN/MMP14/MZB1/NCKAP1L/NFATC2/PARP3/PTPN6/PTPRC/SH3KBP1/SLAMF8/TGFB1/TNFAIP3/TNFRSF21/TNFSF13B/TYROBP	37
GO:0050853	B cell receptor signaling pathway	29/1554	135/18866	1.37529e-06	5.07106e-05	4.11804e-05	BLNK/CD22/CD38/CD79A/CMTM3/FCRL3/GCSAM/IGHE/IGHV1OR15-1/IGHV3-35/IGHV3-43/IGHV3-7/IGHV3-73/IGHV3-74/IGHV4-59/IGKC/ITK/KLHL6/LCK/LPXN/LYN/MS4A1/NCKAP1L/NFATC2/PLCG2/PRKCB/PTPN22/PTPN6/PTPRC	29
GO:0140014	mitotic nuclear division	48/1554	286/18866	1.65235e-06	6.05409e-05	4.91633e-05	ANAPC15/ANAPC5/ANLN/BUB1/BUB1B/CCNB2/CD28/CDC20/CDC26/CDC42/CDC6/CDK1/CDKN1B/CENPE/CENPF/CENPK/CHMP1B/DLGAP5/DSN1/EGF/GEN1/HSPA1A/HSPA1B/INSR/KIF11/KIF18A/KIF20B/KIF22/KNTC1/LPIN1/MAP9/MKI67/MSTO1/MYBL2/NCAPH/NSMCE2/NUF2/NUSAP1/PLK1/PRC1/PRKCA/PRKCB/RAD21/RCC1/RGCC/TPX2/TTN/USP44	48
GO:0071887	leukocyte apoptotic process	25/1554	108/18866	1.72208e-06	6.26989e-05	5.09157e-05	ANXA1/ARG2/BAK1/BCL6/CCL19/CCL5/CCR7/CD27/CD274/CD3G/CD74/DOCK8/EFNA1/FCER1G/HSH2D/IDO1/IL2RA/LGALS9/LILRB1/LYN/P2RX7/SLC7A11/TCP1/TNFRSF21/TP53	25
GO:0070098	chemokine-mediated signaling pathway	22/1554	88/18866	1.81677e-06	6.57328e-05	5.33794e-05	CCL18/CCL19/CCL2/CCL3/CCL3L3/CCL4/CCL5/CCR1/CCR4/CCR7/CMKLR1/CX3CR1/CXCL10/CXCL11/CXCL13/CXCL9/CXCR3/CXCR5/PTK2B/SLIT3/XCL1/XCR1	22
GO:1903038	negative regulation of leukocyte cell-cell adhesion	29/1554	137/18866	1.88662e-06	6.78361e-05	5.50874e-05	ANXA1/ARG2/BCL6/CCL28/CD274/CD74/CD80/CD86/CRTAM/HAVCR2/HLA-DRB1/IDO1/IL2RA/LAX1/LGALS9/LGALS9C/LILRB1/MIR21/MIR221/PAG1/PDCD1LG2/PLA2G2D/PTPN22/PTPN6/RUNX3/SPN/TIGIT/TNFRSF21/XCL1	29
GO:0032615	interleukin-12 production	17/1554	57/18866	1.96188e-06	7.0107e-05	5.69315e-05	AGER/ARRB2/CCL19/CCR7/CD36/CMKLR1/IDO1/IL16/LGALS9/LILRB1/MIR21/RIPK2/SCIMP/SLAMF1/THBS1/TIGIT/TLR3	17
GO:0002286	T cell activation involved in immune response	25/1554	109/18866	2.06189e-06	7.32286e-05	5.94665e-05	ANXA1/APBB1IP/BCL6/CCL19/CD1C/CD74/CD80/CD86/FCER1G/GATA3/GPR183/HAVCR2/HLA-DMB/ITGAL/LGALS9/LILRB1/LY9/MIR21/NLRP3/PCK1/RIPK2/SEMA4A/SLAMF6/SPN/TP53	25
GO:0022408	negative regulation of cell-cell adhesion	36/1554	191/18866	2.16384e-06	7.6381e-05	6.20265e-05	ANXA1/ARG2/BCL6/CCL28/CD274/CD74/CD80/CD86/CRTAM/EPB41L5/FXYD5/GTPBP4/HAVCR2/HLA-DRB1/IDO1/IL1RN/IL2RA/LAX1/LGALS9/LGALS9C/LILRB1/MIR21/MIR221/MYADM/PAG1/PDCD1LG2/PLA2G2D/PTPN22/PTPN6/RGCC/RUNX3/SPN/TGFB1/TIGIT/TNFRSF21/XCL1	36
GO:0000280	nuclear division	64/1554	428/18866	2.19273e-06	7.69316e-05	6.24736e-05	ANAPC15/ANAPC5/ANLN/ASPM/BRCA2/BRIP1/BUB1/BUB1B/C11orf80/CCNB2/CCNE2/CD28/CDC20/CDC26/CDC42/CDC6/CDK1/CDKN1B/CENPE/CENPF/CENPK/CHMP1B/CKS2/DLGAP5/DSN1/EGF/FANCD2/GEN1/HFM1/HSPA1A/HSPA1B/INSR/KIF11/KIF18A/KIF20B/KIF22/KNTC1/LPIN1/MAP9/MASTL/MKI67/MSH5/MSTO1/MYBL2/NCAPH/NSMCE2/NUF2/NUSAP1/PLK1/PRC1/PRKCA/PRKCB/PSMC3IP/RAD1/RAD21/RAD51B/RAD51C/RCC1/RGCC/TOP2A/TPX2/TTN/UBE2B/USP44	64
GO:0002690	positive regulation of leukocyte chemotaxis	23/1554	96/18866	2.35982e-06	8.22951e-05	6.68291e-05	AIF1/C3AR1/CAMK1D/CCL19/CCL3/CCL4/CCL5/CCR1/CCR7/CD74/CMKLR1/CSF1R/CXCL10/CXCL13/GPSM3/LBP/LGALS9/NCKAP1L/PTK2B/RAC2/THBS1/THBS4/XCL1	23
GO:0034767	positive regulation of ion transmembrane transport	32/1554	161/18866	2.41354e-06	8.36647e-05	6.79413e-05	ACE2/ACTN2/ACTN4/AGT/ANK2/ANK3/ATP2A1/CACNB3/CASQ1/CCL2/COX17/CXCL10/CXCL11/CXCL9/DMD/EPHB2/FXYD1/GLRX/JPH2/KIF5B/MIR21/P2RX7/PINK1/PLCG2/PTAFR/SLC9A1/SNCA/SRI/STAC3/THY1/TRDN/XCL1	32
GO:0030593	neutrophil chemotaxis	24/1554	103/18866	2.43626e-06	8.39496e-05	6.81726e-05	C3AR1/CAMK1D/CCL18/CCL19/CCL2/CCL3/CCL3L3/CCL4/CCL5/CCR7/CD74/CXCL10/CXCL11/CXCL13/CXCL9/FCER1G/ITGB2/LBP/NCKAP1L/PIK3CG/PPIB/RAC2/THBS4/XCL1	24
GO:0042130	negative regulation of T cell proliferation	18/1554	64/18866	2.53396e-06	8.67995e-05	7.04869e-05	ARG2/CD274/CD80/CD86/CRTAM/HAVCR2/HLA-DRB1/IDO1/IL2RA/LGALS9/LGALS9C/LILRB1/PDCD1LG2/PLA2G2D/PTPN6/SPN/TNFRSF21/XCL1	18
GO:0038093	Fc receptor signaling pathway	42/1554	241/18866	2.71434e-06	9.24311e-05	7.50602e-05	ARPC1B/ARPC2/CD247/CD3G/CDC42/CYFIP2/FCER1G/FCGR1A/FCGR2A/FOS/GRAP2/HSP90AA1/IGHE/IGHV1OR15-1/IGHV3-7/IGHV4-59/IGKC/IGKV1D-33/IGKV2D-28/IGKV3D-11/IGKV3D-20/IGKV5-2/IGLV6-57/ITK/LCP2/LYN/MYH2/MYO1G/NCKAP1L/NFATC2/PLCG2/PSMB4/PSMC1/PSMC5/PSMD10/PSMD4/PSMD6/PSME2/PTPRC/TAB3/WAS/WIPF1	42
GO:0043501	skeletal muscle adaptation	11/1554	26/18866	2.76276e-06	9.35299e-05	7.59525e-05	ACTA1/ACTN3/ATP2A2/MYH7/MYOG/MYOZ1/MYOZ2/TNNC1/TNNI1/TNNT1/TRIM63	11
GO:1904064	positive regulation of cation transmembrane transport	30/1554	147/18866	2.80305e-06	9.43423e-05	7.66123e-05	ACE2/ACTN2/ACTN4/AGT/ANK2/ANK3/ATP2A1/CACNB3/CASQ1/CCL2/COX17/CXCL10/CXCL11/CXCL9/DMD/EPHB2/FXYD1/GLRX/JPH2/KIF5B/MIR21/PINK1/PLCG2/SLC9A1/SNCA/SRI/STAC3/THY1/TRDN/XCL1	30
GO:0042100	B cell proliferation	23/1554	97/18866	2.85486e-06	9.44387e-05	7.66905e-05	AHR/BCL6/CD180/CD22/CD38/CD74/CD79A/CR2/FCRL3/GAPT/GPR183/IKZF3/INPP5D/LYN/MS4A1/MZB1/NCKAP1L/NFATC2/PTPRC/RASGRP1/TNFRSF21/TNFSF13B/TYROBP	23
GO:1990868	response to chemokine	23/1554	97/18866	2.85486e-06	9.44387e-05	7.66905e-05	CCL18/CCL19/CCL2/CCL3/CCL3L3/CCL4/CCL5/CCR1/CCR4/CCR7/CMKLR1/CX3CR1/CXCL10/CXCL11/CXCL13/CXCL9/CXCR3/CXCR5/DOCK8/PTK2B/SLIT3/XCL1/XCR1	23
GO:1990869	cellular response to chemokine	23/1554	97/18866	2.85486e-06	9.44387e-05	7.66905e-05	CCL18/CCL19/CCL2/CCL3/CCL3L3/CCL4/CCL5/CCR1/CCR4/CCR7/CMKLR1/CX3CR1/CXCL10/CXCL11/CXCL13/CXCL9/CXCR3/CXCR5/DOCK8/PTK2B/SLIT3/XCL1/XCR1	23
GO:0014808	release of sequestered calcium ion into cytosol by sarcoplasmic reticulum	13/1554	36/18866	2.91004e-06	9.57172e-05	7.77287e-05	ANK2/ATP1A2/CASQ1/CASQ2/CCL3/DHRS7C/DMD/HRC/PLN/RYR1/SRI/TMEM38A/TRDN	13
GO:0007162	negative regulation of cell adhesion	49/1554	301/18866	3.15777e-06	0.000103279	8.38691e-05	ACTN4/ADAMDEC1/ANXA1/APOD/ARG2/ARHGDIB/BCL6/CBLL1/CCL28/CD274/CD74/CD80/CD86/CLDN7/CRTAM/EPB41L5/FXYD5/GBP1/GTPBP4/HAVCR2/HLA-DRB1/IDO1/IL1RN/IL2RA/LAX1/LGALS9/LGALS9C/LILRB1/LPXN/MIR21/MIR221/MMP12/MMP14/MYADM/PAG1/PDCD1LG2/PLA2G2D/PLXNC1/PTPN22/PTPN6/PTPRC/RGCC/RUNX3/SPN/TGFB1/THBS1/TIGIT/TNFRSF21/XCL1	49
GO:0007088	regulation of mitotic nuclear division	32/1554	163/18866	3.1831e-06	0.000103522	8.40669e-05	ANAPC15/ANAPC5/ANLN/BUB1/BUB1B/CD28/CDC20/CDC26/CDC42/CDC6/CDKN1B/CENPE/CENPF/CHMP1B/DLGAP5/EGF/GEN1/HSPA1A/HSPA1B/INSR/KIF11/KIF20B/KNTC1/MAP9/MKI67/NSMCE2/NUSAP1/PLK1/RAD21/RCC1/RGCC/USP44	32
GO:0043367	CD4-positive, alpha-beta T cell differentiation	20/1554	78/18866	3.47481e-06	0.000112378	9.12585e-05	ANXA1/BCL6/CCL19/CD80/CD86/GATA3/GPR183/LGALS9/LY9/MIR21/NCKAP1L/NLRP3/PLA2G2D/RIPK2/RSAD2/RUNX3/SEMA4A/SLAMF6/SPN/TOX	20
GO:0000075	cell cycle checkpoint	39/1554	219/18866	3.55836e-06	0.000114441	9.29334e-05	ANAPC15/BLM/BRCA1/BRCC3/BRIP1/BTG2/BUB1/BUB1B/CCND1/CDC20/CDC6/CDK1/CDKN1B/CDKN2B/CENPF/CRY1/CUL4A/DTL/FANCD2/FOXO4/GEN1/KNTC1/MIR21/PLK1/PPP1R10/PRPF19/RAD1/RAD9A/RFWD3/RGCC/RHNO1/TFDP1/TGFB1/TOP2A/TP53/USP44/WDR76/WEE1/ZWILCH	39
GO:0045061	thymic T cell selection	10/1554	22/18866	3.59056e-06	0.000114838	9.32565e-05	CCR7/CD28/CD3D/CD3E/CD3G/CD74/GATA3/PTPRC/SRF/TOX	10
GO:0034765	regulation of ion transmembrane transport	70/1554	489/18866	3.63742e-06	0.000115698	9.39545e-05	ACE2/ACTN2/ACTN4/AGT/AHNAK/AKT2/ANK2/ANK3/ATP1A2/ATP2A1/BIN1/CACNA1S/CACNB3/CACNG6/CASQ1/CASQ2/CCL2/CORO1A/COX17/CXCL10/CXCL11/CXCL9/CYBB/DHRS7C/DLG2/DMD/EPHB2/FGF13/FXYD1/FXYD5/GEM/GJA5/GLRX/HRC/JPH1/JPH2/KCNA2/KCNA3/KCNAB2/KCNIP3/KCNJ15/KCNS3/KIF5B/KLHL24/LYN/MIR21/MMP9/MYO5A/NETO2/P2RX7/PIK3CG/PINK1/PLCG2/PLN/PTAFR/PTK2B/PTPN6/SCN7A/SESTD1/SLC9A1/SLN/SNCA/SRI/STAC3/TCIRG1/THBS1/THY1/TMEM38A/TR…	70
GO:1903514	release of sequestered calcium ion into cytosol by endoplasmic reticulum	13/1554	37/18866	4.1491e-06	0.000131252	0.000106586	ANK2/ATP1A2/CASQ1/CASQ2/CCL3/DHRS7C/DMD/HRC/PLN/RYR1/SRI/TMEM38A/TRDN	13
GO:0036037	CD8-positive, alpha-beta T cell activation	11/1554	27/18866	4.31538e-06	0.00013577	0.000110254	CD274/CLEC4A/CRTAM/GPR18/LILRB1/NCKAP1L/PTPN22/RUNX3/TNFSF8/TOX/XCL1	11
GO:0070372	regulation of ERK1 and ERK2 cascade	49/1554	306/18866	5.05945e-06	0.00015832	0.000128566	AGER/ARRB2/ATF3/CCL18/CCL19/CCL2/CCL3/CCL3L3/CCL4/CCL5/CCR1/CCR7/CD36/CD4/CD74/CSF1R/DDT/DUSP10/DUSP26/EPHB2/FGA/GBP1/GLIPR2/GPR183/HAVCR2/HLA-DRB1/LGALS9/LYN/MIR21/MIR221/MTURN/NOD1/NOX4/PDGFC/PLA2G2A/PRKCA/PTK2B/PTPN22/PTPN6/PTPRC/RASGRP1/RIPK2/SCIMP/SLAMF1/SPRY4/STYX/TGFB1/TNFAIP8L3/XCL1	49
GO:0031349	positive regulation of defense response	58/1554	385/18866	5.13961e-06	0.000159963	0.000129901	AGT/CCL3/CCL5/CCR7/CD226/CD28/CD6/CLEC4A/CRTAM/CTSC/DDT/FABP4/FCER1G/GBP5/GPSM3/HAVCR2/ICAM3/IDO1/IKBKE/IL16/IL1RL1/KLRC4-KLRK1/LBP/LPL/LYN/MIR21/MMP12/MUC16/MYD88/NLRC5/NOD1/NRAS/OPTN/PIK3CG/PLA2G2A/PLCG2/PSMB4/PSMC1/PSMC5/PSMD10/PSMD4/PSMD6/PSME2/PTGS2/PYHIN1/RASGRP1/RIPK2/SH2D1A/SLAMF6/SNCA/SUCNR1/TAB3/TLR3/TLR7/TXK/UCN/VAMP7/ZBP1	58
GO:0048285	organelle fission	68/1554	476/18866	5.35727e-06	0.000165846	0.000134678	ANAPC15/ANAPC5/ANLN/ASPM/BNIP3/BRCA2/BRIP1/BUB1/BUB1B/C11orf80/CCNB2/CCNE2/CD28/CDC20/CDC26/CDC42/CDC6/CDK1/CDKN1B/CENPE/CENPF/CENPK/CHMP1B/CKS2/DLGAP5/DSN1/EGF/FANCD2/GEN1/HFM1/HSPA1A/HSPA1B/INSR/KIF11/KIF18A/KIF20B/KIF22/KNTC1/LPIN1/MAP9/MAPT/MASTL/MKI67/MSH5/MSTO1/MX2/MYBL2/NCAPH/NSMCE2/NUF2/NUSAP1/PINK1/PLK1/PRC1/PRKCA/PRKCB/PSMC3IP/RAD1/RAD21/RAD51B/RAD51C/RCC1/RGCC/TOP2A/TPX2/TTN/UBE2B/USP44	68
GO:0048872	homeostasis of number of cells	43/1554	256/18866	5.52989e-06	0.000169782	0.000137874	ALAS1/ANXA1/BAK1/BCL6/CCNB2/CCR4/CCR7/CD74/CORO1A/DOCK10/FCER1G/GAPT/GATA3/GPR174/GPR183/HSPA1A/HSPA1B/ID2/IKZF1/IL2RA/INPP5D/LGALS9/LYN/MB/MIR221/NCKAP1L/NCSTN/P2RX7/PLA2G2A/PTH/RASSF2/SENP1/SLC7A11/SOD1/SRF/STAT1/TCIRG1/TGFBR3/TNFAIP3/TNFRSF17/TNFSF13B/UBAP2L/ZFP36	43
GO:0051928	positive regulation of calcium ion transport	26/1554	122/18866	5.54305e-06	0.000169782	0.000137874	ANK2/ARRB2/ATP2A1/BAK1/CACNB3/CASQ1/CCL2/CCL3/CCL4/CCL5/CCR1/CD4/CXCL10/CXCL11/CXCL9/JPH2/P2RX7/PLCG2/SLC9A1/SNCA/SRI/STAC3/THY1/TRDN/UCN/XCL1	26
GO:0050879	multicellular organismal movement	16/1554	55/18866	5.60916e-06	0.000170008	0.000138057	ACTN3/ATP2A1/ATP2A2/CASQ1/DMD/MB/MYH7/STAC3/SYNM/TCAP/TNNC1/TNNC2/TNNI1/TNNI2/TNNT1/TNNT3	16
GO:0050881	musculoskeletal movement	16/1554	55/18866	5.60916e-06	0.000170008	0.000138057	ACTN3/ATP2A1/ATP2A2/CASQ1/DMD/MB/MYH7/STAC3/SYNM/TCAP/TNNC1/TNNC2/TNNI1/TNNI2/TNNT1/TNNT3	16
GO:0030183	B cell differentiation	28/1554	137/18866	5.7726e-06	0.00017405	0.00014134	BAK1/BCL6/BLNK/CD27/CD79A/CR2/DOCK10/FCRL3/GPR183/HHEX/ID2/IKZF3/INPP5D/KLF6/MMP14/MS4A1/NCKAP1L/NHEJ1/PLCG2/POU2AF1/PTK2B/PTPN6/PTPRC/SLAMF8/SYVN1/TCIRG1/TP53/TPD52	28
GO:0001909	leukocyte mediated cytotoxicity	24/1554	108/18866	5.88814e-06	0.00017604	0.000142956	AGER/ARRB2/CD1C/CD1E/CD226/CORO1A/CRTAM/CTSC/HAVCR2/KLRC4-KLRK1/LGALS9/LILRB1/MR1/P2RX7/PTPN6/PTPRC/RASGRP1/SERPINB9/SH2D1A/SLAMF6/SLAMF7/TYROBP/VAMP7/XCL1	24
GO:0070371	ERK1 and ERK2 cascade	51/1554	325/18866	5.90443e-06	0.00017604	0.000142956	AGER/AGT/ARRB2/ATF3/CCL18/CCL19/CCL2/CCL3/CCL3L3/CCL4/CCL5/CCR1/CCR7/CD36/CD4/CD74/CSF1R/DDT/DUSP10/DUSP26/EGF/EPHB2/FGA/GBP1/GLIPR2/GPR183/HAVCR2/HLA-DRB1/LGALS9/LYN/MIR21/MIR221/MTURN/NOD1/NOX4/PDGFC/PLA2G2A/PRKCA/PTK2B/PTPN22/PTPN6/PTPRC/RASGRP1/RIPK2/SCIMP/SLAMF1/SPRY4/STYX/TGFB1/TNFAIP8L3/XCL1	51
GO:0042116	macrophage activation	23/1554	101/18866	5.92983e-06	0.00017604	0.000142956	AGER/AIF1/C1QA/CCL3/CD200/CD74/CST7/CTSC/GPR137B/HAVCR2/IL1RL1/ITGB2/LBP/MAPT/NAMPT/PTPRC/SNCA/SUCNR1/THBS1/TLR3/TLR7/TMEM106A/TYROBP	23
GO:0002431	Fc receptor mediated stimulatory signaling pathway	29/1554	145/18866	6.19895e-06	0.000183024	0.000148627	ARPC1B/ARPC2/CD226/CD247/CD3G/CDC42/CYFIP2/FCER1G/FCGR1A/FCGR2A/HSP90AA1/IGHV1OR15-1/IGHV3-7/IGHV4-59/IGKC/IGKV1D-33/IGKV2D-28/IGKV3D-11/IGKV3D-20/IGKV5-2/IGLV6-57/LYN/MYH2/MYO1G/NCKAP1L/PLCG2/PTPRC/WAS/WIPF1	29
GO:0035747	natural killer cell chemotaxis	7/1554	11/18866	6.2283e-06	0.000183024	0.000148627	CCL2/CCL3/CCL4/CCL5/KLRC4-KLRK1/PIK3CG/XCL1	7
GO:0071222	cellular response to lipopolysaccharide	37/1554	208/18866	6.43238e-06	0.000188066	0.000152722	ANKRD1/CCL2/CCL3/CCL5/CD180/CD274/CD36/CD6/CD68/CD80/CD86/CX3CR1/CXCL10/CXCL11/CXCL13/CXCL9/HAVCR2/KLRC4-KLRK1/KMO/LBP/LILRB1/LY96/LYN/MIR21/MYD88/NLRP3/NUGGC/PDCD1LG2/PRKCA/PTAFR/PTPN22/RIPK2/SCIMP/TGFB1/TNFAIP3/VIM/ZFP36	37
GO:0002822	regulation of adaptive immune response based on somatic recombination of immune receptors built from immunoglobulin superfamily domains	30/1554	153/18866	6.55453e-06	0.000190674	0.00015484	AGER/ANXA1/BCL6/CCL19/CD1C/CD1E/CD226/CD274/CD28/CD4/CD80/FCER1G/GATA3/HAVCR2/IL1RL1/LILRB1/MIR21/MR1/NLRP3/P2RX7/PARP3/PTPN6/PTPRC/RIPK2/RSAD2/TGFB1/TNFAIP3/TNFSF13B/WAS/XCL1	30
GO:0032755	positive regulation of interleukin-6 production	21/1554	88/18866	6.84822e-06	0.000198222	0.000160969	AGER/AIF1/CD36/CD74/FCER1G/IFIH1/IL16/LBP/LGALS9/LPL/MYD88/NOD1/P2RX7/POU2AF1/RIPK2/SCIMP/TLR3/TLR7/TYROBP/UCN/ZBTB20	21
GO:0030888	regulation of B cell proliferation	17/1554	62/18866	6.99198e-06	0.000201376	0.000163531	AHR/BCL6/CD22/CD38/CD74/FCRL3/GPR183/IKZF3/INPP5D/LYN/MZB1/NCKAP1L/NFATC2/PTPRC/TNFRSF21/TNFSF13B/TYROBP	17
GO:0050727	regulation of inflammatory response	62/1554	425/18866	7.06556e-06	0.000202488	0.000164433	ABCD2/ABR/ACE2/AGER/AGT/ANXA1/AOAH/APOD/BCL6/BIRC3/CCL3/CCL5/CCR7/CD200/CD28/CD6/CST7/CTSC/CYP19A1/DDT/DUSP10/FABP4/FANCD2/FCER1G/FEM1A/GATA3/GBP5/GPSM3/HLA-DRB1/IDO1/IL16/IL1RL1/IL2RA/LBP/LPL/LYN/MIR149/MIR21/MIR221/MMP9/MYD88/NLRP3/NT5E/PBK/PIK3AP1/PIK3CG/PLA2G2A/PLA2G2D/PSMB4/PTGIS/PTGS2/PTPRC/SLAMF8/SNCA/SOD1/SUCNR1/TLR3/TLR7/TNFAIP3/VAMP7/XCL1/ZBP1	62
GO:0032760	positive regulation of tumor necrosis factor production	15/1554	50/18866	7.21439e-06	0.000205735	0.00016707	CCL19/CCL3/CD2/CD36/DDT/FCER1G/LBP/LY96/NOD1/PTAFR/PTPRC/RASGRP1/RIPK2/TLR3/ZBTB20	15
GO:0001910	regulation of leukocyte mediated cytotoxicity	19/1554	75/18866	7.33675e-06	0.000208198	0.000169071	AGER/ARRB2/CD1C/CD1E/CD226/CRTAM/HAVCR2/KLRC4-KLRK1/LGALS9/LILRB1/MR1/P2RX7/PTPRC/RASGRP1/SERPINB9/SH2D1A/SLAMF6/TYROBP/XCL1	19
GO:0002573	myeloid leukocyte differentiation	37/1554	210/18866	8.06705e-06	0.000227806	0.000184993	C1QC/CASP8/CCL19/CCL3/CCR1/CCR7/CD4/CD74/CDC42/CSF1R/CUL4A/DHRS7B/EVI2B/FBN1/FCER1G/FOS/GATA3/GPR137B/GPR183/HLA-DRB1/ID2/INPP5D/JAGN1/JUNB/KLF10/LILRB1/LILRB4/LRRK1/LYN/MMP9/PRKCA/RASSF2/TCIRG1/TGFB1/TLR3/TYROBP/UBD	37
GO:0002831	regulation of response to biotic stimulus	60/1554	409/18866	8.29712e-06	0.000233165	0.000189346	APOBEC3F/APOBEC3G/ARG2/ARRB2/BIRC3/CCL5/CD180/CD226/CD274/CD36/CD96/CDC37/CLEC4A/CRTAM/DUSP10/FCER1G/GBP5/HAVCR2/ICAM3/IKBKE/IL2RA/KLRC4-KLRK1/LBP/LGALS9/LILRB1/LY96/LYN/MIR21/MMP12/MR1/MUC16/NLRC5/NOD1/NRAS/OPTN/PLCG2/PRKCA/PSMB4/PSMC1/PSMC5/PSMD10/PSMD4/PSMD6/PSME2/PTPN22/PTPN6/PYHIN1/RASGRP1/RIPK2/RNF26/SCIMP/SERPINB9/SH2D1A/SLAMF6/SLAMF8/STAT1/TAB3/TNFAIP3/TXK/ZBP1	60
GO:1903522	regulation of blood circulation	48/1554	303/18866	8.47539e-06	0.000237024	0.00019248	ACE2/ADM/AGER/AGT/ANK2/ATP1A2/ATP2A1/ATP2A2/ATP2A3/BIN1/CACNA1S/CACNB3/CACNG6/CASQ1/CASQ2/CD38/CELF2/CHGA/CSRP3/DES/DMD/DSC2/FGA/FGF13/FXYD1/GJA5/GLRX3/GNAO1/HRC/HSPB7/KCNIP3/MIR21/MYH7/MYL2/MYL3/MYL4/PIK3CG/PLN/PTAFR/PTGS2/RYR1/RYR3/SLC9A1/SMTNL2/SRI/TMEM38A/TRDN/UCN	48
GO:0046635	positive regulation of alpha-beta T cell activation	17/1554	63/18866	8.8472e-06	0.000245055	0.000199001	ANXA1/CCL19/CD28/CD3E/CD80/CD86/HSPH1/LGALS9/MIR21/NCKAP1L/NLRP3/PTPN22/PTPRC/RASAL3/RIPK2/RUNX3/XCL1	17
GO:2000514	regulation of CD4-positive, alpha-beta T cell activation	17/1554	63/18866	8.8472e-06	0.000245055	0.000199001	AGER/ANXA1/ARG2/BCL6/CCL19/CD274/CD80/CD86/GATA3/LGALS9/LGALS9C/MIR21/NCKAP1L/NLRP3/RIPK2/RUNX3/XCL1	17
GO:0050821	protein stabilization	34/1554	187/18866	9.26149e-06	0.000255308	0.000207327	ANK2/ATF7IP/BAG1/CCNH/CCT6A/CCT7/CDC37/CRYAB/DVL1/EFNA1/FLOT1/GTPBP4/HCFC1/HSP90AA1/HSP90AA4P/HSP90AB2P/HSP90AB3P/HSPA1A/HSPA1B/HYPK/NLK/PIM2/PINK1/PPIB/PRKRA/PYHIN1/RASSF2/SYVN1/TAF9B/TCP1/TP53/TYROBP/UBE2B/USP13	34
GO:0051783	regulation of nuclear division	34/1554	188/18866	1.04271e-05	0.000286078	0.000232315	ANAPC15/ANAPC5/ANLN/BUB1/BUB1B/CD28/CDC20/CDC26/CDC42/CDC6/CDKN1B/CENPE/CENPF/CHMP1B/DLGAP5/EGF/GEN1/HSPA1A/HSPA1B/INSR/KIF11/KIF20B/KNTC1/MAP9/MKI67/NSMCE2/NUSAP1/PLK1/RAD1/RAD21/RCC1/RGCC/UBE2B/USP44	34
GO:0019058	viral life cycle	52/1554	341/18866	1.10158e-05	0.000300804	0.000244273	ACE2/ANPEP/APOBEC3B/APOBEC3C/APOBEC3D/APOBEC3F/APOBEC3G/BANF1/BST2/CCL2/CCL5/CCNK/CD28/CD4/CD74/CD80/CD86/CDC42/CDK1/CHMP1B/CLDN1/CR2/GSN/HLA-DRB1/HSPA1A/HSPA1B/HTATSF1/ITGB7/LGALS9/MIR221/NFIA/NUP210/NUP43/OAS1/OAS2/OAS3/POM121C/PPIB/PPID/PPIH/RAB7A/RPS27A/RSAD2/SELPLG/SLAMF1/SLPI/TBC1D20/TOP2A/TRIM14/UBAP1/UBC/USP6NL	52
GO:0038094	Fc-gamma receptor signaling pathway	28/1554	142/18866	1.17763e-05	0.000320062	0.000259911	ARPC1B/ARPC2/CD247/CD3G/CDC42/CYFIP2/FCER1G/FCGR1A/FCGR2A/HSP90AA1/IGHV1OR15-1/IGHV3-7/IGHV4-59/IGKC/IGKV1D-33/IGKV2D-28/IGKV3D-11/IGKV3D-20/IGKV5-2/IGLV6-57/LYN/MYH2/MYO1G/NCKAP1L/PLCG2/PTPRC/WAS/WIPF1	28
GO:1903557	positive regulation of tumor necrosis factor superfamily cytokine production	15/1554	52/18866	1.22731e-05	0.000332005	0.00026961	CCL19/CCL3/CD2/CD36/DDT/FCER1G/LBP/LY96/NOD1/PTAFR/PTPRC/RASGRP1/RIPK2/TLR3/ZBTB20	15
GO:0002468	dendritic cell antigen processing and presentation	7/1554	12/18866	1.38802e-05	0.000373243	0.000303098	CCL19/CCR7/CD68/CD74/CLEC4A/NOD1/THBS1	7
GO:0048247	lymphocyte chemotaxis	17/1554	65/18866	1.39265e-05	0.000373243	0.000303098	CCL18/CCL19/CCL2/CCL3/CCL3L3/CCL4/CCL5/CXCL10/CXCL11/CXCL13/CXCL16/CXCR3/GPR183/KLRC4-KLRK1/PIK3CG/PTK2B/XCL1	17
GO:0036293	response to decreased oxygen levels	55/1554	371/18866	1.43546e-05	0.000382943	0.000310975	ACTN4/ADM/AGER/AHCY/ALAS1/ANKRD1/ATF4/BNIP3/BRIP1/CACNB3/CBL/CCNA2/CD38/CDKN1B/CRYAB/CYBB/EDNRA/EGLN1/EGR1/EIF4EBP1/HIF1AN/MB/MIR21/MMP14/MTHFR/NAMPT/NOX4/NR4A2/PCK1/PDK1/PGK1/PINK1/PSMB4/PSMC1/PSMC5/PSMD10/PSMD4/PSMD6/PSME2/PTGIS/PTGS2/PTK2B/RGCC/RPS27A/RYR1/SLC2A4/SLC9A1/SRF/TGFBR3/THBS1/TP53/TXN2/UBC/UCP2/UCP3	55
GO:0032675	regulation of interleukin-6 production	30/1554	159/18866	1.4483e-05	0.000384597	0.000312318	AGER/AIF1/ARRB2/CD200/CD36/CD74/FCER1G/HAVCR2/IFIH1/IL16/LBP/LGALS9/LPL/MIR149/MYD88/NCKAP1L/NOD1/P2RX7/POU2AF1/PTPN22/PTPN6/RIPK2/SCIMP/SLAMF1/TLR3/TLR7/TNFAIP3/TYROBP/UCN/ZBTB20	30
GO:0032612	interleukin-1 production	25/1554	121/18866	1.47296e-05	0.00038936	0.000316186	AGER/ANXA1/ARRB2/CASP8/CCL19/CCL3/CCR7/CD36/CX3CR1/EGR1/GBP5/HAVCR2/IL16/LGALS9/LPL/MR1/NLRP3/NOD1/P2RX7/PYHIN1/RIPK2/SUCNR1/TMEM106A/TNFAIP3/TYROBP	25
GO:0071347	cellular response to interleukin-1	33/1554	183/18866	1.48796e-05	0.000391537	0.000317954	ANKRD1/CCL18/CCL19/CCL2/CCL3/CCL3L3/CCL4/CCL5/EGR1/GBP1/GBP3/IL1RN/KMO/MIR21/MYD88/MYLK3/NOD1/PCK1/PSMB4/PSMC1/PSMC5/PSMD10/PSMD4/PSMD6/PSME2/PTGIS/RIPK2/RPS27A/SQSTM1/TAB3/UBC/XCL1/ZBP1	33
GO:0031663	lipopolysaccharide-mediated signaling pathway	16/1554	59/18866	1.5087e-05	0.000395196	0.000320926	CCL2/CCL3/CCL5/CD180/CD36/CD6/LBP/LY96/LYN/PRKCA/PTAFR/PTPN22/RIPK2/SCIMP/TGFB1/TNFAIP3	16
GO:0050921	positive regulation of chemotaxis	28/1554	144/18866	1.5474e-05	0.000403508	0.000327676	AGER/AIF1/C3AR1/CAMK1D/CCL19/CCL3/CCL4/CCL5/CCR1/CCR4/CCR7/CD74/CMKLR1/CSF1R/CXCL10/CXCL13/GPSM3/IL16/LBP/LGALS9/NCKAP1L/PTK2B/RAC2/SUCNR1/TGFB1/THBS1/THBS4/XCL1	28
GO:0043270	positive regulation of ion transport	45/1554	284/18866	1.59277e-05	0.000413477	0.000335771	ACE2/ACTN2/ACTN4/AGT/ANK2/ANK3/ARRB2/ATF4/ATP2A1/BAK1/CACNB3/CASQ1/CCL2/CCL3/CCL4/CCL5/CCR1/CD4/CETP/COX17/CXCL10/CXCL11/CXCL9/DMD/EPHB2/FABP3/FXYD1/GLRX/JPH2/KIF5B/KMO/MIR21/P2RX7/PINK1/PLCG2/PTAFR/SLC9A1/SNCA/SRI/STAC3/THY1/TRDN/UCN/VAMP7/XCL1	45
GO:0009266	response to temperature stimulus	39/1554	233/18866	1.61081e-05	0.000416293	0.000338058	ADM/ARPP21/ARRB2/ATP2A2/BAG1/CASP8/CASQ1/CRYAB/CXCL10/DNAJA4/DNAJB4/DNAJC2/FKBP4/FOS/HSP90AA1/HSP90AA4P/HSP90AB2P/HSP90AB3P/HSPA1A/HSPA1B/HSPA6/HSPH1/IER5/IGFBP7/LPL/LYN/MAPT/MYOF/NUP210/NUP43/PLAC8/POM121C/PTGS2/SLC9A1/SOD1/TFEC/THBS1/UCP2/UCP3	39
GO:0002819	regulation of adaptive immune response	31/1554	168/18866	1.66796e-05	0.000429147	0.000348496	AGER/ANXA1/BCL6/CCL19/CD1C/CD1E/CD226/CD274/CD28/CD4/CD80/DUSP10/FCER1G/GATA3/HAVCR2/IL1RL1/LILRB1/MIR21/MR1/NLRP3/P2RX7/PARP3/PTPN6/PTPRC/RIPK2/RSAD2/TGFB1/TNFAIP3/TNFSF13B/WAS/XCL1	31
GO:0001776	leukocyte homeostasis	20/1554	86/18866	1.69672e-05	0.000434615	0.000352936	ANXA1/BAK1/CCNB2/CD74/CORO1A/DOCK10/FCER1G/GAPT/GPR174/GPR183/IL2RA/LGALS9/LYN/NCKAP1L/P2RX7/SLC7A11/TCIRG1/TNFAIP3/TNFRSF17/TNFSF13B	20
GO:0043368	positive T cell selection	12/1554	36/18866	1.80407e-05	0.000460078	0.000373614	BCL11B/CD3D/CD3E/CD3G/CD74/LY9/PTPRC/SLAMF6/SPN/SRF/THEMIS/TOX	12
GO:0070227	lymphocyte apoptotic process	18/1554	73/18866	1.89399e-05	0.000480891	0.000390516	ARG2/BAK1/BCL6/CCL5/CD27/CD274/CD3G/CD74/DOCK8/EFNA1/HSH2D/IDO1/IL2RA/LGALS9/LYN/P2RX7/TNFRSF21/TP53	18
GO:0032623	interleukin-2 production	15/1554	54/18866	2.02544e-05	0.000509959	0.000414121	ANXA1/CD247/CD28/CD4/CD80/CD86/FCER1G/GATA3/GBP1/HAVCR2/PTPRC/RIPK2/TNFAIP3/XCL1/ZFP36	15
GO:0015980	energy derivation by oxidation of organic compounds	44/1554	278/18866	2.02609e-05	0.000509959	0.000414121	ACTN3/AKT2/BNIP3/CDK1/COX4I1/COX5B/COX6A1/COX6A2/COX8A/DNAJC15/GBE1/GYG1/IDH3B/IDH3G/IMMP2L/INSR/ND6/NDUFA13/NDUFA4/NDUFA5/NDUFAF1/NDUFB6/PDHA1/PDHA2/PGM1/PGM2L1/PHKA1/PHKG1/PINK1/PPP1R1A/PPP1R3C/PPP1R3F/PTH/PYGM/RB1CC1/SDHAF2/SNCA/SORBS1/STBD1/TP53/UCN/UGP2/UQCRH/UQCRHL	44
GO:0002706	regulation of lymphocyte mediated immunity	29/1554	154/18866	2.07611e-05	0.000520286	0.000422507	AGER/ARRB2/BCL6/CD1C/CD1E/CD226/CD28/CD96/CRTAM/FCER1G/GATA3/HAVCR2/KLRC4-KLRK1/LGALS9/LILRB1/MR1/NLRP3/P2RX7/PARP3/PTPN6/PTPRC/RASGRP1/RSAD2/SERPINB9/SH2D1A/SLAMF6/TGFB1/WAS/XCL1	29
GO:0032635	interleukin-6 production	31/1554	170/18866	2.12578e-05	0.000530436	0.00043075	AGER/AIF1/ARRB2/CD200/CD36/CD74/FCER1G/HAVCR2/IFIH1/IL16/LBP/LGALS9/LPL/MIR149/MYD88/NCKAP1L/NOD1/P2RX7/POU2AF1/PTPN22/PTPN6/RIPK2/SCIMP/SLAMF1/TLR3/TLR7/TMEM106A/TNFAIP3/TYROBP/UCN/ZBTB20	31
GO:0002507	tolerance induction	10/1554	26/18866	2.17079e-05	0.000537039	0.000436112	CCR4/CD274/CD3E/HAVCR2/ICOS/IDO1/IL2RA/LGALS9/LYN/TNFAIP3	10
GO:0090023	positive regulation of neutrophil chemotaxis	10/1554	26/18866	2.17079e-05	0.000537039	0.000436112	C3AR1/CAMK1D/CCL19/CCR7/CD74/LBP/NCKAP1L/RAC2/THBS4/XCL1	10
GO:0002433	immune response-regulating cell surface receptor signaling pathway involved in phagocytosis	27/1554	139/18866	2.22235e-05	0.000545134	0.000442685	ARPC1B/ARPC2/CD247/CD3G/CDC42/CYFIP2/FCGR1A/FCGR2A/HSP90AA1/IGHV1OR15-1/IGHV3-7/IGHV4-59/IGKC/IGKV1D-33/IGKV2D-28/IGKV3D-11/IGKV3D-20/IGKV5-2/IGLV6-57/LYN/MYH2/MYO1G/NCKAP1L/PLCG2/PTPRC/WAS/WIPF1	27
GO:0038096	Fc-gamma receptor signaling pathway involved in phagocytosis	27/1554	139/18866	2.22235e-05	0.000545134	0.000442685	ARPC1B/ARPC2/CD247/CD3G/CDC42/CYFIP2/FCGR1A/FCGR2A/HSP90AA1/IGHV1OR15-1/IGHV3-7/IGHV4-59/IGKC/IGKV1D-33/IGKV2D-28/IGKV3D-11/IGKV3D-20/IGKV5-2/IGLV6-57/LYN/MYH2/MYO1G/NCKAP1L/PLCG2/PTPRC/WAS/WIPF1	27
GO:0002440	production of molecular mediator of immune response	47/1554	306/18866	2.37565e-05	0.000580281	0.000471227	BCL6/BST2/CD22/CD226/CD28/CD36/CD74/CD86/CD96/CHGA/DENND1B/FCER1G/FCRL3/GAPT/GATA3/HLA-DQB1/HLA-DRB1/IGKC/IGKV1-13/IGKV1D-33/IGKV1D-42/IGKV1D-43/IGKV1D-8/IGKV2D-24/IGKV2D-26/IGKV2D-28/IGKV3D-11/IGKV3D-20/IGKV5-2/IGKV6-21/IGLV6-57/IGLV9-49/LILRB1/MR1/MZB1/NLRP3/PARP3/PTPN22/PTPRC/RBP4/RSAD2/SCIMP/TCIRG1/TGFB1/TLR3/TNFSF13B/XCL1	47
GO:0001818	negative regulation of cytokine production	53/1554	360/18866	2.47957e-05	0.000603118	0.000489772	ABCD2/AGER/ANXA1/APOD/ARG2/ARRB2/BCL6/BST2/CCR7/CD200/CD274/CD84/CD96/CLEC4A/CMKLR1/CX3CR1/DICER1/GATA3/GBP1/GPR18/HAVCR2/HLA-DRB1/IDO1/IFIH1/IKBKE/IL1RL1/LBP/LGALS9/LGALS9C/LILRB1/MIR149/MIR21/MIR221/NCKAP1L/NLRC5/NLRP3/OTUD7B/PDCD1LG2/PTPN22/PTPN6/PTPRC/REL/RGCC/SLAMF1/TGFB1/THBS1/TIGIT/TNFAIP3/TNFRSF21/TYROBP/UBA7/XCL1/ZFP36	53
GO:0050920	regulation of chemotaxis	38/1554	229/18866	2.51037e-05	0.000608056	0.000493782	AGER/AIF1/C3AR1/CAMK1D/CCL19/CCL2/CCL3/CCL4/CCL5/CCR1/CCR4/CCR7/CD74/CMKLR1/CSF1R/CXCL10/CXCL13/CYP19A1/DDT/GPR18/GPR183/GPSM3/IL16/KLRC4-KLRK1/LBP/LGALS9/LYN/MIR149/NCKAP1L/PTK2B/RAC2/SEMA4A/SLAMF8/SUCNR1/TGFB1/THBS1/THBS4/XCL1	38
GO:0032695	negative regulation of interleukin-12 production	8/1554	17/18866	2.5716e-05	0.000618448	0.000502221	ARRB2/CCR7/CMKLR1/LILRB1/MIR21/SLAMF1/THBS1/TIGIT	8
GO:0014888	striated muscle adaptation	15/1554	55/18866	2.57464e-05	0.000618448	0.000502221	ACTA1/ACTN3/ATP2A2/GSN/KLF15/MLIP/MYH7/MYOG/MYOZ1/MYOZ2/TCAP/TNNC1/TNNI1/TNNT1/TRIM63	15
GO:0034605	cellular response to heat	25/1554	125/18866	2.64112e-05	0.000629194	0.000510948	ARPP21/ATP2A2/BAG1/CRYAB/CXCL10/DNAJC2/FKBP4/HSP90AA1/HSP90AA4P/HSP90AB2P/HSP90AB3P/HSPA1A/HSPA1B/HSPA6/HSPH1/IER5/LYN/MAPT/MYOF/NUP210/NUP43/POM121C/PTGS2/TFEC/THBS1	25
GO:0043500	muscle adaptation	25/1554	125/18866	2.64112e-05	0.000629194	0.000510948	ACTA1/ACTN3/AGT/AIF1/ATP2A2/CASQ1/FBXO32/GLRX3/GSN/JARID2/KLF15/MIR21/MLIP/MYH7/MYOG/MYOZ1/MYOZ2/PRKCA/SGCA/SLC9A1/TCAP/TNNC1/TNNI1/TNNT1/TRIM63	25
GO:0008016	regulation of heart contraction	41/1554	256/18866	2.89184e-05	0.000680585	0.00055268	ACE2/ADM/AGT/ANK2/ATP1A2/ATP2A1/ATP2A2/ATP2A3/BIN1/CACNA1S/CACNB3/CACNG6/CASQ1/CASQ2/CELF2/CHGA/CSRP3/DES/DMD/DSC2/FGF13/FXYD1/GJA5/GLRX3/GNAO1/HRC/HSPB7/KCNIP3/MYH7/MYL2/MYL3/MYL4/PIK3CG/PLN/RYR1/RYR3/SLC9A1/SRI/TMEM38A/TRDN/UCN	41
GO:0071219	cellular response to molecule of bacterial origin	37/1554	222/18866	2.89293e-05	0.000680585	0.00055268	ANKRD1/CCL2/CCL3/CCL5/CD180/CD274/CD36/CD6/CD68/CD80/CD86/CX3CR1/CXCL10/CXCL11/CXCL13/CXCL9/HAVCR2/KLRC4-KLRK1/KMO/LBP/LILRB1/LY96/LYN/MIR21/MYD88/NLRP3/NUGGC/PDCD1LG2/PRKCA/PTAFR/PTPN22/RIPK2/SCIMP/TGFB1/TNFAIP3/VIM/ZFP36	37
GO:1901019	regulation of calcium ion transmembrane transporter activity	20/1554	89/18866	2.89657e-05	0.000680585	0.00055268	AHNAK/ANK2/ATP1A2/ATP2A1/CACNB3/CASQ1/CASQ2/DMD/GEM/HRC/JPH1/JPH2/MYO5A/PLCG2/PLN/SLC9A1/SLN/SRI/STAC3/TRDN	20
GO:0010880	regulation of release of sequestered calcium ion into cytosol by sarcoplasmic reticulum	11/1554	32/18866	2.90386e-05	0.000680585	0.00055268	ANK2/ATP1A2/CASQ1/CASQ2/DHRS7C/DMD/HRC/PLN/SRI/TMEM38A/TRDN	11
GO:0002260	lymphocyte homeostasis	16/1554	62/18866	2.96744e-05	0.0006899	0.000560245	BAK1/CCNB2/CD74/CORO1A/DOCK10/GAPT/GPR174/IL2RA/LGALS9/LYN/NCKAP1L/P2RX7/TCIRG1/TNFAIP3/TNFRSF17/TNFSF13B	16
GO:0034113	heterotypic cell-cell adhesion	16/1554	62/18866	2.96744e-05	0.0006899	0.000560245	AGER/CD2/CD200/DSC2/FGA/FLOT1/IL1RN/ITGA7/ITGAX/ITGB2/ITGB7/LCK/MIR221/MYADM/PTPRC/THY1	16
GO:0006911	phagocytosis, engulfment	25/1554	126/18866	3.04097e-05	0.000704167	0.000571831	AIF1/ARHGAP25/BIN2/CD36/CDC42/FCER1G/FCGR1A/GSN/IGHE/IGHV1OR15-1/IGHV3-35/IGHV3-43/IGHV3-7/IGHV3-73/IGHV3-74/IGHV4-59/IGKC/ITGB2/MFGE8/NCKAP1L/RAB31/RAC2/RHOH/THBS1/VAMP7	25
GO:0030071	regulation of mitotic metaphase/anaphase transition	15/1554	56/18866	3.25109e-05	0.000746848	0.00060649	ANAPC15/ANAPC5/BUB1/BUB1B/CDC20/CDC26/CDC6/CENPE/CENPF/DLGAP5/GEN1/NSMCE2/PLK1/RAD21/USP44	15
GO:0070228	regulation of lymphocyte apoptotic process	15/1554	56/18866	3.25109e-05	0.000746848	0.00060649	ARG2/BCL6/CCL5/CD27/CD274/CD3G/CD74/DOCK8/EFNA1/HSH2D/IDO1/LGALS9/LYN/P2RX7/TP53	15
GO:0007093	mitotic cell cycle checkpoint	30/1554	166/18866	3.42134e-05	0.00077977	0.000633225	ANAPC15/BLM/BRCA1/BTG2/BUB1/BUB1B/CCND1/CDC20/CDC6/CDK1/CDKN1B/CDKN2B/CENPF/FANCD2/FOXO4/GEN1/KNTC1/MIR21/PLK1/PPP1R10/RAD9A/RFWD3/RGCC/TFDP1/TGFB1/TOP2A/TP53/USP44/WEE1/ZWILCH	30
GO:0009408	response to heat	30/1554	166/18866	3.42134e-05	0.00077977	0.000633225	ARPP21/ATP2A2/BAG1/CASQ1/CRYAB/CXCL10/DNAJA4/DNAJB4/DNAJC2/FKBP4/HSP90AA1/HSP90AA4P/HSP90AB2P/HSP90AB3P/HSPA1A/HSPA1B/HSPA6/HSPH1/IER5/IGFBP7/LYN/MAPT/MYOF/NUP210/NUP43/POM121C/PTGS2/SOD1/TFEC/THBS1	30
GO:0001774	microglial cell activation	14/1554	50/18866	3.44953e-05	0.000779961	0.00063338	AGER/AIF1/C1QA/CCL3/CST7/CTSC/ITGB2/MAPT/NAMPT/PTPRC/SNCA/TLR3/TLR7/TYROBP	14
GO:0002269	leukocyte activation involved in inflammatory response	14/1554	50/18866	3.44953e-05	0.000779961	0.00063338	AGER/AIF1/C1QA/CCL3/CST7/CTSC/ITGB2/MAPT/NAMPT/PTPRC/SNCA/TLR3/TLR7/TYROBP	14
GO:0055117	regulation of cardiac muscle contraction	19/1554	83/18866	3.4626e-05	0.000779961	0.00063338	ACE2/ANK2/ATP1A2/ATP2A1/ATP2A2/BIN1/CASQ2/CHGA/DMD/DSC2/FGF13/GJA5/HRC/PIK3CG/PLN/SLC9A1/SRI/TMEM38A/UCN	19
GO:0019079	viral genome replication	25/1554	127/18866	3.49461e-05	0.000782971	0.000635824	APOBEC3B/APOBEC3C/APOBEC3D/APOBEC3F/APOBEC3G/BANF1/BST2/CCL2/CCL5/CCNK/CD28/CDC42/HTATSF1/MIR221/NFIA/OAS1/OAS2/OAS3/PPIB/PPID/PPIH/RSAD2/SLPI/TBC1D20/TOP2A	25
GO:1905521	regulation of macrophage migration	13/1554	44/18866	3.50301e-05	0.000782971	0.000635824	C3AR1/CCL3/CCL5/CD200/CMKLR1/CSF1R/CX3CR1/CYP19A1/DDT/MMP14/PTK2B/SLAMF8/THBS1	13
GO:1901990	regulation of mitotic cell cycle phase transition	62/1554	448/18866	3.65197e-05	0.000813125	0.000660312	AIF1/ANAPC15/ANAPC5/ANLN/ANXA1/APEX1/BLM/BRCA1/BTG2/BUB1/BUB1B/CCL2/CCND1/CCND3/CDC20/CDC26/CDC6/CDK1/CDKN1B/CDKN2B/CENPE/CENPF/CEP135/CEP70/CNTRL/CUL4A/DACT1/DLGAP5/DTL/FOXO4/GEN1/GPR132/HSP90AA1/ID2/KNTC1/LSM10/MIR21/MIR221/NSMCE2/PCNT/PLK1/PLK4/PSMB4/PSMC1/PSMC5/PSMD10/PSMD4/PSMD6/PSME2/PTPN6/RAD21/RAD51B/RAD51C/RFWD3/RGCC/TFDP1/TP53/TPX2/UBD/UBE2E1/USP44/WEE1	62
GO:1901987	regulation of cell cycle phase transition	66/1554	486/18866	3.76506e-05	0.000835094	0.000678152	AIF1/ANAPC15/ANAPC5/ANLN/ANXA1/APEX1/ATF5/BLM/BRCA1/BRCC3/BTG2/BUB1/BUB1B/CCL2/CCND1/CCND3/CDC20/CDC26/CDC6/CDK1/CDKN1B/CDKN2B/CENPE/CENPF/CEP135/CEP70/CNTRL/CUL4A/DACT1/DDRGK1/DLGAP5/DTL/FOXO4/GEN1/GPR132/HSP90AA1/ID2/KNTC1/LSM10/MIR21/MIR221/NSMCE2/PAGR1/PCNT/PLK1/PLK4/PSMB4/PSMC1/PSMC5/PSMD10/PSMD4/PSMD6/PSME2/PTPN6/RAD21/RAD51B/RAD51C/RFWD3/RGCC/TFDP1/TP53/TPX2/UBD/UBE2E1/USP44/WEE1	66
GO:0050777	negative regulation of immune response	29/1554	159/18866	3.85355e-05	0.000851457	0.00069144	ABR/ANXA1/ARG2/ARRB2/BCL6/BST2/CD84/CD96/DUSP10/HAVCR2/HLA-DRB1/IL1RL1/IL2RA/INPP5D/LGALS9/LILRB1/LYN/MIR21/MMP12/NLRC5/PARP3/PSMB4/PTPN6/PTPRC/SERPINB9/SLAMF8/TGFB1/TNFAIP3/XCL1	29
GO:2000377	regulation of reactive oxygen species metabolic process	34/1554	200/18866	3.96605e-05	0.000872984	0.000708921	ABCD2/ACE2/AGT/AIF1/AKR1C3/ARG2/BNIP3/BRCA1/CD36/CRYAB/CX3CR1/FOXM1/HP/HSP90AA1/INSR/ITGB2/KLRC4-KLRK1/MAPT/MIR21/MPV17/NOX4/PARL/PINK1/PTGIS/PTGS2/PTK2B/RAC2/SNCA/SOD1/TGFB1/THBS1/TMEM106A/TP53/TYROBP	34
GO:0046640	regulation of alpha-beta T cell proliferation	11/1554	33/18866	4.03305e-05	0.000882152	0.000716366	ARG2/CD274/CD28/CD3E/LGALS9/LGALS9C/PTPN22/PTPRC/RASAL3/RIPK2/XCL1	11
GO:0002833	positive regulation of response to biotic stimulus	40/1554	251/18866	4.03818e-05	0.000882152	0.000716366	CCL5/CD180/CD226/CD274/CLEC4A/CRTAM/FCER1G/GBP5/HAVCR2/ICAM3/IKBKE/KLRC4-KLRK1/LBP/LY96/LYN/MMP12/MR1/MUC16/NLRC5/NOD1/NRAS/OPTN/PLCG2/PRKCA/PSMB4/PSMC1/PSMC5/PSMD10/PSMD4/PSMD6/PSME2/PYHIN1/RASGRP1/RIPK2/SCIMP/SH2D1A/SLAMF6/TAB3/TXK/ZBP1	40
GO:1905517	macrophage migration	15/1554	57/18866	4.07924e-05	0.000887771	0.000720929	C3AR1/CCL2/CCL3/CCL5/CD200/CMKLR1/CSF1R/CX3CR1/CYP19A1/DDT/MCOLN2/MMP14/PTK2B/SLAMF8/THBS1	15
GO:0007249	I-kappaB kinase/NF-kappaB signaling	44/1554	286/18866	4.09849e-05	0.00088862	0.000721618	ATP2C1/BIRC3/BST2/CASP8/CCL19/CCR7/CD36/CD4/CD74/CTH/CX3CR1/DDRGK1/HLA-DRB1/IKBKE/JMJD8/LGALS9/LY96/MYD88/NKIRAS1/NOD1/OPTN/OTUD7B/PIM2/PINK1/PRKCB/REL/RHOH/RIPK2/RPS27A/SHISA5/SLC35B2/SQSTM1/STAT1/TAB3/TLR3/TLR7/TMED4/TMEM106A/TMEM9B/TNFAIP3/TRIM14/TRIM59/UBC/UBD	44
GO:0032611	interleukin-1 beta production	22/1554	106/18866	4.37259e-05	0.000944512	0.000767006	AGER/ARRB2/CASP8/CCL19/CCL3/CCR7/CD36/CX3CR1/EGR1/GBP5/LGALS9/LPL/MR1/NLRP3/NOD1/P2RX7/PYHIN1/RIPK2/SUCNR1/TMEM106A/TNFAIP3/TYROBP	22
GO:0010818	T cell chemotaxis	10/1554	28/18866	4.60275e-05	0.000990532	0.000804378	CCL3/CCL5/CXCL10/CXCL11/CXCL13/CXCL16/CXCR3/GPR183/PIK3CG/XCL1	10
GO:0032970	regulation of actin filament-based process	57/1554	405/18866	4.626e-05	0.00099185	0.000805448	ACTN2/ANK2/ARHGAP18/ARHGDIB/ARPC1B/ARPC2/ATP1A2/ATP2A1/ATP2A2/BIN1/BST2/CAPZA2/CCDC88A/CCR7/CDC42/CFL1/CFL2/CORO1A/COTL1/CSF1R/CYFIP2/DSC2/EVL/FGF13/GJA5/GMFG/GPR65/GSN/IQGAP2/LMOD2/LMOD3/MIR149/MIR21/MYADM/MYLK2/MYLK3/NCKAP1L/NEB/NOX4/PLEKHG2/PLN/PTK2B/RAC2/RGCC/RHOBTB3/RHOF/RHOH/RHOQ/SLC9A1/SPTB/SRI/SVIL/SYNPO2L/TMOD4/TMSB10/TNNC1/WAS	57
GO:0070482	response to oxygen levels	56/1554	396/18866	4.70228e-05	0.00100448	0.000815707	ACTN4/ADM/AGER/AHCY/ALAS1/ANKRD1/ATF4/BNIP3/BRIP1/CACNB3/CBL/CCNA2/CD38/CDKN1B/CRYAB/CYBB/EDNRA/EGLN1/EGR1/EIF4EBP1/HIF1AN/MB/MIR21/MMP14/MTHFR/NAMPT/NOX4/NR4A2/PCK1/PDK1/PGK1/PINK1/POLG/PSMB4/PSMC1/PSMC5/PSMD10/PSMD4/PSMD6/PSME2/PTGIS/PTGS2/PTK2B/RGCC/RPS27A/RYR1/SLC2A4/SLC9A1/SRF/TGFBR3/THBS1/TP53/TXN2/UBC/UCP2/UCP3	56
GO:0002292	T cell differentiation involved in immune response	17/1554	71/18866	4.80736e-05	0.00102292	0.000830681	ANXA1/BCL6/CCL19/CD80/CD86/FCER1G/GATA3/GPR183/LGALS9/LY9/MIR21/NLRP3/PCK1/RIPK2/SEMA4A/SLAMF6/SPN	17
GO:0072593	reactive oxygen species metabolic process	44/1554	288/18866	4.85678e-05	0.00102292	0.000830681	ABCD2/ACE2/AGT/AIF1/AKR1C3/ARG2/BNIP3/BRCA1/CD36/CRYAB/CX3CR1/CYBB/FOXM1/HP/HSP90AA1/IFI6/IMMP2L/INSR/ITGB2/KLRC4-KLRK1/MAPT/MIR21/MPV17/NCF4/NDUFA13/NOX4/NQO1/P2RX7/PARL/PDK4/PINK1/PTGIS/PTGS2/PTK2B/RAC2/SNCA/SOD1/SOD2/SPR/TGFB1/THBS1/TMEM106A/TP53/TYROBP	44
GO:0002291	T cell activation via T cell receptor contact with antigen bound to MHC molecule on antigen presenting cell	6/1554	10/18866	4.85928e-05	0.00102292	0.000830681	APBB1IP/HAVCR2/HLA-DMB/ITGAL/LGALS9/LILRB1	6
GO:0034154	toll-like receptor 7 signaling pathway	6/1554	10/18866	4.85928e-05	0.00102292	0.000830681	HAVCR2/PIK3AP1/PTPN22/RSAD2/SCIMP/TLR7	6
GO:0007091	metaphase/anaphase transition of mitotic cell cycle	15/1554	58/18866	5.08718e-05	0.00106317	0.000863362	ANAPC15/ANAPC5/BUB1/BUB1B/CDC20/CDC26/CDC6/CENPE/CENPF/DLGAP5/GEN1/NSMCE2/PLK1/RAD21/USP44	15
GO:1902099	regulation of metaphase/anaphase transition of cell cycle	15/1554	58/18866	5.08718e-05	0.00106317	0.000863362	ANAPC15/ANAPC5/BUB1/BUB1B/CDC20/CDC26/CDC6/CENPE/CENPF/DLGAP5/GEN1/NSMCE2/PLK1/RAD21/USP44	15
GO:0014874	response to stimulus involved in regulation of muscle adaptation	7/1554	14/18866	5.18768e-05	0.00107255	0.000870985	ACTN3/AGT/CASQ1/FBXO32/MYOG/SGCA/TRIM63	7
GO:0035589	G protein-coupled purinergic nucleotide receptor signaling pathway	7/1554	14/18866	5.18768e-05	0.00107255	0.000870985	GPR171/GPR34/P2RY10/P2RY13/P2RY14/P2RY8/PTAFR	7
GO:0045059	positive thymic T cell selection	7/1554	14/18866	5.18768e-05	0.00107255	0.000870985	CD3D/CD3E/CD3G/CD74/PTPRC/SRF/TOX	7
GO:0045069	regulation of viral genome replication	21/1554	100/18866	5.39528e-05	0.00111151	0.000902616	APOBEC3B/APOBEC3C/APOBEC3D/APOBEC3F/APOBEC3G/BANF1/BST2/CCL5/CCNK/CD28/MIR221/OAS1/OAS2/OAS3/PPIB/PPID/PPIH/RSAD2/SLPI/TBC1D20/TOP2A	21
GO:0032729	positive regulation of interferon-gamma production	16/1554	65/18866	5.55565e-05	0.00113439	0.000921204	CD2/CD226/CD3E/CRTAM/HAVCR2/HLA-DPA1/HLA-DPB1/KLRC4-KLRK1/LGALS9/PTPN22/RASGRP1/RIPK2/SLAMF6/TLR3/TLR7/TXK	16
GO:0002704	negative regulation of leukocyte mediated immunity	14/1554	52/18866	5.56518e-05	0.00113439	0.000921204	ABR/ARRB2/BCL6/BST2/CD84/CD96/HAVCR2/LGALS9/LILRB1/PARP3/PTPN6/PTPRC/SERPINB9/XCL1	14
GO:0071622	regulation of granulocyte chemotaxis	14/1554	52/18866	5.56518e-05	0.00113439	0.000921204	C3AR1/CAMK1D/CCL19/CCL5/CCR7/CD74/CMKLR1/CSF1R/LBP/NCKAP1L/RAC2/THBS1/THBS4/XCL1	14
GO:0071216	cellular response to biotic stimulus	39/1554	246/18866	5.63334e-05	0.00114426	0.000929216	ANKRD1/CCL2/CCL3/CCL5/CD180/CD274/CD36/CD6/CD68/CD80/CD86/CX3CR1/CXCL10/CXCL11/CXCL13/CXCL9/HAVCR2/KLRC4-KLRK1/KMO/LBP/LILRB1/LY96/LYN/MIR21/MYD88/NLRP3/NUGGC/PDCD1LG2/PRKCA/PTAFR/PTPN22/RIPK2/SCIMP/TGFB1/TMCO1/TNFAIP3/TP53/VIM/ZFP36	39
GO:0043123	positive regulation of I-kappaB kinase/NF-kappaB signaling	32/1554	188/18866	6.44067e-05	0.00130367	0.00105867	ATP2C1/BIRC3/BST2/CASP8/CCL19/CCR7/CD36/CD4/CD74/CTH/CX3CR1/DDRGK1/HLA-DRB1/IKBKE/JMJD8/LGALS9/MYD88/NOD1/PIM2/PINK1/PRKCB/REL/RIPK2/SHISA5/SLC35B2/TAB3/TLR3/TMED4/TMEM106A/TMEM9B/TRIM14/UBD	32
GO:0036336	dendritic cell migration	10/1554	29/18866	6.50879e-05	0.00130831	0.00106244	CCL19/CCL5/CCR1/CCR7/CDC42/DOCK8/GPR183/LGALS9/PIK3CG/SLAMF8	10
GO:0071624	positive regulation of granulocyte chemotaxis	10/1554	29/18866	6.50879e-05	0.00130831	0.00106244	C3AR1/CAMK1D/CCL19/CCR7/CD74/LBP/NCKAP1L/RAC2/THBS4/XCL1	10
GO:0002228	natural killer cell mediated immunity	16/1554	66/18866	6.77884e-05	0.00135788	0.00110269	ARRB2/CD226/CD96/CORO1A/CRTAM/HAVCR2/KLRC4-KLRK1/LGALS9/LILRB1/PTPN6/RASGRP1/SERPINB9/SH2D1A/SLAMF6/SLAMF7/VAMP7	16
GO:0055003	cardiac myofibril assembly	8/1554	19/18866	6.88269e-05	0.00137393	0.00111572	CSRP3/MYL2/MYLK3/NEB/NRAP/SRF/TCAP/TTN	8
GO:0005977	glycogen metabolic process	17/1554	73/18866	7.00638e-05	0.00139381	0.00113187	AKT2/GBE1/GYG1/INSR/PGM1/PGM2L1/PHKA1/PHKG1/PPP1R1A/PPP1R3C/PPP1R3F/PTH/PYGM/RB1CC1/SORBS1/STBD1/UGP2	17
GO:0034612	response to tumor necrosis factor	47/1554	320/18866	7.39821e-05	0.00146672	0.00119107	ACTN4/ANKRD1/BIRC3/BRCA1/CASP8/CCL18/CCL19/CCL2/CCL3/CCL3L3/CCL4/CCL5/CD27/CLDN1/CXCL16/FABP4/GATA3/GBP1/GBP3/HSPA1A/HSPA1B/IGBP1/MYOG/PCK1/PSMB4/PSMC1/PSMC5/PSMD10/PSMD4/PSMD6/PSME2/PTGS2/PTK2B/SLC2A4/STAT1/THBS1/TNFAIP3/TNFRSF17/TNFRSF21/TNFRSF9/TNFSF13B/TNFSF8/TP53/UBD/XCL1/YBX3/ZFP36	47
GO:0045066	regulatory T cell differentiation	11/1554	35/18866	7.45496e-05	0.00147293	0.00119611	BCL6/CD28/DUSP10/FANCD2/IL2RA/LGALS9/LILRB4/MIR21/NFATC2/PLA2G2D/TOX	11
GO:0032732	positive regulation of interleukin-1 production	15/1554	60/18866	7.77571e-05	0.00152588	0.00123912	AGER/CASP8/CCL19/CCL3/EGR1/HAVCR2/IL16/LGALS9/LPL/NLRP3/NOD1/P2RX7/PYHIN1/RIPK2/TYROBP	15
GO:0044784	metaphase/anaphase transition of cell cycle	15/1554	60/18866	7.77571e-05	0.00152588	0.00123912	ANAPC15/ANAPC5/BUB1/BUB1B/CDC20/CDC26/CDC6/CENPE/CENPF/DLGAP5/GEN1/NSMCE2/PLK1/RAD21/USP44	15
GO:0006073	cellular glucan metabolic process	17/1554	74/18866	8.40642e-05	0.00163854	0.00133061	AKT2/GBE1/GYG1/INSR/PGM1/PGM2L1/PHKA1/PHKG1/PPP1R1A/PPP1R3C/PPP1R3F/PTH/PYGM/RB1CC1/SORBS1/STBD1/UGP2	17
GO:0044042	glucan metabolic process	17/1554	74/18866	8.40642e-05	0.00163854	0.00133061	AKT2/GBE1/GYG1/INSR/PGM1/PGM2L1/PHKA1/PHKG1/PPP1R1A/PPP1R3C/PPP1R3F/PTH/PYGM/RB1CC1/SORBS1/STBD1/UGP2	17
GO:0001666	response to hypoxia	51/1554	359/18866	8.94678e-05	0.00173802	0.00141139	ACTN4/ADM/AGER/AHCY/ALAS1/ANKRD1/BNIP3/BRIP1/CCNA2/CD38/CDKN1B/CRYAB/CYBB/EDNRA/EGLN1/EGR1/EIF4EBP1/HIF1AN/MB/MIR21/MMP14/MTHFR/NOX4/NR4A2/PCK1/PDK1/PGK1/PINK1/PSMB4/PSMC1/PSMC5/PSMD10/PSMD4/PSMD6/PSME2/PTGIS/PTGS2/PTK2B/RGCC/RPS27A/RYR1/SLC2A4/SLC9A1/SRF/TGFBR3/THBS1/TP53/TXN2/UBC/UCP2/UCP3	51
GO:0050792	regulation of viral process	35/1554	217/18866	9.31491e-05	0.00180348	0.00146454	APOBEC3B/APOBEC3C/APOBEC3D/APOBEC3F/APOBEC3G/BANF1/BST2/CCL3/CCL4/CCL5/CCNK/CD28/CD4/CD74/CFL1/CSF1R/GSN/HLA-DRB1/LGALS9/MIR221/OAS1/OAS2/OAS3/POLR2K/PPIB/PPID/PPIH/RAB7A/RSAD2/SLPI/STAT1/TBC1D20/TOP2A/TRIM14/ZFP36	35
GO:0010965	regulation of mitotic sister chromatid separation	15/1554	61/18866	9.5345e-05	0.00182766	0.00148418	ANAPC15/ANAPC5/BUB1/BUB1B/CDC20/CDC26/CDC6/CENPE/CENPF/DLGAP5/GEN1/NSMCE2/PLK1/RAD21/USP44	15
GO:0042267	natural killer cell mediated cytotoxicity	15/1554	61/18866	9.5345e-05	0.00182766	0.00148418	ARRB2/CD226/CORO1A/CRTAM/HAVCR2/KLRC4-KLRK1/LGALS9/LILRB1/PTPN6/RASGRP1/SERPINB9/SH2D1A/SLAMF6/SLAMF7/VAMP7	15
GO:0045071	negative regulation of viral genome replication	15/1554	61/18866	9.5345e-05	0.00182766	0.00148418	APOBEC3B/APOBEC3C/APOBEC3D/APOBEC3F/APOBEC3G/BANF1/BST2/CCL5/CCNK/MIR221/OAS1/OAS2/OAS3/RSAD2/SLPI	15
GO:0043122	regulation of I-kappaB kinase/NF-kappaB signaling	39/1554	252/18866	9.60785e-05	0.00183564	0.00149066	ATP2C1/BIRC3/BST2/CASP8/CCL19/CCR7/CD36/CD4/CD74/CTH/CX3CR1/DDRGK1/HLA-DRB1/IKBKE/JMJD8/LGALS9/MYD88/NOD1/OPTN/OTUD7B/PIM2/PINK1/PRKCB/REL/RHOH/RIPK2/SHISA5/SLC35B2/SQSTM1/STAT1/TAB3/TLR3/TMED4/TMEM106A/TMEM9B/TNFAIP3/TRIM14/TRIM59/UBD	39
GO:0048525	negative regulation of viral process	21/1554	104/18866	9.82006e-05	0.00187001	0.00151857	APOBEC3B/APOBEC3C/APOBEC3D/APOBEC3F/APOBEC3G/BANF1/BST2/CCL3/CCL4/CCL5/CCNK/GSN/MIR221/OAS1/OAS2/OAS3/RSAD2/SLPI/STAT1/TRIM14/ZFP36	21
GO:0046633	alpha-beta T cell proliferation	11/1554	36/18866	9.94135e-05	0.00187705	0.00152429	ARG2/CD274/CD28/CD3E/LGALS9/LGALS9C/PTPN22/PTPRC/RASAL3/RIPK2/XCL1	11
GO:0002604	regulation of dendritic cell antigen processing and presentation	6/1554	11/18866	9.94302e-05	0.00187705	0.00152429	CCL19/CCR7/CD68/CD74/NOD1/THBS1	6
GO:0099024	plasma membrane invagination	25/1554	135/18866	9.95432e-05	0.00187705	0.00152429	AIF1/ARHGAP25/BIN2/CD36/CDC42/FCER1G/FCGR1A/GSN/IGHE/IGHV1OR15-1/IGHV3-35/IGHV3-43/IGHV3-7/IGHV3-73/IGHV3-74/IGHV4-59/IGKC/ITGB2/MFGE8/NCKAP1L/RAB31/RAC2/RHOH/THBS1/VAMP7	25
GO:1902622	regulation of neutrophil migration	12/1554	42/18866	0.000100175	0.00188283	0.00152898	C3AR1/CAMK1D/CCL19/CCR7/CD74/LBP/NCKAP1L/RAC2/RHOH/SLAMF8/THBS4/XCL1	12
GO:0005976	polysaccharide metabolic process	22/1554	112/18866	0.000104141	0.00195105	0.00158438	AKT2/AOAH/B3GNT9/EGF/EXT1/GBE1/GYG1/INSR/PGM1/PGM2L1/PHKA1/PHKG1/PPP1R1A/PPP1R3C/PPP1R3F/PTH/PYGM/RB1CC1/SORBS1/STBD1/TGFB1/UGP2	22
GO:0045088	regulation of innate immune response	45/1554	307/18866	0.000109314	0.00204135	0.00165771	ARRB2/BIRC3/CCL5/CD226/CD96/CDC37/CLEC4A/CRTAM/DUSP10/FCER1G/GBP5/HAVCR2/ICAM3/IKBKE/KLRC4-KLRK1/LBP/LGALS9/LILRB1/LYN/MIR21/MMP12/MUC16/NLRC5/NRAS/PLCG2/PSMB4/PSMC1/PSMC5/PSMD10/PSMD4/PSMD6/PSME2/PTPN22/PTPN6/PYHIN1/RASGRP1/SERPINB9/SH2D1A/SLAMF6/SLAMF8/STAT1/TAB3/TNFAIP3/TXK/ZBP1	45
GO:0002824	positive regulation of adaptive immune response based on somatic recombination of immune receptors built from immunoglobulin superfamily domains	21/1554	105/18866	0.000113369	0.00211026	0.00171367	ANXA1/CCL19/CD1C/CD1E/CD226/CD274/CD28/CD4/CD80/FCER1G/GATA3/MIR21/MR1/NLRP3/P2RX7/PTPRC/RIPK2/RSAD2/TGFB1/TNFSF13B/XCL1	21
GO:0002294	CD4-positive, alpha-beta T cell differentiation involved in immune response	15/1554	62/18866	0.000116304	0.00215796	0.0017524	ANXA1/BCL6/CCL19/CD80/CD86/GATA3/GPR183/LGALS9/LY9/MIR21/NLRP3/RIPK2/SEMA4A/SLAMF6/SPN	15
GO:0033077	T cell differentiation in thymus	17/1554	76/18866	0.00011961	0.00220076	0.00178716	BCL11B/CCR7/CD28/CD3D/CD3E/CD3G/CD74/EGR3/GATA3/MR1/PTPRC/RASGRP1/SOD1/SRF/TESPA1/TOX/TP53	17
GO:0035914	skeletal muscle cell differentiation	16/1554	69/18866	0.000119774	0.00220076	0.00178716	ANKRD1/ANKRD2/ATF3/BTG2/EGR1/EGR2/EMD/FOS/KLHL40/KLHL41/MYF6/MYLK2/MYOG/SCX/SIX4/SMYD1	16
GO:0032663	regulation of interleukin-2 production	13/1554	49/18866	0.000120131	0.00220076	0.00178716	ANXA1/CD28/CD4/CD80/CD86/GATA3/GBP1/HAVCR2/PTPRC/RIPK2/TNFAIP3/XCL1/ZFP36	13
GO:2000107	negative regulation of leukocyte apoptotic process	13/1554	49/18866	0.000120131	0.00220076	0.00178716	ARG2/BCL6/CCL19/CCL5/CCR7/CD27/CD74/DOCK8/EFNA1/FCER1G/HSH2D/IDO1/LILRB1	13
GO:0002828	regulation of type 2 immune response	10/1554	31/18866	0.000123735	0.00224547	0.00182347	ANXA1/ARG2/BCL6/CD74/CD86/GATA3/IDO1/NLRP3/RSAD2/XCL1	10
GO:0050858	negative regulation of antigen receptor-mediated signaling pathway	10/1554	31/18866	0.000123735	0.00224547	0.00182347	CD22/FCRL3/GBP1/LILRB4/LPXN/PTPN22/PTPN6/SH2D1A/SLA2/THY1	10
GO:1902624	positive regulation of neutrophil migration	10/1554	31/18866	0.000123735	0.00224547	0.00182347	C3AR1/CAMK1D/CCL19/CCR7/CD74/LBP/NCKAP1L/RAC2/THBS4/XCL1	10
GO:0044839	cell cycle G2/M phase transition	41/1554	273/18866	0.000127028	0.00229191	0.00186119	ATF5/BLM/BRCA1/BRCC3/CCNA2/CCNB2/CCND1/CCNH/CDC6/CDK1/CDKN2B/CENPF/CEP135/CEP70/CNTRL/DTL/FBXL3/FOXM1/FOXO4/GPR132/HSP90AA1/MASTL/MIR21/OPTN/PCNT/PHLDA1/PLK1/PLK4/PSMB4/PSMC1/PSMC5/PSMD10/PSMD4/PSMD6/PSME2/RAD21/RAD51B/RAD51C/TP53/TPX2/WEE1	41
GO:0006979	response to oxidative stress	61/1554	458/18866	0.000127087	0.00229191	0.00186119	AIF1/AKR1C3/ANKRD2/ANXA1/APEX1/APOD/ATF4/ATP2A2/BAK1/BNIP3/BRF2/CA3/CCL19/CCNA2/CCR7/CD36/CD38/CDK1/CRYAB/CYBB/EGLN1/FANCD2/FOS/GPX7/HP/HSPA1A/HSPA1B/MAPT/MB/MIR21/MMP14/MMP9/MPV17/NCF4/ND6/NME5/NOX4/NQO1/NR4A2/OSER1/PDK1/PINK1/PNKP/PRKAA2/PRKRA/PTGS2/PTK2B/RRM2B/SIGMAR1/SLC7A11/SNCA/SOD1/SOD2/SRXN1/STAT1/TNFAIP3/TP53/TXN2/TXNRD1/UCN/UCP3	61
GO:0050856	regulation of T cell receptor signaling pathway	12/1554	43/18866	0.000128625	0.00231245	0.00187787	CCR7/CD226/GBP1/LCK/LILRB4/PTPN22/PTPN6/SH2D1A/SLA2/TESPA1/THY1/TRAT1	12
GO:0043312	neutrophil degranulation	64/1554	487/18866	0.000129441	0.00231992	0.00188393	ABR/AGA/ANPEP/BIN2/BST2/C3AR1/CD36/CD53/CD68/COTL1/CTSC/CYBB/DSN1/FCER1G/FCGR2A/GLIPR1/GM2A/GMFG/GSN/GYG1/HGSNAT/HP/HSP90AA1/HSPA1A/HSPA1B/HSPA6/IQGAP2/ITGAL/ITGAX/ITGB2/KCNAB2/LAIR1/LYZ/MAN2B1/MMP9/NCKAP1L/NCSTN/NIT2/NPC2/NRAS/OLR1/PGM1/PLAC8/PSMD6/PTAFR/PTPN6/PTPRC/RAB18/RAB31/RAB7A/RHOF/SELL/SERPINA1/SERPINA3/SLPI/SNAP29/STBD1/TCIRG1/TMEM179B/TMEM63A/TRAPPC1/TXNDC5/TYROBP/VAMP7	64
GO:0070423	nucleotide-binding oligomerization domain containing signaling pathway	11/1554	37/18866	0.000131019	0.00234096	0.00190101	BIRC3/CASP8/HSPA1A/HSPA1B/NOD1/PTPN22/RIPK2/RPS27A/TAB3/TNFAIP3/UBC	11
GO:0019724	B cell mediated immunity	36/1554	230/18866	0.000139059	0.00247696	0.00201146	BCL6/C1QA/C1QB/C1QC/CD226/CD27/CD28/CD74/CR2/FCER1G/GAPT/HLA-DQB1/HLA-DRB1/IGHE/IGHV1OR15-1/IGHV3-35/IGHV3-43/IGHV3-7/IGHV3-73/IGHV3-74/IGHV4-59/IGKC/IGKV1D-33/IGKV2D-28/IGKV3D-11/IGKV3D-20/IGKV5-2/IGLV6-57/INPP5D/PARP3/PTPN6/PTPRC/SLA2/TCIRG1/TGFB1/XCL1	36
GO:0045471	response to ethanol	23/1554	122/18866	0.000140659	0.00249138	0.00202317	BAK1/CA3/CASP8/CBL/CCND1/CD27/CDK1/CLDN1/CLDN7/CYBB/EIF4EBP1/GATA3/GSN/NQO1/OXCT1/PTH/PTK2B/RBP4/SETD7/SLC2A4/SOD1/TUFM/TYMS	23
GO:0002287	alpha-beta T cell activation involved in immune response	15/1554	63/18866	0.00014116	0.00249138	0.00202317	ANXA1/BCL6/CCL19/CD80/CD86/GATA3/GPR183/LGALS9/LY9/MIR21/NLRP3/RIPK2/SEMA4A/SLAMF6/SPN	15
GO:0002293	alpha-beta T cell differentiation involved in immune response	15/1554	63/18866	0.00014116	0.00249138	0.00202317	ANXA1/BCL6/CCL19/CD80/CD86/GATA3/GPR183/LGALS9/LY9/MIR21/NLRP3/RIPK2/SEMA4A/SLAMF6/SPN	15
GO:0150076	neuroinflammatory response	17/1554	77/18866	0.000141876	0.00249641	0.00202725	AGER/AIF1/C1QA/CCL3/CD200/CST7/CTSC/ITGB2/MAPT/MMP9/NAMPT/PTGS2/PTPRC/SNCA/TLR3/TLR7/TYROBP	17
GO:0002830	positive regulation of type 2 immune response	7/1554	16/18866	0.000149204	0.0026174	0.0021255	CD74/CD86/GATA3/IDO1/NLRP3/RSAD2/XCL1	7
GO:0031341	regulation of cell killing	19/1554	92/18866	0.000151859	0.00264149	0.00214507	AGER/ARRB2/CD1C/CD1E/CD226/CRTAM/HAVCR2/KLRC4-KLRK1/LGALS9/LILRB1/MR1/P2RX7/PTPRC/RASGRP1/SERPINB9/SH2D1A/SLAMF6/TYROBP/XCL1	19
GO:0043903	regulation of symbiotic process	36/1554	231/18866	0.000151946	0.00264149	0.00214507	APOBEC3B/APOBEC3C/APOBEC3D/APOBEC3F/APOBEC3G/BANF1/BST2/CCL3/CCL4/CCL5/CCNK/CD28/CD4/CD74/CFL1/CSF1R/EXOC7/GSN/HLA-DRB1/LGALS9/MIR221/OAS1/OAS2/OAS3/POLR2K/PPIB/PPID/PPIH/RAB7A/RSAD2/SLPI/STAT1/TBC1D20/TOP2A/TRIM14/ZFP36	36
GO:0048738	cardiac muscle tissue development	36/1554	231/18866	0.000151946	0.00264149	0.00214507	ACTN2/AGT/ALPK3/ANKRD1/ARID1A/ARRB2/CDC42/CDK1/CSRP3/DLL4/EGLN1/GJA5/ID2/JARID2/JPH2/MYH7/MYL2/MYL3/MYLK2/MYLK3/MYO18B/NEB/NOX4/NRAP/PLN/RBP4/SGCG/SLC9A1/SRF/TCAP/TGFB1/TGFBR3/TNNC1/TNNI1/TTN/XIRP2	36
GO:0002283	neutrophil activation involved in immune response	64/1554	490/18866	0.000154372	0.00267562	0.00217278	ABR/AGA/ANPEP/BIN2/BST2/C3AR1/CD36/CD53/CD68/COTL1/CTSC/CYBB/DSN1/FCER1G/FCGR2A/GLIPR1/GM2A/GMFG/GSN/GYG1/HGSNAT/HP/HSP90AA1/HSPA1A/HSPA1B/HSPA6/IQGAP2/ITGAL/ITGAX/ITGB2/KCNAB2/LAIR1/LYZ/MAN2B1/MMP9/NCKAP1L/NCSTN/NIT2/NPC2/NRAS/OLR1/PGM1/PLAC8/PSMD6/PTAFR/PTPN6/PTPRC/RAB18/RAB31/RAB7A/RHOF/SELL/SERPINA1/SERPINA3/SLPI/SNAP29/STBD1/TCIRG1/TMEM179B/TMEM63A/TRAPPC1/TXNDC5/TYROBP/VAMP7	64
GO:0046641	positive regulation of alpha-beta T cell proliferation	8/1554	21/18866	0.000159569	0.00275239	0.00223512	CD28/CD3E/LGALS9/PTPN22/PTPRC/RASAL3/RIPK2/XCL1	8
GO:0002761	regulation of myeloid leukocyte differentiation	23/1554	123/18866	0.000159752	0.00275239	0.00223512	C1QC/CASP8/CCL3/CCR1/CD4/CD74/CUL4A/EVI2B/FBN1/FOS/GPR137B/HLA-DRB1/ID2/INPP5D/KLF10/LILRB1/LILRB4/LYN/PRKCA/RASSF2/TGFB1/TLR3/TYROBP	23
GO:0051085	chaperone cofactor-dependent protein refolding	10/1554	32/18866	0.000166779	0.00286494	0.00232652	BAG1/CD74/DNAJB14/DNAJB4/HSPA1A/HSPA1B/HSPA6/HSPH1/ST13P4/ST13P5	10
GO:0051306	mitotic sister chromatid separation	15/1554	64/18866	0.000170502	0.00289928	0.00235441	ANAPC15/ANAPC5/BUB1/BUB1B/CDC20/CDC26/CDC6/CENPE/CENPF/DLGAP5/GEN1/NSMCE2/PLK1/RAD21/USP44	15
GO:2000401	regulation of lymphocyte migration	15/1554	64/18866	0.000170502	0.00289928	0.00235441	AIF1/APOD/CCL2/CCL3/CCL4/CCL5/CD200/CXCL10/CXCL13/DOCK8/GCSAM/KLRC4-KLRK1/PTK2B/SPN/XCL1	15
GO:0032689	negative regulation of interferon-gamma production	11/1554	38/18866	0.000170782	0.00289928	0.00235441	CD274/CD96/GATA3/HAVCR2/HLA-DRB1/IL1RL1/LGALS9/LGALS9C/LILRB1/PDCD1LG2/XCL1	11
GO:0035872	nucleotide-binding domain, leucine rich repeat containing receptor signaling pathway	11/1554	38/18866	0.000170782	0.00289928	0.00235441	BIRC3/CASP8/HSPA1A/HSPA1B/NOD1/PTPN22/RIPK2/RPS27A/TAB3/TNFAIP3/UBC	11
GO:0007077	mitotic nuclear envelope disassembly	6/1554	12/18866	0.00018498	0.00312201	0.00253528	CCNB2/CDK1/LPIN1/PLK1/PRKCA/PRKCB	6
GO:0043383	negative T cell selection	6/1554	12/18866	0.00018498	0.00312201	0.00253528	CCR7/CD28/CD3E/CD74/PTPRC/THEMIS	6
GO:0044264	cellular polysaccharide metabolic process	20/1554	101/18866	0.000188276	0.00316839	0.00257295	AKT2/AOAH/B3GNT9/EXT1/GBE1/GYG1/INSR/PGM1/PGM2L1/PHKA1/PHKG1/PPP1R1A/PPP1R3C/PPP1R3F/PTH/PYGM/RB1CC1/SORBS1/STBD1/UGP2	20
GO:1903900	regulation of viral life cycle	27/1554	157/18866	0.000195173	0.00327495	0.00265947	APOBEC3B/APOBEC3C/APOBEC3D/APOBEC3F/APOBEC3G/BANF1/BST2/CCL5/CCNK/CD28/CD4/CD74/GSN/HLA-DRB1/LGALS9/MIR221/OAS1/OAS2/OAS3/PPIB/PPID/PPIH/RSAD2/SLPI/TBC1D20/TOP2A/TRIM14	27
GO:0071356	cellular response to tumor necrosis factor	43/1554	297/18866	0.000202852	0.00338904	0.00275213	ACTN4/ANKRD1/BIRC3/BRCA1/CASP8/CCL18/CCL19/CCL2/CCL3/CCL3L3/CCL4/CCL5/CD27/CLDN1/FABP4/GATA3/GBP1/GBP3/HSPA1A/HSPA1B/MYOG/PCK1/PSMB4/PSMC1/PSMC5/PSMD10/PSMD4/PSMD6/PSME2/PTK2B/SLC2A4/STAT1/THBS1/TNFAIP3/TNFRSF17/TNFRSF21/TNFRSF9/TNFSF13B/TNFSF8/TP53/XCL1/YBX3/ZFP36	43
GO:1904427	positive regulation of calcium ion transmembrane transport	16/1554	72/18866	0.000203641	0.00338904	0.00275213	ANK2/ATP2A1/CACNB3/CASQ1/CXCL10/CXCL11/CXCL9/JPH2/PLCG2/SLC9A1/SNCA/SRI/STAC3/THY1/TRDN/XCL1	16
GO:1901623	regulation of lymphocyte chemotaxis	9/1554	27/18866	0.000203729	0.00338904	0.00275213	CCL2/CCL3/CCL4/CCL5/CXCL10/CXCL13/KLRC4-KLRK1/PTK2B/XCL1	9
GO:0002715	regulation of natural killer cell mediated immunity	12/1554	45/18866	0.000206687	0.00342839	0.00278408	ARRB2/CD226/CD96/CRTAM/HAVCR2/KLRC4-KLRK1/LGALS9/LILRB1/RASGRP1/SERPINB9/SH2D1A/SLAMF6	12
GO:0000079	regulation of cyclin-dependent protein serine/threonine kinase activity	20/1554	102/18866	0.000216354	0.0035785	0.00290598	BLM/CCNA2/CCNB2/CCND1/CCND3/CCNE2/CCNH/CCNK/CDC37/CDC6/CDKN1B/CDKN1C/CDKN2B/CKS2/GTPBP4/HHEX/PLK1/PSMD10/RGCC/TNFAIP3	20
GO:0050729	positive regulation of inflammatory response	27/1554	158/18866	0.000217277	0.00358352	0.00291005	AGT/CCL3/CCR7/CD28/CD6/CTSC/DDT/FABP4/FCER1G/GBP5/GPSM3/IDO1/IL16/IL1RL1/LBP/LPL/MIR21/MYD88/PIK3CG/PLA2G2A/PTGS2/SNCA/SUCNR1/TLR3/TLR7/VAMP7/ZBP1	27
GO:0042092	type 2 immune response	11/1554	39/18866	0.000220323	0.00362343	0.00294247	ANXA1/ARG2/BCL6/CD74/CD86/DENND1B/GATA3/IDO1/NLRP3/RSAD2/XCL1	11
GO:0090022	regulation of neutrophil chemotaxis	10/1554	33/18866	0.000221757	0.00363669	0.00295323	C3AR1/CAMK1D/CCL19/CCR7/CD74/LBP/NCKAP1L/RAC2/THBS4/XCL1	10
GO:0002821	positive regulation of adaptive immune response	21/1554	110/18866	0.000224704	0.00367461	0.00298403	ANXA1/CCL19/CD1C/CD1E/CD226/CD274/CD28/CD4/CD80/FCER1G/GATA3/MIR21/MR1/NLRP3/P2RX7/PTPRC/RIPK2/RSAD2/TGFB1/TNFSF13B/XCL1	21
GO:0016064	immunoglobulin mediated immune response	35/1554	227/18866	0.000230137	0.00374343	0.00303991	BCL6/C1QA/C1QB/C1QC/CD226/CD27/CD28/CD74/CR2/FCER1G/GAPT/HLA-DQB1/HLA-DRB1/IGHE/IGHV1OR15-1/IGHV3-35/IGHV3-43/IGHV3-7/IGHV3-73/IGHV3-74/IGHV4-59/IGKC/IGKV1D-33/IGKV2D-28/IGKV3D-11/IGKV3D-20/IGKV5-2/IGLV6-57/INPP5D/PARP3/PTPN6/PTPRC/TCIRG1/TGFB1/XCL1	35
GO:0001912	positive regulation of leukocyte mediated cytotoxicity	13/1554	52/18866	0.000230206	0.00374343	0.00303991	CD1C/CD1E/CD226/CRTAM/KLRC4-KLRK1/MR1/P2RX7/PTPRC/RASGRP1/SH2D1A/SLAMF6/TYROBP/XCL1	13
GO:0034104	negative regulation of tissue remodeling	8/1554	22/18866	0.00023272	0.00377371	0.0030645	ABR/AGER/AGT/CD38/GPR137B/INPP5D/P2RX7/TNFAIP3	8
GO:0000086	G2/M transition of mitotic cell cycle	38/1554	254/18866	0.000238484	0.00385638	0.00313164	BLM/BRCA1/CCNA2/CCNB2/CCND1/CCNH/CDC6/CDK1/CDKN2B/CENPF/CEP135/CEP70/CNTRL/DTL/FBXL3/FOXM1/FOXO4/GPR132/HSP90AA1/MASTL/MIR21/OPTN/PCNT/PHLDA1/PLK1/PLK4/PSMB4/PSMC1/PSMC5/PSMD10/PSMD4/PSMD6/PSME2/RAD21/RAD51B/RAD51C/TPX2/WEE1	38
GO:1903779	regulation of cardiac conduction	16/1554	73/18866	0.000241137	0.00388841	0.00315765	ACE2/AGT/ANK2/ATP1A2/ATP2A1/ATP2A2/ATP2A3/CASQ1/CASQ2/FXYD1/GJA5/HRC/RYR1/RYR3/SRI/TRDN	16
GO:1905818	regulation of chromosome separation	15/1554	66/18866	0.000245337	0.00394516	0.00320373	ANAPC15/ANAPC5/BUB1/BUB1B/CDC20/CDC26/CDC6/CENPE/CENPF/DLGAP5/GEN1/NSMCE2/PLK1/RAD21/USP44	15
GO:0019216	regulation of lipid metabolic process	57/1554	431/18866	0.00025072	0.00400945	0.00325594	ABCA2/ABCD2/ACADL/ACSL1/ADIPOR2/ADM/AGT/AKR1C3/AKT2/ALAS1/ANKRD1/ANXA1/APOC1/APOD/BCL11B/BRCA1/CCL19/CCR7/CD36/CD74/CDC42/DNAJC15/EEF1A2/EGR1/FABP3/GLIPR1/HMGCS2/ID2/IGFBP7/INSIG2/LMF1/LYN/MFSD2A/MLYCD/NFYB/NPC2/ORMDL2/PCK1/PDK1/PDK4/PIK3CG/PLIN2/PRKAA2/PTGS2/PTK2B/SAMD8/SCD/SERPINA3/SLA2/SOD1/SORBS1/SORL1/TGFB1/TNFAIP8L3/TNFRSF21/TXNRD1/ZBTB20	57
GO:0030099	myeloid cell differentiation	57/1554	431/18866	0.00025072	0.00400945	0.00325594	ALAS1/BCL6/C1QC/CASP8/CCL19/CCL3/CCR1/CCR7/CD4/CD74/CDC42/CDKN2B/CSF1R/CUL4A/DHRS7B/EVI2B/FBN1/FCER1G/FOS/GATA3/GPR137B/GPR171/GPR183/HLA-DRB1/HSPA1A/HSPA1B/ID2/IKZF1/INPP5D/JAGN1/JUNB/KLF10/LILRB1/LILRB4/LRRK1/LYN/MB/MIR221/MMP9/MTURN/NCKAP1L/PRKCA/PRKCB/PTK2B/PTPN6/RASSF2/SENP1/SRF/STAT1/TCIRG1/TGFB1/TGFBR3/THBS1/TLR3/TYROBP/UBD/ZFP36	57
GO:0010324	membrane invagination	25/1554	143/18866	0.000255042	0.00406733	0.00330294	AIF1/ARHGAP25/BIN2/CD36/CDC42/FCER1G/FCGR1A/GSN/IGHE/IGHV1OR15-1/IGHV3-35/IGHV3-43/IGHV3-7/IGHV3-73/IGHV3-74/IGHV4-59/IGKC/ITGB2/MFGE8/NCKAP1L/RAB31/RAC2/RHOH/THBS1/VAMP7	25
GO:0045931	positive regulation of mitotic cell cycle	28/1554	168/18866	0.000258058	0.00409487	0.0033253	AIF1/ANAPC5/ANXA1/APEX1/BRCA2/CCND1/CCND3/CD28/CDC6/CDK1/CUL4A/DLGAP5/DTL/EGF/EIF4EBP1/GEN1/INSR/KIF20B/LSM10/MIR221/NSMCE2/NUSAP1/PPP1R10/PRKCA/RAD51B/RAD51C/RGCC/TFDP1	28
GO:0005978	glycogen biosynthetic process	12/1554	46/18866	0.000258891	0.00409487	0.0033253	AKT2/GBE1/GYG1/INSR/PGM1/PGM2L1/PHKG1/PPP1R3C/PPP1R3F/PTH/SORBS1/UGP2	12
GO:0009250	glucan biosynthetic process	12/1554	46/18866	0.000258891	0.00409487	0.0033253	AKT2/GBE1/GYG1/INSR/PGM1/PGM2L1/PHKG1/PPP1R3C/PPP1R3F/PTH/SORBS1/UGP2	12
GO:0032868	response to insulin	41/1554	283/18866	0.000277892	0.00438342	0.00355963	ADM/AGT/AKT2/ATP6V0E2/ATP6V1F/C2CD5/CCND3/CRY1/CSRP3/EGR1/EGR2/EIF4EBP1/FABP3/FOXO4/GCNT1/GKAP1/INSIG2/INSR/KLF15/LPIN1/LPL/LYN/MYO5A/MZB1/PCK1/PDK4/PIK3C2A/PLN/PRKCB/RAB31/RHOQ/SLC2A4/SLC9A1/SORBS1/SORL1/SRSF4/STAT1/TCIRG1/TSC2/UCP3/ZNF106	41
GO:0032731	positive regulation of interleukin-1 beta production	13/1554	53/18866	0.000282289	0.00444069	0.00360613	AGER/CASP8/CCL19/CCL3/EGR1/LGALS9/LPL/NLRP3/NOD1/P2RX7/PYHIN1/RIPK2/TYROBP	13
GO:0010212	response to ionizing radiation	25/1554	144/18866	0.000284933	0.00447013	0.00363004	ANXA1/BAK1/BLM/BRCA1/BRCA2/BRCC3/CBL/CCND1/CRYAB/CXCL10/EGR1/EYA3/FANCD2/GATA3/NAMPT/NHEJ1/NOX4/POLG/PTPRC/RAD1/RAD9A/RFWD3/RHNO1/SPIDR/TP53	25
GO:0045123	cellular extravasation	15/1554	67/18866	0.000292361	0.00454018	0.00368693	ABR/AGER/CCL2/CCL28/CX3CR1/GCNT1/ITGAL/ITGB2/ITGB7/PIK3CG/PTAFR/SELL/SELPLG/SPN/THY1	15
GO:0042093	T-helper cell differentiation	14/1554	60/18866	0.000292535	0.00454018	0.00368693	ANXA1/BCL6/CCL19/CD80/CD86/GATA3/GPR183/LY9/MIR21/NLRP3/RIPK2/SEMA4A/SLAMF6/SPN	14
GO:0061077	chaperone-mediated protein folding	14/1554	60/18866	0.000292535	0.00454018	0.00368693	BAG1/CD74/DNAJB14/DNAJB4/FKBP4/HSPA1A/HSPA1B/HSPA6/HSPH1/PPIB/PPID/ST13P4/ST13P5/UNC45B	14
GO:0061900	glial cell activation	14/1554	60/18866	0.000292535	0.00454018	0.00368693	AGER/AIF1/C1QA/CCL3/CST7/CTSC/ITGB2/MAPT/NAMPT/PTPRC/SNCA/TLR3/TLR7/TYROBP	14
GO:0031570	DNA integrity checkpoint	27/1554	161/18866	0.000297503	0.00460494	0.00373951	BLM/BRCA1/BRCC3/BRIP1/BTG2/CCND1/CDC6/CDK1/CDKN1B/CRY1/CUL4A/DTL/FANCD2/FOXO4/MIR21/PLK1/PPP1R10/PRPF19/RAD1/RAD9A/RFWD3/RGCC/RHNO1/TFDP1/TOP2A/TP53/WDR76	27
GO:0007015	actin filament organization	57/1554	434/18866	0.000299938	0.00463025	0.00376007	ACTA1/ACTN2/ACTN4/AIF1/ARHGAP18/ARHGAP25/ARPC1B/ARPC2/BIN1/CAP2/CAPZA2/CCDC88A/CCR7/CDC42/CFL1/CFL2/CORO1A/COTL1/CYFIP2/EVL/GMFG/GPR65/GSN/IQGAP2/LMOD2/LMOD3/MIR149/MIR21/MYADM/MYO1G/MYO5A/NCKAP1L/NEB/NOX4/NRAP/PLEKHG2/PTK2B/RAC2/RGCC/RHOBTB3/RHOF/RHOH/SH3KBP1/SLC9A1/SORBS1/SPTB/SRF/SVIL/SYNPO2L/TCAP/TMOD4/TMSB10/TPM2/TTN/WAS/WIPF1/XIRP1	57
GO:0071674	mononuclear cell migration	19/1554	97/18866	0.000312224	0.00480709	0.00390368	AGER/AIF1/ANXA1/C3AR1/CCL18/CCL19/CCL2/CCL3/CCL3L3/CCL4/CCL5/CCR1/CMKLR1/CSF1R/CXCL10/LYN/SLAMF8/THBS1/XCL1	19
GO:1903115	regulation of actin filament-based movement	12/1554	47/18866	0.000321882	0.00494263	0.00401375	ANK2/ATP1A2/ATP2A1/ATP2A2/BIN1/DSC2/FGF13/GJA5/MYLK2/PLN/SRI/TNNC1	12
GO:0022898	regulation of transmembrane transporter activity	40/1554	276/18866	0.0003253	0.0049819	0.00404564	ACE2/ACTN2/ACTN4/AHNAK/ANK2/ANK3/ATP1A2/ATP2A1/CACNB3/CASQ1/CASQ2/CCL2/COX17/DLG2/DMD/EPHB2/FGF13/FXYD1/FXYD5/GEM/GLRX/HRC/JPH1/JPH2/KIF5B/KLHL24/MMP9/MYO5A/NETO2/PINK1/PLCG2/PLN/PTAFR/PTK2B/SLC9A1/SLN/SNCA/SRI/STAC3/TRDN	40
GO:0010524	positive regulation of calcium ion transport into cytosol	13/1554	54/18866	0.000344102	0.00525595	0.00426818	BAK1/CASQ1/CD4/CXCL10/CXCL11/CXCL9/JPH2/P2RX7/SNCA/SRI/THY1/TRDN/XCL1	13
GO:0019932	second-messenger-mediated signaling	59/1554	456/18866	0.000351328	0.0053522	0.00434634	ACTN3/ADCY2/ADM/AGT/AHR/ANK2/ATP1A2/ATP2A2/C10orf71/CASQ1/CASQ2/CCL3/CCL4/CCR1/CCR4/CCR7/CD22/CD36/CD3E/CD4/CHGA/CMKLR1/CX3CR1/CXCL10/CXCL11/CXCL9/CXCR3/CXCR5/DMD/GBP1/GPR65/HRC/JPH1/JPH2/MAPT/MYO5A/MYOZ1/MYOZ2/NFATC2/P2RX7/PCLO/PLCG2/PLN/PRKCA/PTBP1/PTH/PTK2B/PTPRC/RASD1/SLA2/SLC9A1/SRI/THBS1/TMEM38A/TRAT1/TRDN/UBE2B/UCN/XCR1	59
GO:0006458	'de novo' protein folding	11/1554	41/18866	0.000356354	0.00540034	0.00438544	BAG1/CD74/DNAJB14/DNAJB4/DNAJC2/HSPA1A/HSPA1B/HSPA6/HSPH1/ST13P4/ST13P5	11
GO:0042269	regulation of natural killer cell mediated cytotoxicity	11/1554	41/18866	0.000356354	0.00540034	0.00438544	ARRB2/CD226/CRTAM/HAVCR2/KLRC4-KLRK1/LGALS9/LILRB1/RASGRP1/SERPINB9/SH2D1A/SLAMF6	11
GO:0035994	response to muscle stretch	7/1554	18/18866	0.000358272	0.00540114	0.00438609	ANKRD1/CSRP3/DMD/FOS/SLC9A1/TCAP/TTN	7
GO:2001185	regulation of CD8-positive, alpha-beta T cell activation	7/1554	18/18866	0.000358272	0.00540114	0.00438609	CD274/CRTAM/LILRB1/NCKAP1L/PTPN22/RUNX3/XCL1	7
GO:0043434	response to peptide hormone	58/1554	447/18866	0.000365054	0.00547622	0.00444705	ACTN2/ADCY2/ADM/AGT/AKT2/ANXA1/APEX1/ATP6V0E2/ATP6V1F/BRIP1/BTG2/C2CD5/CCNA2/CCND3/CDC6/CDKN1B/CRY1/CSRP3/CYBB/EGR1/EGR2/EIF4EBP1/FABP3/FBN1/FOXO4/GCNT1/GKAP1/HHEX/INSIG2/INSR/KLF15/LPIN1/LPL/LYN/MYO5A/MZB1/NR4A2/PCK1/PDK4/PIK3C2A/PLN/PRKCB/PTGS2/RAB31/RHOQ/SLC2A4/SLC9A1/SORBS1/SORL1/SRSF4/STAT1/STAT4/TCIRG1/TGFBR3/TIMP4/TSC2/UCP3/ZNF106	58
GO:0031145	anaphase-promoting complex-dependent catabolic process	17/1554	83/18866	0.000367703	0.00547622	0.00444705	ANAPC15/ANAPC5/BUB1B/CDC20/CDC26/CDK1/PLK1/PSMB4/PSMC1/PSMC5/PSMD10/PSMD4/PSMD6/PSME2/RPS27A/UBC/UBE2E1	17
GO:0032414	positive regulation of ion transmembrane transporter activity	20/1554	106/18866	0.000368734	0.00547622	0.00444705	ACTN2/ACTN4/ANK2/ANK3/ATP2A1/CACNB3/CASQ1/CCL2/COX17/DMD/EPHB2/GLRX/JPH2/KIF5B/PINK1/PLCG2/PTAFR/SLC9A1/STAC3/TRDN	20
GO:1904029	regulation of cyclin-dependent protein kinase activity	20/1554	106/18866	0.000368734	0.00547622	0.00444705	BLM/CCNA2/CCNB2/CCND1/CCND3/CCNE2/CCNH/CCNK/CDC37/CDC6/CDKN1B/CDKN1C/CDKN2B/CKS2/GTPBP4/HHEX/PLK1/PSMD10/RGCC/TNFAIP3	20
GO:2000379	positive regulation of reactive oxygen species metabolic process	20/1554	106/18866	0.000368734	0.00547622	0.00444705	ACE2/AGT/AIF1/AKR1C3/CD36/HSP90AA1/INSR/ITGB2/KLRC4-KLRK1/MAPT/NOX4/PTGS2/PTK2B/SNCA/SOD1/TGFB1/THBS1/TMEM106A/TP53/TYROBP	20
GO:0031647	regulation of protein stability	42/1554	296/18866	0.000368928	0.00547622	0.00444705	ANK2/ATF7IP/BAG1/CCNH/CCT6A/CCT7/CDC37/CRYAB/DACT1/DDRGK1/DVL1/EFNA1/FBXL3/FLOT1/GSN/GTPBP4/HCFC1/HSP90AA1/HSP90AA4P/HSP90AB2P/HSP90AB3P/HSPA1A/HSPA1B/HYPK/NLK/PIM2/PINK1/PLK1/PPIB/PRKRA/PYHIN1/RASSF2/SERF1B/SERF2/SNCA/SYVN1/TAF9B/TCP1/TP53/TYROBP/UBE2B/USP13	42
GO:0010882	regulation of cardiac muscle contraction by calcium ion signaling	9/1554	29/18866	0.000374433	0.00552958	0.00449038	ANK2/ATP1A2/ATP2A2/CASQ2/DMD/HRC/PLN/SLC9A1/TMEM38A	9
GO:0045577	regulation of B cell differentiation	9/1554	29/18866	0.000374433	0.00552958	0.00449038	CD27/FCRL3/ID2/IKZF3/INPP5D/MMP14/NCKAP1L/PTPN6/SLAMF8	9
GO:0032633	interleukin-4 production	10/1554	35/18866	0.000377796	0.00553971	0.00449861	CD28/CD3E/CD86/FCER1G/GATA3/HAVCR2/HLA-DRB1/ITK/LGALS9/NLRP3	10
GO:0032735	positive regulation of interleukin-12 production	10/1554	35/18866	0.000377796	0.00553971	0.00449861	AGER/CCL19/CCR7/CD36/IDO1/IL16/LGALS9/RIPK2/SCIMP/TLR3	10
GO:0010565	regulation of cellular ketone metabolic process	30/1554	189/18866	0.00037799	0.00553971	0.00449861	ABCD2/ACADL/ADIPOR2/ADM/AKR1C3/AKT2/ANXA1/APOC1/BRCA1/CD74/EGR1/FABP3/INSIG2/MFSD2A/MIR21/MLYCD/NQO1/PDK1/PDK4/PRKAA2/PSMB4/PSMC1/PSMC5/PSMD10/PSMD4/PSMD6/PSME2/PTGS2/SLC7A11/SLC7A7	30
GO:0043370	regulation of CD4-positive, alpha-beta T cell differentiation	12/1554	48/18866	0.00039738	0.00580918	0.00471744	ANXA1/BCL6/CCL19/CD80/CD86/GATA3/LGALS9/MIR21/NCKAP1L/NLRP3/RIPK2/RUNX3	12
GO:0002707	negative regulation of lymphocyte mediated immunity	11/1554	42/18866	0.000447256	0.00650544	0.00528285	ARRB2/BCL6/CD96/HAVCR2/LGALS9/LILRB1/PARP3/PTPN6/PTPRC/SERPINB9/XCL1	11
GO:0048246	macrophage chemotaxis	11/1554	42/18866	0.000447256	0.00650544	0.00528285	C3AR1/CCL2/CCL3/CCL5/CMKLR1/CSF1R/CYP19A1/DDT/PTK2B/SLAMF8/THBS1	11
GO:0002407	dendritic cell chemotaxis	8/1554	24/18866	0.000461162	0.00665752	0.00540635	CCL19/CCL5/CCR1/CCR7/GPR183/LGALS9/PIK3CG/SLAMF8	8
GO:0032753	positive regulation of interleukin-4 production	8/1554	24/18866	0.000461162	0.00665752	0.00540635	CD28/CD3E/CD86/FCER1G/GATA3/HAVCR2/LGALS9/NLRP3	8
GO:0044247	cellular polysaccharide catabolic process	8/1554	24/18866	0.000461162	0.00665752	0.00540635	AOAH/PGM1/PGM2L1/PHKA1/PHKG1/PYGM/RB1CC1/STBD1	8
GO:0002698	negative regulation of immune effector process	22/1554	124/18866	0.000472727	0.0068075	0.00552814	ABR/ANXA1/ARRB2/BCL6/BST2/CD22/CD84/CD96/DUSP10/FCRL3/HAVCR2/IL2RA/LGALS9/LILRB1/PARP3/PTPN6/PTPRC/RNF26/SERPINB9/SLAMF8/TGFB1/XCL1	22
GO:0036294	cellular response to decreased oxygen levels	33/1554	218/18866	0.000479555	0.00688869	0.00559407	ANKRD1/ATF4/BNIP3/BRIP1/CACNB3/CBL/CCNA2/CYBB/EGLN1/EGR1/EIF4EBP1/HIF1AN/MIR21/NAMPT/PCK1/PDK1/PGK1/PINK1/PSMB4/PSMC1/PSMC5/PSMD10/PSMD4/PSMD6/PSME2/PTGIS/PTGS2/RGCC/RPS27A/SLC2A4/SLC9A1/TP53/UBC	33
GO:2000516	positive regulation of CD4-positive, alpha-beta T cell activation	10/1554	36/18866	0.000484866	0.00694774	0.00564203	ANXA1/CCL19/CD80/CD86/LGALS9/MIR21/NCKAP1L/NLRP3/RIPK2/XCL1	10
GO:0010758	regulation of macrophage chemotaxis	9/1554	30/18866	0.000496136	0.00707421	0.00574473	C3AR1/CCL5/CMKLR1/CSF1R/CYP19A1/DDT/PTK2B/SLAMF8/THBS1	9
GO:0043372	positive regulation of CD4-positive, alpha-beta T cell differentiation	9/1554	30/18866	0.000496136	0.00707421	0.00574473	ANXA1/CCL19/CD80/CD86/LGALS9/MIR21/NCKAP1L/NLRP3/RIPK2	9
GO:0055008	cardiac muscle tissue morphogenesis	14/1554	63/18866	0.000499418	0.00710352	0.00576853	ANKRD1/DLL4/EGLN1/MYH7/MYL2/MYL3/MYLK2/TCAP/TGFB1/TGFBR3/TNNC1/TNNI1/TTN/XIRP2	14
GO:0010649	regulation of cell communication by electrical coupling	6/1554	14/18866	0.000520385	0.00738361	0.00599598	ANK3/CASQ2/GJA5/HRC/SRI/TRDN	6
GO:0032479	regulation of type I interferon production	22/1554	125/18866	0.000529923	0.00749111	0.00608328	FLOT1/HAVCR2/IFIH1/IKBKE/LILRB1/MIR21/MYD88/NLRC5/PLCG2/POLR1C/POLR2K/PTPN22/REL/RIPK2/RNF26/STAT1/TLR3/TLR7/TNFAIP3/UBA7/ZBP1/ZBTB20	22
GO:0045639	positive regulation of myeloid cell differentiation	19/1554	101/18866	0.000531533	0.00749111	0.00608328	CASP8/CCR1/CD4/CD74/EVI2B/FOS/HLA-DRB1/HSPA1A/HSPA1B/ID2/INPP5D/KLF10/MIR221/MTURN/NCKAP1L/PRKCA/STAT1/TGFB1/TYROBP	19
GO:0000271	polysaccharide biosynthetic process	16/1554	78/18866	0.000531844	0.00749111	0.00608328	AKT2/B3GNT9/EGF/EXT1/GBE1/GYG1/INSR/PGM1/PGM2L1/PHKG1/PPP1R3C/PPP1R3F/PTH/SORBS1/TGFB1/UGP2	16
GO:0032412	regulation of ion transmembrane transporter activity	38/1554	265/18866	0.000557888	0.00783887	0.00636568	ACTN2/ACTN4/AHNAK/ANK2/ANK3/ATP1A2/ATP2A1/CACNB3/CASQ1/CASQ2/CCL2/COX17/DLG2/DMD/EPHB2/FGF13/FXYD1/FXYD5/GEM/GLRX/HRC/JPH1/JPH2/KIF5B/KLHL24/MMP9/MYO5A/NETO2/PINK1/PLCG2/PLN/PTAFR/PTK2B/SLC9A1/SLN/SRI/STAC3/TRDN	38
GO:0009615	response to virus	47/1554	349/18866	0.000564943	0.00791702	0.00642914	APOBEC3B/APOBEC3C/APOBEC3D/APOBEC3F/APOBEC3G/BANF1/BIRC3/BNIP3/BST2/CCL19/CCL4/CCL5/CFL1/CXCL10/CXCL9/GATA3/GBP1/GBP3/IFI44L/IFI6/IFIH1/IKBKE/IL2RA/LGALS9/LILRB1/MIR21/MMP12/MX2/NLRC5/NLRP3/NPC2/OAS1/OAS2/OAS3/PIM2/POU2AF1/PRKRA/PTPN22/PTPRC/RNF26/RSAD2/STAT1/TLR3/TLR7/TNFAIP3/XCL1/ZBP1	47
GO:0006112	energy reserve metabolic process	17/1554	86/18866	0.000567553	0.00791702	0.00642914	AKT2/GBE1/GYG1/INSR/PGM1/PGM2L1/PHKA1/PHKG1/PPP1R1A/PPP1R3C/PPP1R3F/PTH/PYGM/RB1CC1/SORBS1/STBD1/UGP2	17
GO:0034637	cellular carbohydrate biosynthetic process	17/1554	86/18866	0.000567553	0.00791702	0.00642914	AKT2/B3GNT9/EXT1/FBP2/GBE1/GYG1/IMPA2/INSR/PCK1/PGM1/PGM2L1/PHKG1/PPP1R3C/PPP1R3F/PTH/SORBS1/UGP2	17
GO:0051304	chromosome separation	18/1554	94/18866	0.000590996	0.00815305	0.00662082	ANAPC15/ANAPC5/BUB1/BUB1B/CDC20/CDC26/CDC6/CENPE/CENPF/DLGAP5/GEN1/HFM1/NCAPH/NSMCE2/PLK1/RAD21/TOP2A/USP44	18
GO:1901992	positive regulation of mitotic cell cycle phase transition	18/1554	94/18866	0.000590996	0.00815305	0.00662082	AIF1/ANAPC5/ANXA1/APEX1/CCND1/CCND3/CDC6/CDK1/CUL4A/DLGAP5/DTL/LSM10/MIR221/NSMCE2/RAD51B/RAD51C/RGCC/TFDP1	18
GO:0002437	inflammatory response to antigenic stimulus	14/1554	64/18866	0.000591515	0.00815305	0.00662082	AHCY/CCR7/CD28/CD6/CD68/CYSLTR1/FCER1G/GATA3/HLA-DRB1/IL1RN/IL2RA/PLA2G2D/PSMB4/RASGRP1	14
GO:0045453	bone resorption	14/1554	64/18866	0.000591515	0.00815305	0.00662082	CD38/CSF1R/GPR137B/INPP5D/LRRK1/NOX4/P2RX7/PDK4/PRKCA/PTH/PTK2B/RAC2/TCIRG1/TNFAIP3	14
GO:0051926	negative regulation of calcium ion transport	14/1554	64/18866	0.000591515	0.00815305	0.00662082	ATP1A2/BIN1/CACNB3/CASQ2/GEM/LILRB1/PACSIN3/PLN/PTGS2/PTH/SESTD1/SLN/SRI/TRDN	14
GO:0000077	DNA damage checkpoint	25/1554	151/18866	0.000595399	0.00818709	0.00664846	BLM/BRCA1/BRCC3/BRIP1/BTG2/CCND1/CDK1/CDKN1B/CRY1/CUL4A/DTL/FANCD2/FOXO4/MIR21/PLK1/PPP1R10/PRPF19/RAD1/RAD9A/RFWD3/RGCC/RHNO1/TFDP1/TP53/WDR76	25
GO:1903556	negative regulation of tumor necrosis factor superfamily cytokine production	13/1554	57/18866	0.000602858	0.00826173	0.00670908	ARG2/ARRB2/CD274/CLEC4A/DICER1/GPR18/HAVCR2/LBP/LGALS9/PTPN22/PTPN6/SLAMF1/TNFAIP3	13
GO:0043502	regulation of muscle adaptation	19/1554	102/18866	0.000603682	0.00826173	0.00670908	ACTN3/AGT/AIF1/ATP2A2/CASQ1/FBXO32/GLRX3/JARID2/MIR21/MLIP/MYH7/MYOG/PRKCA/SGCA/SLC9A1/TNNC1/TNNI1/TNNT1/TRIM63	19
GO:1901989	positive regulation of cell cycle phase transition	20/1554	110/18866	0.000607224	0.00829061	0.00673252	AIF1/ANAPC5/ANXA1/APEX1/CCND1/CCND3/CDC6/CDK1/CUL4A/DDRGK1/DLGAP5/DTL/LSM10/MIR221/NSMCE2/PAGR1/RAD51B/RAD51C/RGCC/TFDP1	20
GO:0045730	respiratory burst	10/1554	37/18866	0.00061592	0.00836986	0.00679688	CAMK1D/CD52/CYBB/DUSP10/INSR/LBP/NCF4/PIK3CG/RAC2/SLAMF8	10
GO:0051084	'de novo' posttranslational protein folding	10/1554	37/18866	0.00061592	0.00836986	0.00679688	BAG1/CD74/DNAJB14/DNAJB4/HSPA1A/HSPA1B/HSPA6/HSPH1/ST13P4/ST13P5	10
GO:0050857	positive regulation of antigen receptor-mediated signaling pathway	8/1554	25/18866	0.000629577	0.00853541	0.00693132	CCR7/CD226/CMTM3/LCK/PRKCB/PTPRC/TESPA1/TRAT1	8
GO:0070229	negative regulation of lymphocyte apoptotic process	9/1554	31/18866	0.000648482	0.00875072	0.00710617	ARG2/BCL6/CCL5/CD27/CD74/DOCK8/EFNA1/HSH2D/IDO1	9
GO:0090075	relaxation of muscle	9/1554	31/18866	0.000648482	0.00875072	0.00710617	ATP1A2/ATP2A1/ATP2A2/CHGA/HRC/PLN/SLN/SOD1/SRI	9
GO:0038095	Fc-epsilon receptor signaling pathway	27/1554	169/18866	0.000652433	0.00878357	0.00713284	FCER1G/FOS/GRAP2/IGHE/IGHV1OR15-1/IGHV3-7/IGHV4-59/IGKC/IGKV1D-33/IGKV2D-28/IGKV3D-11/IGKV3D-20/IGKV5-2/IGLV6-57/ITK/LCP2/LYN/NFATC2/PLCG2/PSMB4/PSMC1/PSMC5/PSMD10/PSMD4/PSMD6/PSME2/TAB3	27
GO:0002224	toll-like receptor signaling pathway	25/1554	152/18866	0.00065801	0.00880135	0.00714728	ARRB2/BIRC3/CASP8/CD36/FCRL3/FGA/FLOT1/HAVCR2/IKBKE/ITGB2/LBP/LY96/LYN/MYD88/PIK3AP1/PTPN22/RIPK2/RPS27A/RSAD2/SCIMP/TAB3/TLR3/TLR7/TNFAIP3/UBC	25
GO:0033047	regulation of mitotic sister chromatid segregation	15/1554	72/18866	0.000661529	0.00880135	0.00714728	ANAPC15/ANAPC5/BUB1/BUB1B/CDC20/CDC26/CDC6/CENPE/CENPF/DLGAP5/GEN1/NSMCE2/PLK1/RAD21/USP44	15
GO:0032606	type I interferon production	22/1554	127/18866	0.000662609	0.00880135	0.00714728	FLOT1/HAVCR2/IFIH1/IKBKE/LILRB1/MIR21/MYD88/NLRC5/PLCG2/POLR1C/POLR2K/PTPN22/REL/RIPK2/RNF26/STAT1/TLR3/TLR7/TNFAIP3/UBA7/ZBP1/ZBTB20	22
GO:0014877	response to muscle inactivity involved in regulation of muscle adaptation	5/1554	10/18866	0.000667437	0.00880135	0.00714728	ACTN3/CASQ1/FBXO32/MYOG/SGCA	5
GO:0014894	response to denervation involved in regulation of muscle adaptation	5/1554	10/18866	0.000667437	0.00880135	0.00714728	ACTN3/CASQ1/FBXO32/MYOG/SGCA	5
GO:0070383	DNA cytosine deamination	5/1554	10/18866	0.000667437	0.00880135	0.00714728	APOBEC3B/APOBEC3C/APOBEC3D/APOBEC3F/APOBEC3G	5
GO:0070424	regulation of nucleotide-binding oligomerization domain containing signaling pathway	5/1554	10/18866	0.000667437	0.00880135	0.00714728	BIRC3/HSPA1A/HSPA1B/PTPN22/TNFAIP3	5
GO:0071313	cellular response to caffeine	5/1554	10/18866	0.000667437	0.00880135	0.00714728	CACNA1S/CASQ2/RYR1/RYR3/TMEM38A	5
GO:0090649	response to oxygen-glucose deprivation	5/1554	10/18866	0.000667437	0.00880135	0.00714728	ATF4/BNIP3/CACNB3/CBL/NAMPT	5
GO:0060337	type I interferon signaling pathway	18/1554	95/18866	0.000674017	0.00884781	0.00718501	BST2/CDC37/EGR1/IFI6/IKBKE/MIR21/MMP12/MX2/MYD88/NLRC5/OAS1/OAS2/OAS3/PTPN6/RSAD2/STAT1/XAF1/ZBP1	18
GO:0071357	cellular response to type I interferon	18/1554	95/18866	0.000674017	0.00884781	0.00718501	BST2/CDC37/EGR1/IFI6/IKBKE/MIR21/MMP12/MX2/MYD88/NLRC5/OAS1/OAS2/OAS3/PTPN6/RSAD2/STAT1/XAF1/ZBP1	18
GO:0032652	regulation of interleukin-1 production	20/1554	111/18866	0.000684418	0.00896402	0.00727938	AGER/ANXA1/ARRB2/CASP8/CCL19/CCL3/CCR7/CX3CR1/EGR1/HAVCR2/IL16/LGALS9/LPL/NLRP3/NOD1/P2RX7/PYHIN1/RIPK2/TNFAIP3/TYROBP	20
GO:0000070	mitotic sister chromatid segregation	26/1554	161/18866	0.0006897	0.0090128	0.00731899	ANAPC15/ANAPC5/BUB1/BUB1B/CDC20/CDC26/CDC6/CENPE/CENPF/CENPK/CHMP1B/DLGAP5/DSN1/GEN1/KIF18A/KIF22/MSTO1/NCAPH/NSMCE2/NUF2/NUSAP1/PLK1/PRC1/RAD21/TTN/USP44	26
GO:0002544	chronic inflammatory response	7/1554	20/18866	0.000753631	0.00980397	0.00796148	AHCY/CCL5/CXCL13/CYP19A1/IDO1/THBS1/TNFAIP3	7
GO:0034138	toll-like receptor 3 signaling pathway	7/1554	20/18866	0.000753631	0.00980397	0.00796148	CASP8/FLOT1/HAVCR2/PTPN22/SCIMP/TLR3/TNFAIP3	7
GO:0042180	cellular ketone metabolic process	37/1554	260/18866	0.000756544	0.00981981	0.00797434	ABCD2/ACADL/ADIPOR2/ADM/AKR1C2/AKR1C3/AKT2/ANXA1/APOC1/BRCA1/CD74/CYP19A1/EGR1/FABP3/IDO1/INSIG2/KDSR/KMO/KYNU/MFSD2A/MIR21/MLYCD/NQO1/OXCT1/PDK1/PDK4/PRKAA2/PSMB4/PSMC1/PSMC5/PSMD10/PSMD4/PSMD6/PSME2/PTGS2/SLC7A11/SLC7A7	37
GO:1902903	regulation of supramolecular fiber organization	49/1554	373/18866	0.000765089	0.0099085	0.00804636	ACTN2/ARHGAP18/ARPC1B/ARPC2/ATXN7/BIN1/CAPZA2/CCDC88A/CCR7/CDC42/CDKN1B/CFL1/CFL2/CORO1A/COTL1/CRYAB/CYFIP2/EVL/FGF13/FKBP4/GMFG/GPR65/GSN/HSPA1A/HSPA1B/IQGAP2/LMOD2/LMOD3/MAPT/MIR149/MIR21/MYADM/MYLK3/NCKAP1L/NIN/NOX4/PLEKHG2/PTK2B/RGCC/SLC9A1/SNCA/SPTB/SVIL/SYNPO2L/TMOD4/TMSB10/TPX2/TRIM54/WAS	49
GO:2000403	positive regulation of lymphocyte migration	10/1554	38/18866	0.000774898	0.0100131	0.00813133	AIF1/CCL3/CCL4/CCL5/CXCL10/CXCL13/DOCK8/PTK2B/SPN/XCL1	10
GO:0007584	response to nutrient	27/1554	171/18866	0.00078504	0.0101216	0.00821941	ACSL1/ADIPOR2/AHCY/AKR1C3/BRIP1/CCL28/CCND1/CD3E/CD4/CDKN2B/COX4I1/CXCL10/CYBB/FOLR2/GSN/HMGCL/KYNU/LPL/MTHFR/NQO1/OXCT1/PTGS2/PTH/SRF/STAT1/TYMS/UCP3	27
GO:0014733	regulation of skeletal muscle adaptation	6/1554	15/18866	0.000807077	0.0103826	0.00843136	ACTN3/ATP2A2/MYH7/TNNC1/TNNI1/TNNT1	6
GO:0002576	platelet degranulation	22/1554	129/18866	0.000823195	0.0105665	0.00858067	ABCC4/ACTN2/ACTN4/CD36/CTSW/EGF/ENDOD1/FCER1G/FERMT3/FGA/ISLR/LYN/MMRN1/PROS1/SERPINA1/SERPINA3/SOD1/SYTL4/TGFB1/THBS1/TTN/VWF	22
GO:0032673	regulation of interleukin-4 production	9/1554	32/18866	0.000836974	0.0106484	0.0086472	CD28/CD3E/CD86/FCER1G/GATA3/HAVCR2/HLA-DRB1/LGALS9/NLRP3	9
GO:0045589	regulation of regulatory T cell differentiation	9/1554	32/18866	0.000836974	0.0106484	0.0086472	BCL6/CD28/DUSP10/FANCD2/IL2RA/LGALS9/LILRB4/MIR21/NFATC2	9
GO:0050869	negative regulation of B cell activation	9/1554	32/18866	0.000836974	0.0106484	0.0086472	BANK1/BCL6/ID2/INPP5D/LYN/PARP3/TNFAIP3/TNFRSF21/TYROBP	9
GO:1901976	regulation of cell cycle checkpoint	9/1554	32/18866	0.000836974	0.0106484	0.0086472	ANAPC15/CRY1/CUL4A/GEN1/MIR21/PPP1R10/RFWD3/USP44/WDR76	9
GO:0000272	polysaccharide catabolic process	8/1554	26/18866	0.000844293	0.0106484	0.0086472	AOAH/PGM1/PGM2L1/PHKA1/PHKG1/PYGM/RB1CC1/STBD1	8
GO:0034114	regulation of heterotypic cell-cell adhesion	8/1554	26/18866	0.000844293	0.0106484	0.0086472	AGER/FGA/FLOT1/IL1RN/LCK/MIR221/MYADM/THY1	8
GO:0060314	regulation of ryanodine-sensitive calcium-release channel activity	8/1554	26/18866	0.000844293	0.0106484	0.0086472	CASQ2/DMD/HRC/JPH1/JPH2/PLN/SRI/TRDN	8
GO:1905523	positive regulation of macrophage migration	8/1554	26/18866	0.000844293	0.0106484	0.0086472	C3AR1/CCL3/CCL5/CMKLR1/CSF1R/CX3CR1/MMP14/THBS1	8
GO:0042775	mitochondrial ATP synthesis coupled electron transport	18/1554	97/18866	0.000870446	0.0109544	0.00889568	CDK1/COX4I1/COX5B/COX6A1/COX6A2/COX8A/DNAJC15/ND6/NDUFA13/NDUFA4/NDUFA5/NDUFAF1/NDUFB6/PINK1/SDHAF2/SNCA/UQCRH/UQCRHL	18
GO:0002705	positive regulation of leukocyte mediated immunity	23/1554	138/18866	0.000880202	0.0110531	0.00897587	CD1C/CD1E/CD226/CD28/CRTAM/FCER1G/GATA3/ITGB2/KLRC4-KLRK1/MR1/NLRP3/P2RX7/PTAFR/PTPRC/RASGRP1/RSAD2/SCIMP/SH2D1A/SLAMF6/TGFB1/TYROBP/VAMP7/XCL1	23
GO:0032409	regulation of transporter activity	40/1554	291/18866	0.000944222	0.0118314	0.00960787	ACE2/ACTN2/ACTN4/AHNAK/ANK2/ANK3/ATP1A2/ATP2A1/CACNB3/CASQ1/CASQ2/CCL2/COX17/DLG2/DMD/EPHB2/FGF13/FXYD1/FXYD5/GEM/GLRX/HRC/JPH1/JPH2/KIF5B/KLHL24/MMP9/MYO5A/NETO2/PINK1/PLCG2/PLN/PTAFR/PTK2B/SLC9A1/SLN/SNCA/SRI/STAC3/TRDN	40
GO:0002548	monocyte chemotaxis	14/1554	67/18866	0.000958605	0.0119085	0.0096705	AIF1/ANXA1/CCL18/CCL19/CCL2/CCL3/CCL3L3/CCL4/CCL5/CCR1/CXCL10/LYN/SLAMF8/XCL1	14
GO:0033866	nucleoside bisphosphate biosynthetic process	14/1554	67/18866	0.000958605	0.0119085	0.0096705	ACAT1/ACSL1/ACSS2/DCAKD/MLYCD/PAPSS2/PDHA1/PDHA2/PDK1/PDK4/SCD/SCD5/SLC35B2/TECR	14
GO:0034030	ribonucleoside bisphosphate biosynthetic process	14/1554	67/18866	0.000958605	0.0119085	0.0096705	ACAT1/ACSL1/ACSS2/DCAKD/MLYCD/PAPSS2/PDHA1/PDHA2/PDK1/PDK4/SCD/SCD5/SLC35B2/TECR	14
GO:0034033	purine nucleoside bisphosphate biosynthetic process	14/1554	67/18866	0.000958605	0.0119085	0.0096705	ACAT1/ACSL1/ACSS2/DCAKD/MLYCD/PAPSS2/PDHA1/PDHA2/PDK1/PDK4/SCD/SCD5/SLC35B2/TECR	14
GO:0032411	positive regulation of transporter activity	20/1554	114/18866	0.000968885	0.0120104	0.00975327	ACTN2/ACTN4/ANK2/ANK3/ATP2A1/CACNB3/CASQ1/CCL2/COX17/DMD/EPHB2/GLRX/JPH2/KIF5B/PINK1/PLCG2/PTAFR/SLC9A1/STAC3/TRDN	20
GO:0070542	response to fatty acid	17/1554	90/18866	0.000973869	0.0120464	0.00978249	ACSL1/AKR1C2/AKR1C3/CCL19/CCR7/CD36/CLDN1/FABP3/HMGCL/INSIG2/LPL/PDK4/PRKAA2/PTAFR/PTGS2/SCD/TGFBR3	17
GO:0016052	carbohydrate catabolic process	30/1554	200/18866	0.000983388	0.0121159	0.00983894	ACTN3/AMY2A/AOAH/DCXR/ENO3/GK/GM2A/INSR/JMJD8/MAN2B1/MAN2B2/MYOG/NUDT5/NUP210/NUP43/P2RX7/PFKM/PGAM2/PGK1/PGM1/PGM2L1/PHKA1/PHKG1/POM121C/PRKAA2/PYGM/RB1CC1/STBD1/TP53/ZBTB20	30
GO:0030316	osteoclast differentiation	18/1554	98/18866	0.000985767	0.0121159	0.00983894	CCL3/CCR1/CSF1R/FBN1/FCER1G/FOS/GPR137B/GPR183/INPP5D/JUNB/KLF10/LILRB1/LILRB4/LRRK1/RASSF2/TCIRG1/TLR3/TYROBP	18
GO:0042773	ATP synthesis coupled electron transport	18/1554	98/18866	0.000985767	0.0121159	0.00983894	CDK1/COX4I1/COX5B/COX6A1/COX6A2/COX8A/DNAJC15/ND6/NDUFA13/NDUFA4/NDUFA5/NDUFAF1/NDUFB6/PINK1/SDHAF2/SNCA/UQCRH/UQCRHL	18
GO:0032653	regulation of interleukin-10 production	13/1554	60/18866	0.00100935	0.0123534	0.0100318	AGER/CD274/CD28/FCER1G/HLA-DRB1/IDO1/LGALS9/LILRB1/PDCD1LG2/TIGIT/TNFRSF21/TYROBP/XCL1	13
GO:1902808	positive regulation of cell cycle G1/S phase transition	13/1554	60/18866	0.00100935	0.0123534	0.0100318	AIF1/ANXA1/APEX1/CCND1/CCND3/CDC6/CUL4A/DDRGK1/LSM10/MIR221/PAGR1/RGCC/TFDP1	13
GO:0061337	cardiac conduction	24/1554	148/18866	0.00102394	0.0125054	0.0101552	ACE2/AGT/ANK2/ATP1A2/ATP2A1/ATP2A2/ATP2A3/BIN1/CACNA1S/CACNB3/CACNG6/CASQ1/CASQ2/DSC2/FXYD1/GJA5/HRC/KCNIP3/PLN/RYR1/RYR3/SLC9A1/SRI/TRDN	24
GO:1902307	positive regulation of sodium ion transmembrane transport	7/1554	21/18866	0.00105066	0.0128048	0.0103983	ACTN4/ANK3/DMD/FXYD1/GLRX/KIF5B/SLC9A1	7
GO:0002377	immunoglobulin production	31/1554	210/18866	0.00106924	0.0130039	0.01056	BCL6/CD22/CD28/CD86/FCRL3/GAPT/HLA-DQB1/HLA-DRB1/IGKC/IGKV1-13/IGKV1D-33/IGKV1D-42/IGKV1D-43/IGKV1D-8/IGKV2D-24/IGKV2D-26/IGKV2D-28/IGKV3D-11/IGKV3D-20/IGKV5-2/IGKV6-21/IGLV6-57/IGLV9-49/MZB1/PARP3/PTPRC/RBP4/TCIRG1/TGFB1/TNFSF13B/XCL1	31
GO:0070997	neuron death	47/1554	360/18866	0.00110514	0.0134123	0.0108917	AKT2/ARRB2/ATF4/BNIP3/BTG2/C1QA/CASP8/CBL/CCL2/CCL3/CCL5/CD200/CDC42/CHGA/CORO1A/CX3CR1/EGLN1/EGR1/FOS/GATA3/ITGB2/KMO/MAPT/MYBL2/NAMPT/NCSTN/NQO1/NR4A2/PINK1/PSMC1/PTK2B/REL/SIGMAR1/SIX4/SLC7A11/SLC9A1/SNCA/SOD1/SOD2/SORL1/TMEM259/TNFRSF21/TP53/TYROBP/UBE2M/UCN/USP53	47
GO:0034340	response to type I interferon	18/1554	99/18866	0.00111387	0.01349	0.0109548	BST2/CDC37/EGR1/IFI6/IKBKE/MIR21/MMP12/MX2/MYD88/NLRC5/OAS1/OAS2/OAS3/PTPN6/RSAD2/STAT1/XAF1/ZBP1	18
GO:0050766	positive regulation of phagocytosis	14/1554	68/18866	0.00111718	0.0135018	0.0109644	ABR/CAMK1D/CCL2/CD36/FCER1G/IL2RB/IL2RG/LMAN2/MFGE8/NCKAP1L/PTPRC/RAB31/SIRPG/SOD1	14
GO:0022900	electron transport chain	28/1554	184/18866	0.00113993	0.0135605	0.011012	AOX1/CDK1/COX4I1/COX5B/COX6A1/COX6A2/COX8A/CYBB/CYP19A1/DNAJC15/GLRX/GLRX3/IDH3B/IDO1/IMMP2L/ND6/NDUFA13/NDUFA4/NDUFA5/NDUFAF1/NDUFB6/NOX4/PINK1/SDHAF2/SNCA/TXNRD1/UQCRH/UQCRHL	28
GO:0014870	response to muscle inactivity	5/1554	11/18866	0.00114078	0.0135605	0.011012	ACTN3/CASQ1/FBXO32/MYOG/SGCA	5
GO:0045060	negative thymic T cell selection	5/1554	11/18866	0.00114078	0.0135605	0.011012	CCR7/CD28/CD3E/CD74/PTPRC	5
GO:0046642	negative regulation of alpha-beta T cell proliferation	5/1554	11/18866	0.00114078	0.0135605	0.011012	ARG2/CD274/LGALS9/LGALS9C/XCL1	5
GO:0097048	dendritic cell apoptotic process	5/1554	11/18866	0.00114078	0.0135605	0.011012	CCL19/CCR7/LGALS9/LILRB1/LYN	5
GO:1901077	regulation of relaxation of muscle	5/1554	11/18866	0.00114078	0.0135605	0.011012	CHGA/HRC/PLN/SLN/SRI	5
GO:1905245	regulation of aspartic-type peptidase activity	5/1554	11/18866	0.00114078	0.0135605	0.011012	AGER/BIN1/EFNA1/LYN/SORL1	5
GO:2000668	regulation of dendritic cell apoptotic process	5/1554	11/18866	0.00114078	0.0135605	0.011012	CCL19/CCR7/LGALS9/LILRB1/LYN	5
GO:0031343	positive regulation of cell killing	13/1554	61/18866	0.00118758	0.0139703	0.0113448	CD1C/CD1E/CD226/CRTAM/KLRC4-KLRK1/MR1/P2RX7/PTPRC/RASGRP1/SH2D1A/SLAMF6/TYROBP/XCL1	13
GO:0045576	mast cell activation	13/1554	61/18866	0.00118758	0.0139703	0.0113448	CBL/CD226/CD84/CHGA/FCER1G/LCP2/LGALS9/LYN/PIK3CG/RAC2/RASGRP1/RHOH/VAMP7	13
GO:0061912	selective autophagy	13/1554	61/18866	0.00118758	0.0139703	0.0113448	CDC37/DDRGK1/NOD1/OPTN/PINK1/RAB7A/RB1CC1/RIPK2/SQSTM1/STBD1/TP53/TSC2/UFC1	13
GO:0060415	muscle tissue morphogenesis	15/1554	76/18866	0.00119146	0.0139703	0.0113448	ANKRD1/DLL4/EGLN1/MYF6/MYH7/MYL2/MYL3/MYLK2/TCAP/TGFB1/TGFBR3/TNNC1/TNNI1/TTN/XIRP2	15
GO:1903524	positive regulation of blood circulation	15/1554	76/18866	0.00119146	0.0139703	0.0113448	ACE2/ADM/ATP1A2/ATP2A1/ATP2A2/CD38/CHGA/FGA/GJA5/HRC/MIR21/PTAFR/PTGS2/SMTNL2/UCN	15
GO:0051281	positive regulation of release of sequestered calcium ion into cytosol	10/1554	40/18866	0.00119435	0.0139703	0.0113448	CASQ1/CXCL10/CXCL11/CXCL9/JPH2/SNCA/SRI/THY1/TRDN/XCL1	10
GO:0051056	regulation of small GTPase mediated signal transduction	43/1554	323/18866	0.00119543	0.0139703	0.0113448	ABR/ABRA/ARHGAP1/ARHGAP10/ARHGAP11A/ARHGAP15/ARHGAP18/ARHGAP25/ARHGDIB/ARHGEF9/BCL6/CBL/CDC42/CDC42SE1/CYTH4/EPHB2/FGD2/FLOT1/FOXM1/GPR174/GPR18/GPR65/IQSEC1/LYN/MYO9B/OBSCN/P2RY10/P2RY8/PLEKHG2/RAC2/RASAL3/RASGRF2/RASGRP1/RHOF/RHOH/RHOJ/RHOQ/SPRY4/SQSTM1/SYNPO2L/TAGAP/TRIP10/TSC2	43
GO:0030397	membrane disassembly	6/1554	16/18866	0.0012018	0.0139703	0.0113448	CCNB2/CDK1/LPIN1/PLK1/PRKCA/PRKCB	6
GO:0051014	actin filament severing	6/1554	16/18866	0.0012018	0.0139703	0.0113448	CFL1/CFL2/FMNL1/GMFG/GSN/SVIL	6
GO:0051081	nuclear envelope disassembly	6/1554	16/18866	0.0012018	0.0139703	0.0113448	CCNB2/CDK1/LPIN1/PLK1/PRKCA/PRKCB	6
GO:2000651	positive regulation of sodium ion transmembrane transporter activity	6/1554	16/18866	0.0012018	0.0139703	0.0113448	ACTN4/ANK3/DMD/GLRX/KIF5B/SLC9A1	6
GO:0006457	protein folding	33/1554	230/18866	0.0012326	0.0142899	0.0116044	AHSA1/BAG1/CCT6A/CCT7/CD74/CDC37/CRYAB/DNAJA4/DNAJB14/DNAJB4/DNAJC2/FKBP4/GNAO1/HSP90AA1/HSP90AA4P/HSP90AB2P/HSP90AB3P/HSPA1A/HSPA1B/HSPA6/HSPH1/PDIA6/PPIB/PPIC/PPID/PPIH/PSMC1/ST13P4/ST13P5/TBCA/TCP1/TTC1/UNC45B	33
GO:0006968	cellular defense response	12/1554	54/18866	0.00123423	0.0142899	0.0116044	CX3CR1/CXCL9/ITK/KLRG1/LBP/LY96/PTK2B/SH2D1A/SPN/TCIRG1/TRAT1/TYROBP	12
GO:1902750	negative regulation of cell cycle G2/M phase transition	19/1554	108/18866	0.00123939	0.0143008	0.0116132	ATF5/BLM/BRCA1/BRCC3/CDC6/CDK1/DTL/FOXO4/GPR132/MIR21/PLK1/PSMB4/PSMC1/PSMC5/PSMD10/PSMD4/PSMD6/PSME2/RAD21	19
GO:2001257	regulation of cation channel activity	28/1554	185/18866	0.00124011	0.0143008	0.0116132	ACTN2/AHNAK/ANK2/ANK3/CACNB3/CASQ1/CASQ2/CCL2/DLG2/DMD/EPHB2/FGF13/GEM/HRC/JPH1/JPH2/KIF5B/KLHL24/MMP9/MYO5A/NETO2/PINK1/PLCG2/PLN/PTK2B/SRI/STAC3/TRDN	28
GO:0032271	regulation of protein polymerization	33/1554	231/18866	0.00132711	0.0152737	0.0124032	ARHGAP18/ARPC1B/ARPC2/BIN1/CAPZA2/CCR7/CDKN1B/CORO1A/COTL1/CYFIP2/EVL/FKBP4/GMFG/GSN/HSP90AA1/HSPA1A/HSPA1B/IQGAP2/LMOD2/LMOD3/MAPT/MYADM/NCKAP1L/NIN/PINK1/PLEKHG2/PTK2B/SNCA/SPTB/SVIL/TMOD4/TMSB10/WAS	33
GO:0070232	regulation of T cell apoptotic process	9/1554	34/18866	0.00134723	0.0154744	0.0125663	ARG2/CCL5/CD27/CD274/DOCK8/EFNA1/IDO1/LGALS9/TP53	9
GO:0045089	positive regulation of innate immune response	31/1554	213/18866	0.00135098	0.0154868	0.0125763	CCL5/CD226/CLEC4A/CRTAM/FCER1G/GBP5/HAVCR2/ICAM3/IKBKE/KLRC4-KLRK1/LBP/LYN/MMP12/MUC16/NLRC5/NRAS/PLCG2/PSMB4/PSMC1/PSMC5/PSMD10/PSMD4/PSMD6/PSME2/PYHIN1/RASGRP1/SH2D1A/SLAMF6/TAB3/TXK/ZBP1	31
GO:0050871	positive regulation of B cell activation	24/1554	151/18866	0.00136126	0.0155738	0.0126469	BCL6/CD27/CD28/CD38/CD74/FCRL3/GPR183/IGHE/IGHV1OR15-1/IGHV3-35/IGHV3-43/IGHV3-7/IGHV3-73/IGHV3-74/IGHV4-59/IGKC/INPP5D/MMP14/NCKAP1L/NFATC2/PTPRC/SH3KBP1/TGFB1/TNFSF13B	24
GO:0002532	production of molecular mediator involved in inflammatory response	17/1554	93/18866	0.00142159	0.016227	0.0131774	ABCD2/APOD/CD36/CD6/CD96/DUSP10/FCER1G/GBP5/GPSM3/IDO1/LBP/LYN/MIR21/MIR221/MYD88/SLAMF8/VAMP7	17
GO:0005980	glycogen catabolic process	7/1554	22/18866	0.00143237	0.016227	0.0131774	PGM1/PGM2L1/PHKA1/PHKG1/PYGM/RB1CC1/STBD1	7
GO:0006085	acetyl-CoA biosynthetic process	7/1554	22/18866	0.00143237	0.016227	0.0131774	ACAT1/ACSS2/MLYCD/PDHA1/PDHA2/PDK1/PDK4	7
GO:0045624	positive regulation of T-helper cell differentiation	7/1554	22/18866	0.00143237	0.016227	0.0131774	ANXA1/CCL19/CD80/CD86/MIR21/NLRP3/RIPK2	7
GO:1901739	regulation of myoblast fusion	7/1554	22/18866	0.00143237	0.016227	0.0131774	CD53/CXCL10/CXCL9/FLOT1/MYF6/MYOG/NFATC2	7
GO:0080111	DNA demethylation	8/1554	28/18866	0.00144823	0.0163472	0.013275	APEX1/APOBEC3B/APOBEC3C/APOBEC3D/APOBEC3F/APOBEC3G/GATA3/TOX	8
GO:0048771	tissue remodeling	27/1554	178/18866	0.00145145	0.0163472	0.013275	ABR/ACVR2B/AGER/AGT/BAK1/BGN/CD38/CSF1R/DLL4/GJA5/GPR137B/INPP5D/LRRK1/MMP14/NOX4/P2RX7/PDK4/PRKCA/PTH/PTK2B/RAC2/RASSF2/TCIRG1/TGFB1/THBS4/TNFAIP3/TP53	27
GO:0051897	positive regulation of protein kinase B signaling	27/1554	178/18866	0.00145145	0.0163472	0.013275	AKR1C2/AKR1C3/ARRB2/CCL19/CCL3/CCR7/CD28/CD80/CD86/CX3CR1/EGF/GATA3/HSP90AA1/ICOS/INSR/LCK/MIR21/MIR221/NOX4/PIK3AP1/PIK3CG/PINK1/RAC2/TGFB1/THBS1/TNFAIP8L3/TRAT1	27
GO:0032720	negative regulation of tumor necrosis factor production	12/1554	55/18866	0.00146228	0.0164003	0.0133181	ARG2/ARRB2/CLEC4A/DICER1/GPR18/HAVCR2/LBP/LGALS9/PTPN22/PTPN6/SLAMF1/TNFAIP3	12
GO:2000649	regulation of sodium ion transmembrane transporter activity	12/1554	55/18866	0.00146228	0.0164003	0.0133181	ACTN4/ANK3/ATP1A2/DMD/FGF13/FXYD1/FXYD5/GLRX/KIF5B/KLHL24/NETO2/SLC9A1	12
GO:1903170	negative regulation of calcium ion transmembrane transport	10/1554	41/18866	0.00146467	0.0164003	0.0133181	ATP1A2/BIN1/CACNB3/CASQ2/GEM/PLN/SESTD1/SLN/SRI/TRDN	10
GO:0000819	sister chromatid segregation	29/1554	196/18866	0.00146814	0.0164075	0.013324	ANAPC15/ANAPC5/BUB1/BUB1B/CDC20/CDC26/CDC6/CENPE/CENPF/CENPK/CHMP1B/DLGAP5/DSN1/ESCO2/GEN1/KIF18A/KIF22/MSTO1/NCAPH/NSMCE2/NUF2/NUSAP1/PLK1/PRC1/RAD21/RAD51C/TOP2A/TTN/USP44	29
GO:1901988	negative regulation of cell cycle phase transition	37/1554	270/18866	0.00151664	0.0169168	0.0137376	ANAPC15/ATF5/BLM/BRCA1/BRCC3/BTG2/BUB1/BUB1B/CCL2/CCND1/CDC20/CDC6/CDK1/CDKN1B/CDKN2B/CENPF/DACT1/DTL/FOXO4/GEN1/GPR132/MIR21/PLK1/PSMB4/PSMC1/PSMC5/PSMD10/PSMD4/PSMD6/PSME2/RAD21/RFWD3/RGCC/TFDP1/TP53/USP44/WEE1	37
GO:0002700	regulation of production of molecular mediator of immune response	23/1554	144/18866	0.00158574	0.0176536	0.0143359	BCL6/BST2/CD22/CD226/CD28/CD36/CD74/CD96/FCER1G/FCRL3/GATA3/LILRB1/MZB1/NLRP3/PARP3/PTPN22/PTPRC/RBP4/RSAD2/SCIMP/TGFB1/TLR3/XCL1	23
GO:1903901	negative regulation of viral life cycle	16/1554	86/18866	0.001601	0.0177892	0.014446	APOBEC3B/APOBEC3C/APOBEC3D/APOBEC3F/APOBEC3G/BANF1/BST2/CCL5/CCNK/GSN/MIR221/OAS1/OAS2/OAS3/RSAD2/SLPI	16
GO:0032613	interleukin-10 production	13/1554	63/18866	0.00162316	0.0179781	0.0145994	AGER/CD274/CD28/FCER1G/HLA-DRB1/IDO1/LGALS9/LILRB1/PDCD1LG2/TIGIT/TNFRSF21/TYROBP/XCL1	13
GO:0045787	positive regulation of cell cycle	50/1554	396/18866	0.00162421	0.0179781	0.0145994	AIF1/ANAPC5/ANXA1/APEX1/BRCA1/BRCA2/BTG2/CCND1/CCND3/CCNK/CD28/CDC42/CDC6/CDK1/CDKN1B/CKS2/CUL4A/CXCR5/DDRGK1/DLGAP5/DTL/EGF/EIF4EBP1/EVI2B/FOXO4/GEN1/HCFC1/HMGN5/ID2/INSR/KIF20B/LSM10/MIR221/MYOG/NSMCE2/NUSAP1/PAGR1/PLK4/PPP1R10/PRKCA/PSMD10/RAD21/RAD51B/RAD51C/RGCC/RHNO1/SVIL/TFDP1/TP53/UBE2B	50
GO:0007568	aging	42/1554	319/18866	0.00167745	0.0185204	0.0150398	ADM/AGER/AGT/APEX1/APOD/ARG2/BAK1/BCL2A1/BCL6/BRCA2/C1QA/CD68/CDK1/CDKN2B/CLDN1/CRYAB/CTSC/ENO3/FOS/FOXM1/FOXO4/GSN/ID2/INPP5D/ITGB2/KMO/KYNU/MIR21/NAMPT/NOX4/NQO1/NSMCE2/PCK1/POLG/PRELP/PTGS2/SOD1/SOD2/SRF/TP53/TYMS/UCP3	42
GO:0014904	myotube cell development	9/1554	35/18866	0.0016828	0.0185204	0.0150398	ACTA1/KLHL40/KLHL41/LMOD3/MYF6/MYOG/NFATC2/RYR1/STAC3	9
GO:0071312	cellular response to alkaloid	9/1554	35/18866	0.0016828	0.0185204	0.0150398	AIF1/BLM/CACNA1S/CASQ2/CCNA2/RYR1/RYR3/SPIDR/TMEM38A	9
GO:0051258	protein polymerization	40/1554	300/18866	0.00168754	0.0185373	0.0150536	AIF1/ARHGAP18/ARPC1B/ARPC2/BIN1/CAPZA2/CASQ1/CASQ2/CCR7/CDKN1B/CORO1A/COTL1/CYFIP2/EVL/FGA/FGF13/FKBP4/GMFG/GSN/HSP90AA1/HSPA1A/HSPA1B/IQGAP2/LMOD2/LMOD3/MAPT/MX2/MYADM/NCKAP1L/NIN/PINK1/PLEKHG2/PTK2B/SNCA/SPTB/SVIL/TMOD4/TMSB10/TPX2/WAS	40
GO:0010332	response to gamma radiation	12/1554	56/18866	0.00172397	0.0188291	0.0152905	BAK1/BRCA2/CBL/CRYAB/CXCL10/EGR1/FANCD2/GATA3/NOX4/POLG/PTPRC/TP53	12
GO:0002716	negative regulation of natural killer cell mediated immunity	6/1554	17/18866	0.0017288	0.0188291	0.0152905	ARRB2/CD96/HAVCR2/LGALS9/LILRB1/SERPINB9	6
GO:0060263	regulation of respiratory burst	6/1554	17/18866	0.0017288	0.0188291	0.0152905	CAMK1D/DUSP10/INSR/LBP/RAC2/SLAMF8	6
GO:2000001	regulation of DNA damage checkpoint	6/1554	17/18866	0.0017288	0.0188291	0.0152905	CRY1/CUL4A/MIR21/PPP1R10/RFWD3/WDR76	6
GO:0033692	cellular polysaccharide biosynthetic process	14/1554	71/18866	0.00173037	0.0188291	0.0152905	AKT2/B3GNT9/EXT1/GBE1/GYG1/INSR/PGM1/PGM2L1/PHKG1/PPP1R3C/PPP1R3F/PTH/SORBS1/UGP2	14
GO:0034599	cellular response to oxidative stress	41/1554	310/18866	0.00173635	0.0188587	0.0153145	AIF1/AKR1C3/ANKRD2/ANXA1/APEX1/ATF4/ATP2A2/BNIP3/BRF2/CCNA2/CD36/CDK1/CYBB/FANCD2/FOS/GPX7/HSPA1A/HSPA1B/MAPT/MIR21/MMP9/MPV17/NCF4/NME5/NOX4/NQO1/NR4A2/OSER1/PDK1/PINK1/PRKAA2/PRKRA/SIGMAR1/SLC7A11/SNCA/SOD1/SOD2/SRXN1/TNFAIP3/TP53/TXNRD1	41
GO:0071453	cellular response to oxygen levels	33/1554	235/18866	0.00177105	0.0191758	0.0155721	ANKRD1/ATF4/BNIP3/BRIP1/CACNB3/CBL/CCNA2/CYBB/EGLN1/EGR1/EIF4EBP1/HIF1AN/MIR21/NAMPT/PCK1/PDK1/PGK1/PINK1/PSMB4/PSMC1/PSMC5/PSMD10/PSMD4/PSMD6/PSME2/PTGIS/PTGS2/RGCC/RPS27A/SLC2A4/SLC9A1/TP53/UBC	33
GO:0070498	interleukin-1-mediated signaling pathway	18/1554	103/18866	0.00177745	0.0191758	0.0155721	EGR1/IL1RN/MIR21/MYD88/NOD1/PSMB4/PSMC1/PSMC5/PSMD10/PSMD4/PSMD6/PSME2/RIPK2/RPS27A/SQSTM1/TAB3/UBC/ZBP1	18
GO:0002448	mast cell mediated immunity	11/1554	49/18866	0.00178542	0.0191758	0.0155721	CBL/CD84/CHGA/FCER1G/LGALS9/LYN/PIK3CG/RAC2/RASGRP1/SERPINB9/VAMP7	11
GO:0002686	negative regulation of leukocyte migration	11/1554	49/18866	0.00178542	0.0191758	0.0155721	ABR/APOD/CCL2/CCL28/CD200/CYP19A1/DDT/GCSAM/GPR18/KLRC4-KLRK1/SLAMF8	11
GO:0070231	T cell apoptotic process	11/1554	49/18866	0.00178542	0.0191758	0.0155721	ARG2/BAK1/CCL5/CD27/CD274/DOCK8/EFNA1/IDO1/IL2RA/LGALS9/TP53	11
GO:1900087	positive regulation of G1/S transition of mitotic cell cycle	11/1554	49/18866	0.00178542	0.0191758	0.0155721	AIF1/ANXA1/APEX1/CCND1/CCND3/CDC6/CUL4A/LSM10/MIR221/RGCC/TFDP1	11
GO:0009060	aerobic respiration	16/1554	87/18866	0.00181481	0.0192481	0.0156308	ACTN3/BNIP3/COX4I1/COX5B/COX6A1/COX6A2/COX8A/IDH3B/IDH3G/NDUFA4/PDHA1/PDHA2/SDHAF2/UCN/UQCRH/UQCRHL	16
GO:0001768	establishment of T cell polarity	5/1554	12/18866	0.00182349	0.0192481	0.0156308	CCL19/CCR7/CRTAM/DOCK8/GSN	5
GO:0006216	cytidine catabolic process	5/1554	12/18866	0.00182349	0.0192481	0.0156308	APOBEC3B/APOBEC3C/APOBEC3D/APOBEC3F/APOBEC3G	5
GO:0009972	cytidine deamination	5/1554	12/18866	0.00182349	0.0192481	0.0156308	APOBEC3B/APOBEC3C/APOBEC3D/APOBEC3F/APOBEC3G	5
GO:0016554	cytidine to uridine editing	5/1554	12/18866	0.00182349	0.0192481	0.0156308	APOBEC3B/APOBEC3C/APOBEC3D/APOBEC3F/APOBEC3G	5
GO:0031340	positive regulation of vesicle fusion	5/1554	12/18866	0.00182349	0.0192481	0.0156308	AKT2/ANXA1/C2CD5/KIF5B/SNCA	5
GO:0035739	CD4-positive, alpha-beta T cell proliferation	5/1554	12/18866	0.00182349	0.0192481	0.0156308	ARG2/CD274/LGALS9/LGALS9C/XCL1	5
GO:0046087	cytidine metabolic process	5/1554	12/18866	0.00182349	0.0192481	0.0156308	APOBEC3B/APOBEC3C/APOBEC3D/APOBEC3F/APOBEC3G	5
GO:2000561	regulation of CD4-positive, alpha-beta T cell proliferation	5/1554	12/18866	0.00182349	0.0192481	0.0156308	ARG2/CD274/LGALS9/LGALS9C/XCL1	5
GO:1902749	regulation of cell cycle G2/M phase transition	31/1554	217/18866	0.0018254	0.0192481	0.0156308	ATF5/BLM/BRCA1/BRCC3/CCND1/CDC6/CDK1/CENPF/CEP135/CEP70/CNTRL/DTL/FOXO4/GPR132/HSP90AA1/MIR21/PCNT/PLK1/PLK4/PSMB4/PSMC1/PSMC5/PSMD10/PSMD4/PSMD6/PSME2/RAD21/RAD51B/RAD51C/TP53/TPX2	31
GO:0046034	ATP metabolic process	41/1554	311/18866	0.00184502	0.0193728	0.015732	ACTN3/ATP1A2/CDK1/COX4I1/COX5B/COX6A1/COX6A2/COX8A/DNAJC15/ENO3/HSPA1A/HSPA1B/INSR/JMJD8/MYH7/MYOG/ND6/NDUFA13/NDUFA4/NDUFA5/NDUFAF1/NDUFB6/NUDT5/NUP210/NUP43/P2RX7/PFKM/PGAM2/PGK1/PGM1/PGM2L1/PINK1/POM121C/PRKAA2/SDHAF2/SNCA/TGFB1/TP53/UQCRH/UQCRHL/ZBTB20	41
GO:0001906	cell killing	26/1554	172/18866	0.00184851	0.0193728	0.015732	AGER/ARRB2/CD1C/CD1E/CD226/CHGA/CORO1A/CRTAM/CTSC/HAVCR2/KLRC4-KLRK1/LGALS9/LILRB1/LYZ/MR1/P2RX7/PTPN6/PTPRC/RASGRP1/SERPINB9/SH2D1A/SLAMF6/SLAMF7/TYROBP/VAMP7/XCL1	26
GO:0001782	B cell homeostasis	8/1554	29/18866	0.0018573	0.0193728	0.015732	BAK1/CD74/DOCK10/GAPT/LYN/NCKAP1L/TNFAIP3/TNFSF13B	8
GO:0050855	regulation of B cell receptor signaling pathway	8/1554	29/18866	0.0018573	0.0193728	0.015732	CD22/CMTM3/FCRL3/GCSAM/LPXN/LYN/PRKCB/PTPN22	8
GO:0050901	leukocyte tethering or rolling	8/1554	29/18866	0.0018573	0.0193728	0.015732	CCL28/CX3CR1/GCNT1/ITGB7/PTAFR/SELL/SELPLG/SPN	8
GO:2000108	positive regulation of leukocyte apoptotic process	8/1554	29/18866	0.0018573	0.0193728	0.015732	ANXA1/CCL5/CD274/IDO1/LGALS9/LYN/P2RX7/TP53	8
GO:0046637	regulation of alpha-beta T cell differentiation	13/1554	64/18866	0.00188613	0.0196382	0.0159475	ANXA1/BCL6/CCL19/CD80/CD86/GATA3/LGALS9/MIR21/NCKAP1L/NLRP3/PRDM1/RIPK2/RUNX3	13
GO:0090068	positive regulation of cell cycle process	40/1554	302/18866	0.00190927	0.0197169	0.0160114	AIF1/ANAPC5/ANXA1/APEX1/BRCA1/BTG2/CCND1/CCND3/CD28/CDC42/CDC6/CDK1/CDKN1B/CUL4A/CXCR5/DDRGK1/DLGAP5/DTL/EGF/FOXO4/GEN1/ID2/INSR/KIF20B/LSM10/MIR221/MYOG/NSMCE2/NUSAP1/PAGR1/PLK4/RAD21/RAD51B/RAD51C/RGCC/RHNO1/SVIL/TFDP1/TP53/UBE2B	40
GO:0009251	glucan catabolic process	7/1554	23/18866	0.00191413	0.0197169	0.0160114	PGM1/PGM2L1/PHKA1/PHKG1/PYGM/RB1CC1/STBD1	7
GO:0010226	response to lithium ion	7/1554	23/18866	0.00191413	0.0197169	0.0160114	ACTA1/CDKN1B/FABP4/ID2/MYOG/PTGS2/PTK2B	7
GO:0032693	negative regulation of interleukin-10 production	7/1554	23/18866	0.00191413	0.0197169	0.0160114	AGER/CD274/IDO1/LILRB1/PDCD1LG2/TNFRSF21/TYROBP	7
GO:0032703	negative regulation of interleukin-2 production	7/1554	23/18866	0.00191413	0.0197169	0.0160114	GATA3/GBP1/HAVCR2/PTPRC/TNFAIP3/XCL1/ZFP36	7
GO:0050860	negative regulation of T cell receptor signaling pathway	7/1554	23/18866	0.00191413	0.0197169	0.0160114	GBP1/LILRB4/PTPN22/PTPN6/SH2D1A/SLA2/THY1	7
GO:0032956	regulation of actin cytoskeleton organization	46/1554	360/18866	0.00192226	0.0197655	0.0160509	ACTN2/ARHGAP18/ARHGDIB/ARPC1B/ARPC2/BIN1/BST2/CAPZA2/CCDC88A/CCR7/CDC42/CFL1/CFL2/CORO1A/COTL1/CSF1R/CYFIP2/EVL/GMFG/GPR65/GSN/IQGAP2/LMOD2/LMOD3/MIR149/MIR21/MYADM/MYLK3/NCKAP1L/NEB/NOX4/PLEKHG2/PTK2B/RAC2/RGCC/RHOBTB3/RHOF/RHOH/RHOQ/SLC9A1/SPTB/SVIL/SYNPO2L/TMOD4/TMSB10/WAS	46
GO:0045930	negative regulation of mitotic cell cycle	44/1554	341/18866	0.00196888	0.020209	0.016411	ANAPC15/BCL6/BLM/BRCA1/BTG2/BUB1/BUB1B/CCL2/CCND1/CDC20/CDC6/CDK1/CDKN1B/CDKN1C/CDKN2B/CENPF/DACT1/FANCD2/FOXO4/GADD45GIP1/GEN1/GPR132/KNTC1/MIR21/PLK1/PPP1R10/PSMB4/PSMC1/PSMC5/PSMD10/PSMD4/PSMD6/PSME2/RAD21/RAD9A/RFWD3/RGCC/TFDP1/TGFB1/TOP2A/TP53/USP44/WEE1/ZWILCH	44
GO:0002367	cytokine production involved in immune response	18/1554	104/18866	0.00198755	0.0203382	0.016516	BCL6/BST2/CD226/CD36/CD74/CD96/CHGA/DENND1B/FCER1G/GATA3/LILRB1/MR1/NLRP3/RSAD2/SCIMP/TGFB1/TLR3/XCL1	18
GO:0009612	response to mechanical stimulus	30/1554	209/18866	0.0019885	0.0203382	0.016516	ACTA1/AGT/ANKRD1/ANKRD23/ATP1A2/BAK1/BNIP3/BTG2/CACNB3/CASP8/CSRP3/CXCL10/DMD/FOS/FOSB/MMP14/MYD88/P2RX7/PTGS2/PTK2B/SCX/SLC9A1/STAT1/TCAP/THBS1/TLR3/TLR7/TTN/UCN/USP53	30
GO:0030832	regulation of actin filament length	28/1554	191/18866	0.0020163	0.0205862	0.0167173	ACTN2/ARHGAP18/ARPC1B/ARPC2/BIN1/CAPZA2/CCR7/CFL1/CFL2/CORO1A/COTL1/CYFIP2/EVL/GMFG/GSN/IQGAP2/LMOD2/LMOD3/MYADM/NCKAP1L/NEB/PLEKHG2/PTK2B/SPTB/SVIL/TMOD4/TMSB10/WAS	28
GO:0042590	antigen processing and presentation of exogenous peptide antigen via MHC class I	15/1554	80/18866	0.00204043	0.0207958	0.0168876	CD36/CLEC4A/CYBB/FCER1G/FCGR1A/IFI30/NCF4/PSMB4/PSMC1/PSMC5/PSMD10/PSMD4/PSMD6/PSME2/TAPBP	15
GO:0002701	negative regulation of production of molecular mediator of immune response	9/1554	36/18866	0.00208212	0.0211463	0.0171722	BCL6/BST2/CD22/CD96/FCRL3/LILRB1/PARP3/TGFB1/XCL1	9
GO:0045841	negative regulation of mitotic metaphase/anaphase transition	9/1554	36/18866	0.00208212	0.0211463	0.0171722	ANAPC15/BUB1/BUB1B/CDC20/CENPF/GEN1/PLK1/RAD21/USP44	9
GO:0019674	NAD metabolic process	11/1554	50/18866	0.00212153	0.0215088	0.0174666	ACTN3/CD38/ENO3/KMO/NMRK2/NT5E/PFKM/PGAM2/PGK1/PGM2L1/TP53	11
GO:0050850	positive regulation of calcium-mediated signaling	10/1554	43/18866	0.00215407	0.0217625	0.0176726	C10orf71/CCL3/CCL4/CD3E/CD4/JPH2/PTBP1/SLC9A1/TRAT1/TRDN	10
GO:0086004	regulation of cardiac muscle cell contraction	10/1554	43/18866	0.00215407	0.0217625	0.0176726	ANK2/ATP1A2/ATP2A1/ATP2A2/BIN1/DSC2/FGF13/GJA5/PLN/SRI	10
GO:0002221	pattern recognition receptor signaling pathway	29/1554	201/18866	0.00216454	0.0218302	0.0177275	ARRB2/BIRC3/CASP8/CD36/FCRL3/FGA/FLOT1/HAVCR2/HSPA1A/HSPA1B/IFIH1/IKBKE/ITGB2/LBP/LY96/LYN/MYD88/NOD1/PIK3AP1/PTPN22/RIPK2/RPS27A/RSAD2/SCIMP/TAB3/TLR3/TLR7/TNFAIP3/UBC	29
GO:0032651	regulation of interleukin-1 beta production	17/1554	97/18866	0.00227868	0.0229414	0.0186299	AGER/ARRB2/CASP8/CCL19/CCL3/CCR7/CX3CR1/EGR1/LGALS9/LPL/NLRP3/NOD1/P2RX7/PYHIN1/RIPK2/TNFAIP3/TYROBP	17
GO:0043271	negative regulation of ion transport	24/1554	157/18866	0.00232911	0.0234084	0.0190091	ACTN2/AKT2/ANK3/ATF4/ATP1A2/BEST3/BIN1/CACNB3/CASQ2/EPHB2/GEM/LILRB1/MMP9/PACSIN3/PLN/PTGS2/PTH/PTK2B/SESTD1/SLN/SNCA/SRI/THBS1/TRDN	24
GO:0060142	regulation of syncytium formation by plasma membrane fusion	8/1554	30/18866	0.00235227	0.0236002	0.0191649	CD53/CXCL10/CXCL9/FLOT1/MYF6/MYOG/NFATC2/TYROBP	8
GO:2001233	regulation of apoptotic signaling pathway	51/1554	413/18866	0.00235746	0.0236113	0.019174	AGT/ANKRD2/ARRB2/ATF3/BAK1/BNIP3/BRCA1/CASP8/CD74/CTH/CTSC/CX3CR1/DEPTOR/EYA3/EYA4/FGA/GSN/HSPA1A/HSPA1B/IFI6/ITM2C/LCK/LGALS9/MAGED1/MIR21/MIR221/MMP9/NDUFA13/NME5/NR4A2/PARL/PINK1/PRKRA/PSMD10/PTGS2/PTPRC/RAD9A/RB1CC1/RRM2B/SOD1/SOD2/SYVN1/TAF9B/TFDP1/THBS1/TMEM14A/TNFAIP3/TP53/TRPS1/YBX3/YWHAB	51
GO:0002763	positive regulation of myeloid leukocyte differentiation	12/1554	58/18866	0.00236302	0.0236261	0.019186	CASP8/CCR1/CD4/CD74/EVI2B/FOS/HLA-DRB1/ID2/KLF10/PRKCA/TGFB1/TYROBP	12
GO:0070230	positive regulation of lymphocyte apoptotic process	6/1554	18/18866	0.00241406	0.0240948	0.0195666	CCL5/CD274/IDO1/LGALS9/P2RX7/TP53	6
GO:0002708	positive regulation of lymphocyte mediated immunity	18/1554	106/18866	0.00247076	0.0245947	0.0199725	CD1C/CD1E/CD226/CD28/CRTAM/FCER1G/GATA3/KLRC4-KLRK1/MR1/NLRP3/P2RX7/PTPRC/RASGRP1/RSAD2/SH2D1A/SLAMF6/TGFB1/XCL1	18
GO:0042326	negative regulation of phosphorylation	58/1554	484/18866	0.00247264	0.0245947	0.0199725	ACTN3/AGT/ARRB2/ATF3/BAK1/CBL/CDKN1B/CDKN1C/CDKN2B/DACT1/DEPTOR/DMD/DNAJC15/DUS2/DUSP10/DUSP26/DUSP7/DVL1/EFNA1/EPHB2/FABP4/FOXM1/GBP1/GFRA2/GMFG/HHEX/HIPK3/IGBP1/LAX1/LRRK1/LYN/MAPT/MIR21/MIR221/MYADM/MYOG/P2RX7/PARD3/PBK/PEBP1/PINK1/PLK1/PSMD10/PTPN22/PTPN6/PTPRC/RASSF2/RHOH/SNCA/SORL1/SPRY4/TAF7/TGFB1/THY1/TNFAIP3/TSC2/UBE2B/VPS25	58
GO:0071675	regulation of mononuclear cell migration	11/1554	51/18866	0.00250722	0.0248621	0.0201897	AGER/AIF1/C3AR1/CCL5/CCR1/CMKLR1/CSF1R/CXCL10/LYN/SLAMF8/THBS1	11
GO:0010881	regulation of cardiac muscle contraction by regulation of the release of sequestered calcium ion	7/1554	24/18866	0.00251241	0.0248621	0.0201897	ANK2/ATP1A2/CASQ2/DMD/HRC/PLN/TMEM38A	7
GO:0070841	inclusion body assembly	7/1554	24/18866	0.00251241	0.0248621	0.0201897	DNAJA4/HSPA1A/HSPA1B/MAPT/PSMC5/SORL1/UBD	7
GO:1902100	negative regulation of metaphase/anaphase transition of cell cycle	9/1554	37/18866	0.00255339	0.0252246	0.020484	ANAPC15/BUB1/BUB1B/CDC20/CENPF/GEN1/PLK1/RAD21/USP44	9
GO:0042088	T-helper 1 type immune response	10/1554	44/18866	0.00258532	0.0254964	0.0207048	ANXA1/CCL19/CD80/HAVCR2/HLA-DRB1/IL1RL1/RIPK2/SEMA4A/SPN/XCL1	10
GO:0006801	superoxide metabolic process	14/1554	74/18866	0.00260026	0.0256002	0.020789	AGT/CD36/CYBB/IMMP2L/ITGB2/MAPT/MIR21/NCF4/NOX4/NQO1/SOD1/SOD2/TGFB1/TYROBP	14
GO:0016051	carbohydrate biosynthetic process	30/1554	213/18866	0.00266361	0.0261794	0.0212594	AKT2/ATF3/ATF4/B3GNT9/CHST11/CRY1/EGF/ENO3/EXT1/FBP2/GBE1/GYG1/IMPA2/INSR/PCK1/PGAM2/PGK1/PGM1/PGM2L1/PHKG1/PPP1R3C/PPP1R3F/PTAFR/PTH/PTK2B/RBP4/SNCA/SORBS1/TGFB1/UGP2	30
GO:0052547	regulation of peptidase activity	56/1554	466/18866	0.00273225	0.0267951	0.0217594	ABCA2/AGER/AGT/ARRB2/ATP2A3/BAK1/BIN1/BIRC3/BST2/CASP8/CD27/CRIM1/CRYAB/CST7/CYFIP2/DAP/DDRGK1/EFNA1/GSN/IFI6/IGBP1/LCK/LGALS9/LYN/MAPK12/MAPT/MIR21/MMP9/NDUFA13/NLRP3/NOD1/PCOLCE/PCOLCE2/PEBP1/PINK1/PROS1/PSENEN/PSME2/PTGS2/RARRES1/RIPK2/RPS6KA1/SENP1/SERPINA1/SERPINA3/SERPINB8/SERPINB9/SLPI/SNCA/SORL1/SPOCK2/ST20/THBS1/TIMP4/TNFAIP8/WFDC2	56
GO:0062012	regulation of small molecule metabolic process	55/1554	456/18866	0.00273929	0.0267951	0.0217594	ABCD2/ACADL/ACTN3/ADIPOR2/ADM/AKR1C3/AKT2/ANXA1/APOC1/BRCA1/CD74/CRY1/EGF/EGR1/FABP3/INSIG2/INSR/JMJD8/LMF1/MFSD2A/MIR21/MLYCD/MYOG/NFYB/NQO1/NUP210/NUP43/P2RX7/PDK1/PDK4/PINK1/POM121C/PPP1R3C/PPP1R3F/PRKAA2/PSMB4/PSMC1/PSMC5/PSMD10/PSMD4/PSMD6/PSME2/PTAFR/PTGS2/PTH/PTK2B/SCD/SLC7A11/SLC7A7/SNCA/SOD1/SORBS1/TGFB1/TP53/ZBTB20	55
GO:0010639	negative regulation of organelle organization	51/1554	416/18866	0.00274015	0.0267951	0.0217594	ANAPC15/ARRB2/ATXN7/BNIP3/BRCA1/BUB1/BUB1B/CAPZA2/CDC20/CENPF/CORO1A/DNMT1/FEZ2/FGF13/FKBP4/GEN1/GMFG/GSN/HSPA1A/JARID2/LMOD2/LMOD3/MAPT/MIR149/MIR21/MYADM/PARL/PATL2/PINK1/PLK1/PSMD10/RAB7A/RAD1/RAD21/RGCC/SNCA/SPTB/SVIL/TAF7/TMEM14A/TMOD4/TMSB10/TOP2A/TP53/TPX2/TRIM54/TSC2/UBE2B/UCN/USP44/WAS	51
GO:0001767	establishment of lymphocyte polarity	5/1554	13/18866	0.00276342	0.0269317	0.0218703	CCL19/CCR7/CRTAM/DOCK8/GSN	5
GO:0071415	cellular response to purine-containing compound	5/1554	13/18866	0.00276342	0.0269317	0.0218703	CACNA1S/CASQ2/RYR1/RYR3/TMEM38A	5
GO:1901991	negative regulation of mitotic cell cycle phase transition	34/1554	251/18866	0.00278231	0.0270702	0.0219828	ANAPC15/BLM/BRCA1/BTG2/BUB1/BUB1B/CCL2/CCND1/CDC20/CDC6/CDK1/CDKN1B/CDKN2B/CENPF/DACT1/FOXO4/GEN1/GPR132/MIR21/PLK1/PSMB4/PSMC1/PSMC5/PSMD10/PSMD4/PSMD6/PSME2/RAD21/RFWD3/RGCC/TFDP1/TP53/USP44/WEE1	34
GO:0006959	humoral immune response	47/1554	377/18866	0.00283259	0.0275132	0.0223425	BLNK/C1QA/C1QB/C1QC/C3AR1/CCL2/CCR7/CD28/CHGA/CR2/CXCL10/CXCL11/CXCL13/CXCL9/FGA/GATA3/GPR183/HLA-DQB1/HLA-DRB1/IGHE/IGHV1OR15-1/IGHV3-35/IGHV3-43/IGHV3-7/IGHV3-73/IGHV3-74/IGHV4-59/IGKC/IGKV1D-33/IGKV2D-28/IGKV3D-11/IGKV3D-20/IGKV5-2/IGLV6-57/LYZ/MS4A1/PLA2G2A/POU2AF1/PROS1/PTPN6/PTPRC/RGCC/SH2D1A/SLPI/ST6GAL1/TNFRSF21/WFDC2	47
GO:0002474	antigen processing and presentation of peptide antigen via MHC class I	17/1554	99/18866	0.00284778	0.0276144	0.0224247	CD36/CLEC4A/CYBB/FCER1G/FCGR1A/IFI30/MR1/NCF4/PSMB4/PSMC1/PSMC5/PSMD10/PSMD4/PSMD6/PSME2/TAPBP/TAPBPL	17
GO:0022904	respiratory electron transport chain	19/1554	116/18866	0.00290712	0.0281205	0.0228357	CDK1/COX4I1/COX5B/COX6A1/COX6A2/COX8A/DNAJC15/IMMP2L/ND6/NDUFA13/NDUFA4/NDUFA5/NDUFAF1/NDUFB6/PINK1/SDHAF2/SNCA/UQCRH/UQCRHL	19
GO:0035966	response to topologically incorrect protein	29/1554	205/18866	0.00290969	0.0281205	0.0228357	ATF3/ATF4/BAK1/CCL2/CCND1/CREB3L2/CTH/DDRGK1/DERL3/DNAJB14/DNAJB4/EDEM1/EDEM2/FICD/HSP90AA1/HSPA1A/HSPA1B/HSPA6/HSPB7/HSPH1/KDELR3/OPTN/PDIA6/RNF121/RNF126/SYVN1/THBS1/THBS4/UBE2W	29
GO:0046849	bone remodeling	16/1554	91/18866	0.00292377	0.0282095	0.022908	CD38/CSF1R/GPR137B/INPP5D/LRRK1/NOX4/P2RX7/PDK4/PRKCA/PTH/PTK2B/RAC2/RASSF2/TCIRG1/TGFB1/TNFAIP3	16
GO:0045737	positive regulation of cyclin-dependent protein serine/threonine kinase activity	8/1554	31/18866	0.00294489	0.0283189	0.0229968	CCND1/CCND3/CCNK/CDC6/CDKN1B/CKS2/PSMD10/RGCC	8
GO:2000515	negative regulation of CD4-positive, alpha-beta T cell activation	8/1554	31/18866	0.00294489	0.0283189	0.0229968	ANXA1/ARG2/BCL6/CD274/LGALS9/LGALS9C/RUNX3/XCL1	8
GO:0002718	regulation of cytokine production involved in immune response	15/1554	83/18866	0.00296515	0.0284193	0.0230784	BCL6/BST2/CD226/CD36/CD74/CD96/FCER1G/GATA3/LILRB1/NLRP3/RSAD2/SCIMP/TGFB1/TLR3/XCL1	15
GO:0048644	muscle organ morphogenesis	15/1554	83/18866	0.00296515	0.0284193	0.0230784	ANKRD1/DLL4/EGLN1/MYF6/MYH7/MYL2/MYL3/MYLK2/TCAP/TGFB1/TGFBR3/TNNC1/TNNI1/TTN/XIRP2	15
GO:1901653	cellular response to peptide	49/1554	398/18866	0.00301179	0.0288186	0.0234026	ACTN2/ADCY2/AGER/AGT/AKT2/APEX1/ATP6V0E2/ATP6V1F/BRIP1/C2CD5/CCNA2/CCND3/CD36/CDC6/CSRP3/EIF4EBP1/FBN1/FOXO4/GKAP1/INSIG2/INSR/KLF10/KLF15/LPIN1/LPL/LYN/MYO5A/MZB1/NAMPT/NOD1/NR4A2/PCK1/PDK4/PIK3C2A/PRKCB/PTPN22/RAB31/RHOQ/RIPK2/SLC2A4/SLC9A1/SORBS1/SORL1/STAT1/TCIRG1/TP53/TSC2/VIM/ZNF106	49
GO:0032722	positive regulation of chemokine production	10/1554	45/18866	0.00308299	0.0294512	0.0239164	AGER/CD74/HAVCR2/LBP/LGALS9/LPL/MCOLN2/RIPK2/TLR3/TLR7	10
GO:0010948	negative regulation of cell cycle process	45/1554	359/18866	0.00309838	0.0295494	0.0239961	ANAPC15/ATF5/BCL6/BLM/BRCA1/BRCC3/BTG2/BUB1/BUB1B/CBX5/CCL2/CCND1/CDC20/CDC6/CDK1/CDKN1B/CDKN2B/CENPF/DACT1/DTL/EPC1/EVI2B/FOXO4/GEN1/GPR132/HMGN5/MIR21/PCGF6/PLK1/PPP1R10/PSMB4/PSMC1/PSMC5/PSMD10/PSMD4/PSMD6/PSME2/RAD1/RAD21/RFWD3/RGCC/TFDP1/TP53/USP44/WEE1	45
GO:0006084	acetyl-CoA metabolic process	9/1554	38/18866	0.00310534	0.0295671	0.0240105	ACAT1/ACSS2/HMGCS2/KYNU/MLYCD/PDHA1/PDHA2/PDK1/PDK4	9
GO:0098813	nuclear chromosome segregation	36/1554	272/18866	0.00315879	0.0300266	0.0243836	ANAPC15/ANAPC5/BRIP1/BUB1/BUB1B/CCNE2/CDC20/CDC26/CDC42/CDC6/CENPE/CENPF/CENPK/CHMP1B/DLGAP5/DSN1/ESCO2/FANCD2/GEM/GEN1/HFM1/KIF18A/KIF22/MSTO1/NCAPH/NSMCE2/NUF2/NUSAP1/PLK1/PRC1/RAD21/RAD51C/TOP2A/TTN/UBE2B/USP44	36
GO:0034162	toll-like receptor 9 signaling pathway	7/1554	25/18866	0.00324462	0.0307919	0.0250051	FCRL3/HAVCR2/MYD88/PIK3AP1/PTPN22/RSAD2/TLR7	7
GO:0045637	regulation of myeloid cell differentiation	35/1554	263/18866	0.00326631	0.0308096	0.0250194	C1QC/CASP8/CCL3/CCR1/CD4/CD74/CUL4A/EVI2B/FBN1/FOS/GPR137B/GPR171/HLA-DRB1/HSPA1A/HSPA1B/ID2/INPP5D/KLF10/LILRB1/LILRB4/LYN/MIR221/MTURN/NCKAP1L/PRKCA/PRKCB/PTK2B/RASSF2/SENP1/STAT1/TGFB1/THBS1/TLR3/TYROBP/ZFP36	35
GO:0062197	cellular response to chemical stress	45/1554	360/18866	0.00326639	0.0308096	0.0250194	AIF1/AKR1C3/ANKRD2/ANXA1/APEX1/ATF4/ATP2A2/BNIP3/BRF2/CCNA2/CD36/CDK1/CYBB/FANCD2/FOS/GPX7/HSPA1A/HSPA1B/LRRC8C/MAPT/MIR21/MMP9/MPV17/NCF4/NME5/NOX4/NQO1/NR4A2/OSER1/PDK1/PINK1/PRKAA2/PRKRA/PTGS2/SIGMAR1/SLC2A4/SLC7A11/SNCA/SOD1/SOD2/SRXN1/TNFAIP3/TP53/TXNRD1/YBX3	45
GO:0032930	positive regulation of superoxide anion generation	6/1554	19/18866	0.00328495	0.0308096	0.0250194	AGT/ITGB2/MAPT/SOD1/TGFB1/TYROBP	6
GO:0045063	T-helper 1 cell differentiation	6/1554	19/18866	0.00328495	0.0308096	0.0250194	ANXA1/CCL19/CD80/RIPK2/SEMA4A/SPN	6
GO:0045091	regulation of single stranded viral RNA replication via double stranded DNA intermediate	6/1554	19/18866	0.00328495	0.0308096	0.0250194	APOBEC3B/APOBEC3C/APOBEC3D/APOBEC3F/APOBEC3G/TOP2A	6
GO:0046629	gamma-delta T cell activation	6/1554	19/18866	0.00328495	0.0308096	0.0250194	EGR3/GPR18/ITK/LILRB1/NCKAP1L/PTPRC	6
GO:0070233	negative regulation of T cell apoptotic process	6/1554	19/18866	0.00328495	0.0308096	0.0250194	ARG2/CCL5/CD27/DOCK8/EFNA1/IDO1	6
GO:0045862	positive regulation of proteolysis	46/1554	370/18866	0.00328905	0.0308096	0.0250194	AGER/ATP2A3/BAK1/CASP8/CDC20/CLN6/CTSC/CYFIP2/DAP/DDRGK1/DVL1/EDEM1/EDEM2/EFNA1/EGF/GSN/HSPA1A/HSPA1B/KLHL40/LCK/LGALS9/LYN/MAPK12/MAPT/MIR21/MMP14/NDUFA13/NLRP3/NOD1/PACSIN3/PCOLCE/PCOLCE2/PINK1/PLK1/PSENEN/PSMC1/PSMD10/PSME2/PTK2B/PYHIN1/RIPK2/SENP1/SNCA/ST20/TMEM259/USP13	46
GO:0033045	regulation of sister chromatid segregation	15/1554	84/18866	0.003341	0.0311952	0.0253326	ANAPC15/ANAPC5/BUB1/BUB1B/CDC20/CDC26/CDC6/CENPE/CENPF/DLGAP5/GEN1/NSMCE2/PLK1/RAD21/USP44	15
GO:0046209	nitric oxide metabolic process	15/1554	84/18866	0.003341	0.0311952	0.0253326	AGT/AIF1/ARG2/CD36/CX3CR1/HSP90AA1/INSR/ITGB2/KLRC4-KLRK1/NQO1/PTGIS/PTGS2/PTK2B/SPR/TMEM106A	15
GO:0035384	thioester biosynthetic process	11/1554	53/18866	0.00344818	0.0319896	0.0259777	ACAT1/ACSL1/ACSS2/MLYCD/PDHA1/PDHA2/PDK1/PDK4/SCD/SCD5/TECR	11
GO:0045661	regulation of myoblast differentiation	11/1554	53/18866	0.00344818	0.0319896	0.0259777	ANKRD2/CXCL10/CXCL9/HIF1AN/KLHL41/MBNL3/MYF6/MYOG/NMRK2/SMYD1/TGFB1	11
GO:0061756	leukocyte adhesion to vascular endothelial cell	11/1554	53/18866	0.00344818	0.0319896	0.0259777	CCL28/CX3CR1/GCNT1/ITGB2/ITGB7/MIR21/MIR221/PTAFR/SELL/SELPLG/SPN	11
GO:0071616	acyl-CoA biosynthetic process	11/1554	53/18866	0.00344818	0.0319896	0.0259777	ACAT1/ACSL1/ACSS2/MLYCD/PDHA1/PDHA2/PDK1/PDK4/SCD/SCD5/TECR	11
GO:0007052	mitotic spindle organization	19/1554	118/18866	0.00353686	0.0327598	0.0266031	CDC20/CENPE/CHMP1B/DLGAP5/HSPA1A/HSPA1B/KIF11/MAP9/MSTO1/MYBL2/NUF2/PARP3/PCNT/PLK1/PRC1/RCC1/STIL/TACC2/TPX2	19
GO:0071456	cellular response to hypoxia	29/1554	208/18866	0.0036028	0.0332641	0.0270127	ANKRD1/BNIP3/BRIP1/CCNA2/CYBB/EGLN1/EGR1/EIF4EBP1/HIF1AN/MIR21/PCK1/PDK1/PGK1/PINK1/PSMB4/PSMC1/PSMC5/PSMD10/PSMD4/PSMD6/PSME2/PTGIS/PTGS2/RGCC/RPS27A/SLC2A4/SLC9A1/TP53/UBC	29
GO:1902905	positive regulation of supramolecular fiber organization	29/1554	208/18866	0.0036028	0.0332641	0.0270127	ACTN2/ARPC1B/ARPC2/BIN1/CCDC88A/CCR7/CDC42/CDKN1B/CFL1/CFL2/CORO1A/EVL/GMFG/GPR65/GSN/HSPA1A/HSPA1B/IQGAP2/LMOD2/LMOD3/MAPT/MYLK3/NCKAP1L/NIN/NOX4/PTK2B/RGCC/SYNPO2L/WAS	29
GO:0048741	skeletal muscle fiber development	8/1554	32/18866	0.00364753	0.0335235	0.0272233	ACTA1/KLHL40/KLHL41/LMOD3/MYF6/MYOG/RYR1/STAC3	8
GO:0050849	negative regulation of calcium-mediated signaling	8/1554	32/18866	0.00364753	0.0335235	0.0272233	ACTN3/CASQ2/CD22/MYOZ1/MYOZ2/SLA2/SRI/TRDN	8
GO:0044275	cellular carbohydrate catabolic process	10/1554	46/18866	0.00365405	0.0335235	0.0272233	AOAH/GK/PGM1/PGM2L1/PHKA1/PHKG1/PYGM/RB1CC1/STBD1/TP53	10
GO:1904407	positive regulation of nitric oxide metabolic process	10/1554	46/18866	0.00365405	0.0335235	0.0272233	AGT/AIF1/CD36/HSP90AA1/INSR/ITGB2/KLRC4-KLRK1/PTGS2/PTK2B/TMEM106A	10
GO:0008064	regulation of actin polymerization or depolymerization	27/1554	190/18866	0.0037314	0.0341069	0.027697	ACTN2/ARHGAP18/ARPC1B/ARPC2/BIN1/CAPZA2/CCR7/CFL1/CFL2/CORO1A/COTL1/CYFIP2/EVL/GMFG/GSN/IQGAP2/LMOD2/LMOD3/MYADM/NCKAP1L/PLEKHG2/PTK2B/SPTB/SVIL/TMOD4/TMSB10/WAS	27
GO:0010831	positive regulation of myotube differentiation	9/1554	39/18866	0.0037471	0.0341069	0.027697	CD53/CXCL9/FLOT1/LMOD3/MMP14/MYF6/MYOG/NFATC2/SMYD1	9
GO:0035886	vascular associated smooth muscle cell differentiation	9/1554	39/18866	0.0037471	0.0341069	0.027697	ADM/CTH/DNMT1/EPC1/MIR21/MIR221/NFATC2/SOD2/SRF	9
GO:1901021	positive regulation of calcium ion transmembrane transporter activity	9/1554	39/18866	0.0037471	0.0341069	0.027697	ANK2/ATP2A1/CACNB3/CASQ1/JPH2/PLCG2/SLC9A1/STAC3/TRDN	9
GO:2000816	negative regulation of mitotic sister chromatid separation	9/1554	39/18866	0.0037471	0.0341069	0.027697	ANAPC15/BUB1/BUB1B/CDC20/CENPF/GEN1/PLK1/RAD21/USP44	9
GO:0030101	natural killer cell activation	15/1554	85/18866	0.00375505	0.0341256	0.0277123	CASP8/CD2/CORO1A/HAVCR2/ID2/ITGB2/KLRC4-KLRK1/PRDM1/PTPN22/PTPRC/RASGRP1/SLAMF7/TOX/TYROBP/VAMP7	15
GO:0002262	myeloid cell homeostasis	23/1554	154/18866	0.00382407	0.0346984	0.0281774	ALAS1/ANXA1/BAK1/BCL6/FCER1G/GATA3/HSPA1A/HSPA1B/ID2/IKZF1/INPP5D/LYN/MB/MIR221/NCKAP1L/NCSTN/SENP1/SLC7A11/SOD1/SRF/STAT1/TGFBR3/ZFP36	23
GO:0007059	chromosome segregation	42/1554	334/18866	0.00393638	0.0355456	0.0288654	ANAPC15/ANAPC5/BANF1/BRCA1/BRIP1/BUB1/BUB1B/CCNE2/CDC20/CDC26/CDC42/CDC6/CENPE/CENPF/CENPK/CENPN/CHMP1B/DLGAP5/DSN1/ESCO2/FANCD2/GEM/GEN1/HFM1/KIF18A/KIF22/MKI67/MSTO1/NCAPH/NSMCE2/NUF2/NUP43/NUSAP1/PLK1/PRC1/RAD21/RAD51C/RCC1/TOP2A/TTN/UBE2B/USP44	42
GO:0010389	regulation of G2/M transition of mitotic cell cycle	28/1554	200/18866	0.00394322	0.0355456	0.0288654	BLM/BRCA1/CCND1/CDC6/CDK1/CENPF/CEP135/CEP70/CNTRL/DTL/FOXO4/GPR132/HSP90AA1/MIR21/PCNT/PLK1/PLK4/PSMB4/PSMC1/PSMC5/PSMD10/PSMD4/PSMD6/PSME2/RAD21/RAD51B/RAD51C/TPX2	28
GO:0001933	negative regulation of protein phosphorylation	53/1554	444/18866	0.00400518	0.0355456	0.0288654	AGT/ARRB2/ATF3/BAK1/CBL/CDKN1B/CDKN1C/CDKN2B/DACT1/DEPTOR/DMD/DUS2/DUSP10/DUSP26/DUSP7/DVL1/EFNA1/EPHB2/FABP4/FOXM1/GBP1/GFRA2/GMFG/HHEX/HIPK3/IGBP1/LAX1/LRRK1/LYN/MIR21/MIR221/MYADM/P2RX7/PARD3/PBK/PEBP1/PINK1/PLK1/PSMD10/PTPN22/PTPN6/PTPRC/RASSF2/SNCA/SORL1/SPRY4/TAF7/TGFB1/THY1/TNFAIP3/TSC2/UBE2B/VPS25	53
GO:1903409	reactive oxygen species biosynthetic process	20/1554	128/18866	0.00400739	0.0355456	0.0288654	ABCD2/AGT/AIF1/ARG2/CD36/CX3CR1/CYBB/HSP90AA1/INSR/ITGB2/KLRC4-KLRK1/MIR21/NOX4/NQO1/PTGIS/PTGS2/PTK2B/SNCA/SOD1/SPR	20
GO:0001771	immunological synapse formation	5/1554	14/18866	0.00400955	0.0355456	0.0288654	CCL19/CCR7/CD6/DOCK8/HAVCR2	5
GO:0007135	meiosis II	5/1554	14/18866	0.00400955	0.0355456	0.0288654	BUB1/BUB1B/MASTL/RAD21/RAD51C	5
GO:0014819	regulation of skeletal muscle contraction	5/1554	14/18866	0.00400955	0.0355456	0.0288654	ACTN3/ATP2A1/CASQ1/DMD/MYH7	5
GO:0014854	response to inactivity	5/1554	14/18866	0.00400955	0.0355456	0.0288654	ACTN3/CASQ1/FBXO32/MYOG/SGCA	5
GO:0045006	DNA deamination	5/1554	14/18866	0.00400955	0.0355456	0.0288654	APOBEC3B/APOBEC3C/APOBEC3D/APOBEC3F/APOBEC3G	5
GO:0046131	pyrimidine ribonucleoside metabolic process	5/1554	14/18866	0.00400955	0.0355456	0.0288654	APOBEC3B/APOBEC3C/APOBEC3D/APOBEC3F/APOBEC3G	5
GO:0046133	pyrimidine ribonucleoside catabolic process	5/1554	14/18866	0.00400955	0.0355456	0.0288654	APOBEC3B/APOBEC3C/APOBEC3D/APOBEC3F/APOBEC3G	5
GO:0061983	meiosis II cell cycle process	5/1554	14/18866	0.00400955	0.0355456	0.0288654	BUB1/BUB1B/MASTL/RAD21/RAD51C	5
GO:0070234	positive regulation of T cell apoptotic process	5/1554	14/18866	0.00400955	0.0355456	0.0288654	CCL5/CD274/IDO1/LGALS9/TP53	5
GO:0070431	nucleotide-binding oligomerization domain containing 2 signaling pathway	5/1554	14/18866	0.00400955	0.0355456	0.0288654	HSPA1A/HSPA1B/PTPN22/RIPK2/TNFAIP3	5
GO:0072425	signal transduction involved in G2 DNA damage checkpoint	5/1554	14/18866	0.00400955	0.0355456	0.0288654	BRCA1/BRCC3/DTL/MIR21/PLK1	5
GO:0032273	positive regulation of protein polymerization	21/1554	137/18866	0.00408575	0.0361658	0.029369	ARPC1B/ARPC2/BIN1/CCR7/CDKN1B/CORO1A/EVL/GMFG/GSN/HSP90AA1/HSPA1A/HSPA1B/IQGAP2/LMOD2/LMOD3/MAPT/NCKAP1L/NIN/PINK1/PTK2B/WAS	21
GO:0051149	positive regulation of muscle cell differentiation	18/1554	111/18866	0.00412253	0.0363812	0.029544	ARRB2/CD53/CDC42/CTH/CXCL9/FLOT1/LMOD3/MAPK12/MIR21/MMP14/MYF6/MYLK3/MYOG/NFATC2/OLFM2/SMYD1/SOD2/TGFB1	18
GO:0032743	positive regulation of interleukin-2 production	7/1554	26/18866	0.00412895	0.0363812	0.029544	ANXA1/CD28/CD4/CD80/CD86/PTPRC/RIPK2	7
GO:0032967	positive regulation of collagen biosynthetic process	7/1554	26/18866	0.00412895	0.0363812	0.029544	ARRB2/MIR149/RGCC/SCX/TGFB1/UCN/VIM	7
GO:0002455	humoral immune response mediated by circulating immunoglobulin	23/1554	155/18866	0.0041495	0.0365068	0.0296459	C1QA/C1QB/C1QC/CR2/HLA-DQB1/HLA-DRB1/IGHE/IGHV1OR15-1/IGHV3-35/IGHV3-43/IGHV3-7/IGHV3-73/IGHV3-74/IGHV4-59/IGKC/IGKV1D-33/IGKV2D-28/IGKV3D-11/IGKV3D-20/IGKV5-2/IGLV6-57/PTPN6/PTPRC	23
GO:0045824	negative regulation of innate immune response	12/1554	62/18866	0.004219	0.0370619	0.0300967	ARRB2/CD96/DUSP10/HAVCR2/LGALS9/LILRB1/MIR21/MMP12/NLRC5/SERPINB9/SLAMF8/TNFAIP3	12
GO:0030225	macrophage differentiation	10/1554	47/18866	0.00430577	0.0376527	0.0305765	C1QC/CASP8/CD4/CDC42/CSF1R/HLA-DRB1/ID2/MMP9/PRKCA/TGFB1	10
GO:0043303	mast cell degranulation	10/1554	47/18866	0.00430577	0.0376527	0.0305765	CBL/CD84/CHGA/FCER1G/LGALS9/LYN/PIK3CG/RAC2/RASGRP1/VAMP7	10
GO:0046638	positive regulation of alpha-beta T cell differentiation	10/1554	47/18866	0.00430577	0.0376527	0.0305765	ANXA1/CCL19/CD80/CD86/LGALS9/MIR21/NCKAP1L/NLRP3/RIPK2/RUNX3	10
GO:0071496	cellular response to external stimulus	41/1554	326/18866	0.00434061	0.0378695	0.0307525	AGT/AIF1/AKR1C3/ANKRD1/ATF3/ATF4/ATP1A2/BAK1/BNIP3/BRIP1/CACNB3/CASP8/CBL/CD68/CDKN2B/DAP/DNAJC15/DSC2/FOLR2/FOS/KLF10/LPL/LYN/MFSD2A/MYD88/NAMPT/NR4A2/P2RX7/PCK1/PDK4/PRKAA2/PTGS2/PTPRC/SCX/SLC9A1/SRF/TLR3/TLR7/TP53/TXN2/WDR45	41
GO:0001911	negative regulation of leukocyte mediated cytotoxicity	6/1554	20/18866	0.00436981	0.0378695	0.0307525	ARRB2/HAVCR2/LGALS9/LILRB1/PTPRC/SERPINB9	6
GO:0002689	negative regulation of leukocyte chemotaxis	6/1554	20/18866	0.00436981	0.0378695	0.0307525	CCL2/CYP19A1/DDT/GPR18/KLRC4-KLRK1/SLAMF8	6
GO:0039692	single stranded viral RNA replication via double stranded DNA intermediate	6/1554	20/18866	0.00436981	0.0378695	0.0307525	APOBEC3B/APOBEC3C/APOBEC3D/APOBEC3F/APOBEC3G/TOP2A	6
GO:0071636	positive regulation of transforming growth factor beta production	6/1554	20/18866	0.00436981	0.0378695	0.0307525	CD200/LGALS9/MIR149/PTGS2/THBS1/XCL1	6
GO:1901741	positive regulation of myoblast fusion	6/1554	20/18866	0.00436981	0.0378695	0.0307525	CD53/CXCL9/FLOT1/MYF6/MYOG/NFATC2	6
GO:0006986	response to unfolded protein	26/1554	183/18866	0.00438477	0.0379424	0.0308117	ATF3/ATF4/BAK1/CCL2/CCND1/CREB3L2/CTH/DDRGK1/DERL3/DNAJB4/EDEM1/EDEM2/FICD/HSP90AA1/HSPA1A/HSPA1B/HSPA6/HSPB7/HSPH1/KDELR3/OPTN/PDIA6/RNF121/SYVN1/THBS1/THBS4	26
GO:0035590	purinergic nucleotide receptor signaling pathway	8/1554	33/18866	0.00447308	0.0385494	0.0313047	GPR171/GPR34/P2RX7/P2RY10/P2RY13/P2RY14/P2RY8/PTAFR	8
GO:0051495	positive regulation of cytoskeleton organization	31/1554	230/18866	0.00448107	0.0385494	0.0313047	ACTN2/ARPC1B/ARPC2/BIN1/CCDC88A/CCR7/CDC42/CDKN1B/CFL1/CFL2/CORO1A/EVL/GMFG/GPR65/GSN/HSPA1A/HSPA1B/IQGAP2/LMOD2/LMOD3/MAPT/MYLK3/NCKAP1L/NIN/NOX4/P2RX7/PLK4/PTK2B/RGCC/SYNPO2L/WAS	31
GO:0034142	toll-like receptor 4 signaling pathway	9/1554	40/18866	0.00448822	0.0385494	0.0313047	ITGB2/LBP/LY96/LYN/PIK3AP1/PTPN22/RIPK2/SCIMP/TNFAIP3	9
GO:0046636	negative regulation of alpha-beta T cell activation	9/1554	40/18866	0.00448822	0.0385494	0.0313047	ANXA1/ARG2/BCL6/CD274/LGALS9/LGALS9C/LILRB1/RUNX3/XCL1	9
GO:1905819	negative regulation of chromosome separation	9/1554	40/18866	0.00448822	0.0385494	0.0313047	ANAPC15/BUB1/BUB1B/CDC20/CENPF/GEN1/PLK1/RAD21/USP44	9
GO:0008360	regulation of cell shape	23/1554	156/18866	0.00449773	0.0385739	0.0313245	ANXA1/ARHGAP15/ARHGAP18/CCL2/CCL3/CDC42SE1/CORO1A/CSF1R/FGD2/FMNL1/ITGA7/ITGB2/MIR21/PLXNC1/PTK2B/RAC2/RHOBTB3/RHOF/RHOH/RHOJ/RHOQ/SEMA4A/SH3KBP1	23
GO:0110053	regulation of actin filament organization	36/1554	278/18866	0.00452277	0.0387312	0.0314523	ACTN2/ARHGAP18/ARPC1B/ARPC2/BIN1/CAPZA2/CCDC88A/CCR7/CDC42/CFL1/CFL2/CORO1A/COTL1/CYFIP2/EVL/GMFG/GPR65/GSN/IQGAP2/LMOD2/LMOD3/MIR149/MIR21/MYADM/NCKAP1L/NOX4/PLEKHG2/PTK2B/RGCC/SLC9A1/SPTB/SVIL/SYNPO2L/TMOD4/TMSB10/WAS	36
GO:0008154	actin polymerization or depolymerization	30/1554	221/18866	0.00461323	0.0394476	0.032034	ACTN2/AIF1/ARHGAP18/ARPC1B/ARPC2/BIN1/CAP2/CAPZA2/CCR7/CFL1/CFL2/CORO1A/COTL1/CYFIP2/EVL/GMFG/GSN/IQGAP2/LMOD2/LMOD3/MYADM/NCKAP1L/PLEKHG2/PTK2B/SPTB/SVIL/TMOD4/TMSB10/WAS/WIPF1	30
GO:0007131	reciprocal meiotic recombination	11/1554	55/18866	0.00465261	0.0396671	0.0322123	BRIP1/C11orf80/FANCD2/HFM1/MSH5/PSMC3IP/RAD21/RAD51B/RAD51C/TOP2A/UBE2B	11
GO:0042304	regulation of fatty acid biosynthetic process	11/1554	55/18866	0.00465261	0.0396671	0.0322123	ABCD2/ACADL/ADIPOR2/ANXA1/APOC1/BRCA1/CD74/INSIG2/PDK4/PRKAA2/PTGS2	11
GO:0031348	negative regulation of defense response	35/1554	269/18866	0.00470025	0.0400143	0.0324943	ABCD2/ABR/AGER/AOAH/APOD/ARG2/ARRB2/CD200/CD96/CST7/CYP19A1/DUSP10/FEM1A/GATA3/HAVCR2/HLA-DRB1/IL2RA/LGALS9/LILRB1/MIR149/MIR21/MIR221/MMP12/NLRC5/NLRP3/NT5E/PBK/PSMB4/PTGIS/PTPRC/RNF26/SERPINB9/SLAMF8/SOD1/TNFAIP3	35
GO:2001057	reactive nitrogen species metabolic process	15/1554	87/18866	0.00470916	0.0400313	0.0325081	AGT/AIF1/ARG2/CD36/CX3CR1/HSP90AA1/INSR/ITGB2/KLRC4-KLRK1/NQO1/PTGIS/PTGS2/PTK2B/SPR/TMEM106A	15
GO:0038061	NIK/NF-kappaB signaling	26/1554	184/18866	0.00471704	0.0400395	0.0325148	ACTN4/AGER/BIRC3/CCL19/CD27/CD86/DICER1/HAVCR2/IKBKE/LGALS9/MIR149/MIR21/NLRP3/NOD1/PSMB4/PSMC1/PSMC5/PSMD10/PSMD4/PSMD6/PSME2/PTPN22/RASSF2/REL/TLR3/TLR7	26
GO:0010256	endomembrane system organization	55/1554	468/18866	0.00473312	0.0401172	0.0325778	ABCD2/AKT2/ANK2/ANK3/ASAP1/ATL2/ATP2A2/BANF1/BIN1/BIN2/CASQ1/CCNB2/CDC42/CDK1/CHMP1B/CSRP3/EMD/FLOT1/GCOM2/GSN/HOOK3/JAGN1/LMAN2/LPIN1/MYO5A/MYOF/OPTN/P2RX7/PACSIN3/PDE4DIP/PLK1/PRKCA/PRKCB/PTPRC/RAB18/RAB30/RAB7A/RNF26/SOD1/SQSTM1/SYTL4/TBC1D20/TMED10/TMED2/TMED4/TMEM38A/TRAM2/TRDN/UBL4A/UBXN2A/UGCG/USP6NL/VAMP4/VCPIP1/VPS25	55
GO:0002456	T cell mediated immunity	17/1554	104/18866	0.0048024	0.0406449	0.0330063	AGER/BTN3A2/CD1C/CD1E/CD8A/CTSC/DENND1B/GATA3/LILRB1/MR1/MYO1G/NLRP3/P2RX7/PTPRC/RSAD2/WAS/XCL1	17
GO:0006809	nitric oxide biosynthetic process	14/1554	79/18866	0.00482787	0.0408008	0.033133	AGT/AIF1/ARG2/CD36/CX3CR1/HSP90AA1/INSR/ITGB2/KLRC4-KLRK1/NQO1/PTGIS/PTGS2/PTK2B/SPR	14
GO:1903829	positive regulation of cellular protein localization	42/1554	338/18866	0.00486214	0.0410305	0.0333195	AKT2/ANK3/C2CD5/CACNB3/CASP8/CCDC88A/CCT6A/CCT7/CD247/CDC42/CDK1/DDRGK1/EDEM1/EDEM2/EGF/EMD/EPHB2/FCER1G/GPR137B/ITGB2/KIF20B/KIF5B/MAPT/PCNT/PINK1/PLK1/PRKAA2/PTGS2/PYHIN1/RAC2/SORBS1/SORL1/SQSTM1/STAC3/TCP1/TFDP1/TGFB1/TP53/TYROBP/UBL5/YWHAB/ZFAND1	42
GO:0033627	cell adhesion mediated by integrin	13/1554	71/18866	0.00487704	0.0410964	0.033373	CCL5/CD3E/CXCL13/EFNA1/FBN1/FERMT3/ITGB2/ITGB7/LPXN/LYN/NCKAP1L/PIK3CG/PTPN6	13
GO:0007009	plasma membrane organization	18/1554	113/18866	0.00499869	0.0420602	0.0341557	ABCD2/AKT2/ANK2/ANK3/ASAP1/ATP2A2/BIN1/BIN2/CSRP3/FLOT1/GSN/MYOF/P2RX7/PACSIN3/PTPRC/SOD1/SYTL4/UGCG	18
GO:0043254	regulation of protein-containing complex assembly	53/1554	449/18866	0.00502252	0.0421994	0.0342687	ARHGAP18/ARPC1B/ARPC2/ASAP1/ATF7IP/BAK1/BIN1/CAPZA2/CCR7/CD36/CDC42/CDKN1B/CLDN7/CORO1A/COTL1/CRYAB/CUL4A/CXCL13/CYFIP2/DACT1/DNAJC15/EIF4EBP1/EVL/FKBP4/GBP5/GMFG/GSN/HCFC1/HSP90AA1/HSPA1A/HSPA1B/IQGAP2/LMOD2/LMOD3/MAPT/MYADM/NCKAP1L/NIN/PEX5/PINK1/PLEKHG2/PSMC5/PTK2B/SNCA/SORL1/SPIDR/SPTB/SVIL/TGFB1/TMOD4/TMSB10/TP53/WAS	53
GO:0002279	mast cell activation involved in immune response	10/1554	48/18866	0.00504571	0.0422104	0.0342777	CBL/CD84/CHGA/FCER1G/LGALS9/LYN/PIK3CG/RAC2/RASGRP1/VAMP7	10
GO:0009409	response to cold	10/1554	48/18866	0.00504571	0.0422104	0.0342777	ADM/CASP8/CXCL10/FOS/HSP90AA1/LPL/PLAC8/SLC9A1/UCP2/UCP3	10
GO:0033628	regulation of cell adhesion mediated by integrin	10/1554	48/18866	0.00504571	0.0422104	0.0342777	CCL5/CD3E/CXCL13/EFNA1/FERMT3/LPXN/LYN/NCKAP1L/PIK3CG/PTPN6	10
GO:0000244	spliceosomal tri-snRNP complex assembly	7/1554	27/18866	0.00518418	0.0431816	0.0350663	AAR2/PRPF19/RNU4-1/RNU4ATAC/RNU5A-1/RNU5D-1/RNU5F-1	7
GO:0002825	regulation of T-helper 1 type immune response	7/1554	27/18866	0.00518418	0.0431816	0.0350663	ANXA1/CCL19/CD80/HAVCR2/IL1RL1/RIPK2/XCL1	7
GO:0010714	positive regulation of collagen metabolic process	7/1554	27/18866	0.00518418	0.0431816	0.0350663	ARRB2/MIR149/RGCC/SCX/TGFB1/UCN/VIM	7
GO:0044106	cellular amine metabolic process	20/1554	131/18866	0.00522838	0.0434872	0.0353145	IDO1/ITGB2/KMO/KYNU/MAOA/MIR21/MOXD1/NQO1/NR4A2/PSMB4/PSMC1/PSMC5/PSMD10/PSMD4/PSMD6/PSME2/SAT1/SLC22A3/SLC7A11/SLC7A7	20
GO:1901879	regulation of protein depolymerization	15/1554	88/18866	0.00525515	0.0436472	0.0354444	ACTN2/ATXN7/CAPZA2/CFL1/CFL2/FGF13/GSN/LMOD2/LMOD3/SLN/SPTB/SVIL/TMOD4/TPX2/TRIM54	15
GO:0009308	amine metabolic process	21/1554	140/18866	0.00527591	0.0436942	0.0354826	IDO1/ITGB2/KMO/KYNU/MAOA/MIR21/MOXD1/NQO1/NR4A2/PSMB4/PSMC1/PSMC5/PSMD10/PSMD4/PSMD6/PSME2/SAT1/SLC22A3/SLC7A11/SLC7A7/SULT1A2	21
GO:0048284	organelle fusion	21/1554	140/18866	0.00527591	0.0436942	0.0354826	AFG3L2/AKT2/ANXA1/BAK1/BNIP3/C2CD5/CDK1/CORO1A/ENO3/KIF5B/RAB7A/SAMD9/SNAP29/SNCA/STX11/TAPBP/TMEM175/VAMP1/VAMP4/VAMP7/VCPIP1	21
GO:0030890	positive regulation of B cell proliferation	9/1554	41/18866	0.0053386	0.0441502	0.0358529	BCL6/CD38/CD74/FCRL3/GPR183/NCKAP1L/NFATC2/PTPRC/TNFSF13B	9
GO:0035825	homologous recombination	11/1554	56/18866	0.0053685	0.0443135	0.0359855	BRIP1/C11orf80/FANCD2/HFM1/MSH5/PSMC3IP/RAD21/RAD51B/RAD51C/TOP2A/UBE2B	11
GO:0006006	glucose metabolic process	29/1554	214/18866	0.00541348	0.0443135	0.0359855	ACTN3/AKT2/APOD/ATF3/ATF4/CRY1/DCXR/ENO3/FBP2/GDPGP1/INSR/MLYCD/OAS1/PCK1/PDHA1/PDHA2/PDK1/PDK4/PFKM/PGAM2/PGK1/PGM1/PGM2L1/PPP1R3C/PPP1R3F/PTH/RBP4/SORBS1/TP53	29
GO:2001234	negative regulation of apoptotic signaling pathway	31/1554	233/18866	0.0054241	0.0443135	0.0359855	ARRB2/BRCA1/CASP8/CD74/CTH/CX3CR1/EYA3/EYA4/FGA/HSPA1A/HSPA1B/IFI6/MIR21/MIR221/MMP9/NDUFA13/NME5/NR4A2/PARL/PINK1/PSMD10/PTGS2/RB1CC1/RRM2B/SOD2/SYVN1/TAF9B/THBS1/TMEM14A/TNFAIP3/YBX3	31
GO:0007094	mitotic spindle assembly checkpoint	8/1554	34/18866	0.00543489	0.0443135	0.0359855	ANAPC15/BUB1/BUB1B/CDC20/CENPF/GEN1/PLK1/USP44	8
GO:0008156	negative regulation of DNA replication	8/1554	34/18866	0.00543489	0.0443135	0.0359855	BCL6/BLM/BRCA2/CDC6/GMNN/GTPBP4/TP53/ZRANB3	8
GO:0031577	spindle checkpoint	8/1554	34/18866	0.00543489	0.0443135	0.0359855	ANAPC15/BUB1/BUB1B/CDC20/CENPF/GEN1/PLK1/USP44	8
GO:0035510	DNA dealkylation	8/1554	34/18866	0.00543489	0.0443135	0.0359855	APEX1/APOBEC3B/APOBEC3C/APOBEC3D/APOBEC3F/APOBEC3G/GATA3/TOX	8
GO:0060236	regulation of mitotic spindle organization	8/1554	34/18866	0.00543489	0.0443135	0.0359855	CHMP1B/HSPA1A/HSPA1B/MAP9/PARP3/PLK1/RCC1/TPX2	8
GO:0071173	spindle assembly checkpoint	8/1554	34/18866	0.00543489	0.0443135	0.0359855	ANAPC15/BUB1/BUB1B/CDC20/CENPF/GEN1/PLK1/USP44	8
GO:0071174	mitotic spindle checkpoint	8/1554	34/18866	0.00543489	0.0443135	0.0359855	ANAPC15/BUB1/BUB1B/CDC20/CENPF/GEN1/PLK1/USP44	8
GO:0051147	regulation of muscle cell differentiation	26/1554	186/18866	0.00544495	0.0443331	0.0360014	ANKRD2/ARRB2/CD53/CDC42/CTH/CXCL10/CXCL9/DNMT1/FLOT1/FOXO4/ID2/LMOD3/MAPK12/MIR21/MIR221/MMP14/MYF6/MYLK3/MYOG/NFATC2/OLFM2/PTBP1/SMYD1/SOD2/SRF/TGFB1	26
GO:1901216	positive regulation of neuron death	16/1554	97/18866	0.00559014	0.0450807	0.0366085	ATF4/C1QA/CASP8/CCL3/CDC42/EGR1/FOS/ITGB2/KMO/MAPT/MYBL2/NQO1/SNCA/TP53/TYROBP/UBE2M	16
GO:0002467	germinal center formation	5/1554	15/18866	0.00561079	0.0450807	0.0366085	BCL6/CXCL13/KLHL6/TNFAIP3/TNFSF13B	5
GO:0032252	secretory granule localization	5/1554	15/18866	0.00561079	0.0450807	0.0366085	KIF1C/KIF5B/MYO5A/PIK3CG/RASGRP1	5
GO:0035745	T-helper 2 cell cytokine production	5/1554	15/18866	0.00561079	0.0450807	0.0366085	DENND1B/GATA3/NLRP3/RSAD2/XCL1	5
GO:0043374	CD8-positive, alpha-beta T cell differentiation	5/1554	15/18866	0.00561079	0.0450807	0.0366085	GPR18/NCKAP1L/RUNX3/TNFSF8/TOX	5
GO:0045064	T-helper 2 cell differentiation	5/1554	15/18866	0.00561079	0.0450807	0.0366085	ANXA1/BCL6/CD86/GATA3/NLRP3	5
GO:0045779	negative regulation of bone resorption	5/1554	15/18866	0.00561079	0.0450807	0.0366085	CD38/GPR137B/INPP5D/P2RX7/TNFAIP3	5
GO:0050862	positive regulation of T cell receptor signaling pathway	5/1554	15/18866	0.00561079	0.0450807	0.0366085	CCR7/CD226/LCK/TESPA1/TRAT1	5
GO:2000402	negative regulation of lymphocyte migration	5/1554	15/18866	0.00561079	0.0450807	0.0366085	APOD/CCL2/CD200/GCSAM/KLRC4-KLRK1	5
GO:1901214	regulation of neuron death	40/1554	321/18866	0.00561464	0.0450807	0.0366085	ARRB2/ATF4/BTG2/C1QA/CASP8/CBL/CCL2/CCL3/CCL5/CD200/CDC42/CHGA/CORO1A/CX3CR1/EGLN1/EGR1/FOS/GATA3/ITGB2/KMO/MAPT/MYBL2/NQO1/NR4A2/PINK1/PSMC1/PTK2B/REL/SIGMAR1/SIX4/SLC7A11/SNCA/SOD1/SOD2/SORL1/TMEM259/TP53/TYROBP/UBE2M/UCN	40
GO:0006123	mitochondrial electron transport, cytochrome c to oxygen	6/1554	21/18866	0.00569746	0.0455561	0.0369946	COX4I1/COX5B/COX6A1/COX6A2/COX8A/NDUFA4	6
GO:0019646	aerobic electron transport chain	6/1554	21/18866	0.00569746	0.0455561	0.0369946	COX4I1/COX5B/COX6A1/COX6A2/COX8A/NDUFA4	6
GO:0140131	positive regulation of lymphocyte chemotaxis	6/1554	21/18866	0.00569746	0.0455561	0.0369946	CCL3/CCL4/CCL5/CXCL13/PTK2B/XCL1	6
GO:0051051	negative regulation of transport	56/1554	483/18866	0.0058131	0.0464166	0.0376933	ABCA2/ABR/ACTN2/AKT2/ANK3/ANKRD13A/ANXA1/APOC1/APOD/ARHGAP1/ATF4/ATP1A2/BEST3/BIN1/BST2/CACNB3/CASQ2/CD200/CD22/CD36/CD74/CD84/CHGA/CORO1A/CRY1/CRYAB/DERL3/EGF/EPHB2/GEM/HSPA1A/JAGN1/KLF7/LGALS9/LILRB1/MMP9/PACSIN3/PLN/PRKCB/PTGS2/PTH/PTK2B/RAB7A/RGCC/RSAD2/SESTD1/SLN/SNCA/SRI/SYTL4/THBS1/TMEM14A/TRAT1/TRDN/UBE2J1/UCN	56
GO:0043409	negative regulation of MAPK cascade	26/1554	187/18866	0.00584258	0.0465236	0.0377803	AGT/ATF3/DACT1/DUSP10/DUSP26/DUSP7/EFNA1/EPHB2/FOXM1/GBP1/HIPK3/IGBP1/LAX1/LYN/MIR21/MIR221/P2RX7/PBK/PEBP1/PINK1/PSMD10/PTPN22/PTPN6/PTPRC/SORL1/SPRY4	26
GO:0045333	cellular respiration	26/1554	187/18866	0.00584258	0.0465236	0.0377803	ACTN3/BNIP3/CDK1/COX4I1/COX5B/COX6A1/COX6A2/COX8A/DNAJC15/IDH3B/IDH3G/IMMP2L/ND6/NDUFA13/NDUFA4/NDUFA5/NDUFAF1/NDUFB6/PDHA1/PDHA2/PINK1/SDHAF2/SNCA/UCN/UQCRH/UQCRHL	26
GO:0055006	cardiac cell development	15/1554	89/18866	0.00585122	0.0465285	0.0377842	ACTN2/AGT/ALPK3/CDK1/CSRP3/MIR21/MYL2/MYLK3/MYO18B/NEB/NRAP/SRF/TCAP/TGFBR3/TTN	15
GO:0035637	multicellular organismal signaling	28/1554	206/18866	0.00594929	0.0472434	0.0383648	ACE2/AGT/ANK2/ANK3/ATP1A2/ATP2A1/ATP2A2/ATP2A3/BIN1/CACNA1S/CACNB3/CACNG6/CASQ1/CASQ2/DSC2/FXYD1/GJA5/HRC/KCNA2/KCNIP3/PLN/RYR1/RYR3/SCN7A/SLC9A1/SOD1/SRI/TRDN	28
GO:0045732	positive regulation of protein catabolic process	30/1554	225/18866	0.00597051	0.0473469	0.0384489	ABCA2/ASB11/ASB5/CDC20/CDKN1B/CTSC/DACT1/DDRGK1/DTL/DVL1/EDEM1/EDEM2/EGF/HSP90AA1/HSPA1A/HSPA1B/KLHL40/NDUFA13/PACSIN3/PLK1/PSMC1/PSMD10/PTK2B/PYHIN1/RAB7A/SORL1/TIPARP/TMEM259/TNFAIP3/USP13	30
GO:0043620	regulation of DNA-templated transcription in response to stress	18/1554	115/18866	0.00602186	0.0476888	0.0387265	ANKRD2/ATF3/ATF4/EGLN1/EGR1/HIF1AN/HSPA1A/PSMB4/PSMC1/PSMC5/PSMD10/PSMD4/PSMD6/PSME2/RPS27A/RPS6KA1/TP53/UBC	18
GO:0000302	response to reactive oxygen species	31/1554	235/18866	0.00614101	0.048566	0.0394388	AKR1C3/ANXA1/APEX1/APOD/BAK1/BNIP3/CCL19/CCNA2/CCR7/CD36/CDK1/CRYAB/EGLN1/FOS/HP/MAPT/MB/MIR21/MMP9/MPV17/ND6/NQO1/OSER1/PINK1/PTK2B/SIGMAR1/SOD1/SOD2/STAT1/TNFAIP3/UCP3	31
GO:0098900	regulation of action potential	11/1554	57/18866	0.00616852	0.048717	0.0395615	ANK2/ANK3/ATP2A2/BIN1/CACNB3/CD36/DSC2/FGF13/GJA5/KCNAB2/SLC9A1	11
GO:0090307	mitotic spindle assembly	12/1554	65/18866	0.00626211	0.0493216	0.0400524	CDC20/CHMP1B/HSPA1A/HSPA1B/KIF11/MAP9/MSTO1/MYBL2/PLK1/PRC1/RCC1/TPX2	12
GO:1902305	regulation of sodium ion transmembrane transport	12/1554	65/18866	0.00626211	0.0493216	0.0400524	ACTN4/ANK3/ATP1A2/DMD/FGF13/FXYD1/FXYD5/GLRX/KIF5B/KLHL24/NETO2/SLC9A1	12
GO:0033048	negative regulation of mitotic sister chromatid segregation	9/1554	42/18866	0.00630842	0.0496188	0.0402937	ANAPC15/BUB1/BUB1B/CDC20/CENPF/GEN1/PLK1/RAD21/USP44	9
GO:0032869	cellular response to insulin stimulus	30/1554	226/18866	0.00635754	0.0497598	0.0404082	AGT/AKT2/ATP6V0E2/ATP6V1F/C2CD5/CCND3/CSRP3/EIF4EBP1/FOXO4/GKAP1/INSIG2/INSR/LPIN1/LPL/MYO5A/MZB1/PCK1/PDK4/PIK3C2A/PRKCB/RAB31/RHOQ/SLC2A4/SLC9A1/SORBS1/SORL1/STAT1/TCIRG1/TSC2/ZNF106	30
GO:0052548	regulation of endopeptidase activity	51/1554	434/18866	0.00636336	0.0497598	0.0404082	ABCA2/AGER/AGT/ARRB2/ATP2A3/BAK1/BIN1/BIRC3/BST2/CASP8/CD27/CRIM1/CRYAB/CST7/CYFIP2/DAP/EFNA1/GSN/IFI6/IGBP1/LCK/LGALS9/LYN/MAPT/MIR21/MMP9/NDUFA13/NLRP3/NOD1/PEBP1/PROS1/PSENEN/PSME2/PTGS2/RARRES1/RIPK2/RPS6KA1/SENP1/SERPINA1/SERPINA3/SERPINB8/SERPINB9/SLPI/SNCA/SORL1/SPOCK2/ST20/THBS1/TIMP4/TNFAIP8/WFDC2	51
GO:0002676	regulation of chronic inflammatory response	4/1554	10/18866	0.00642568	0.0497598	0.0404082	CCL5/CYP19A1/IDO1/TNFAIP3	4
GO:0045625	regulation of T-helper 1 cell differentiation	4/1554	10/18866	0.00642568	0.0497598	0.0404082	ANXA1/CCL19/CD80/RIPK2	4
GO:0045988	negative regulation of striated muscle contraction	4/1554	10/18866	0.00642568	0.0497598	0.0404082	ATP1A2/BIN1/PIK3CG/SRI	4
GO:0046598	positive regulation of viral entry into host cell	4/1554	10/18866	0.00642568	0.0497598	0.0404082	CD4/CD74/HLA-DRB1/LGALS9	4
GO:0075294	positive regulation by symbiont of entry into host	4/1554	10/18866	0.00642568	0.0497598	0.0404082	CD4/CD74/HLA-DRB1/LGALS9	4
GO:1903862	positive regulation of oxidative phosphorylation	4/1554	10/18866	0.00642568	0.0497598	0.0404082	CDK1/MYOG/PGK1/PINK1	4
GO:0044262	cellular carbohydrate metabolic process	37/1554	294/18866	0.00642632	0.0497598	0.0404082	ACTN3/AKT2/AOAH/B3GNT9/CRY1/EXT1/FBP2/GBE1/GK/GYG1/IMPA2/INSR/MLYCD/MYOF/MYOG/NAGK/PCK1/PDK1/PDK4/PGM1/PGM2L1/PHKA1/PHKG1/PPIP5K2/PPP1R1A/PPP1R3C/PPP1R3F/PTAFR/PTH/PTK2B/PYGM/RB1CC1/SNCA/SORBS1/STBD1/TP53/UGP2	37
GO:0051983	regulation of chromosome segregation	17/1554	107/18866	0.00642704	0.0497598	0.0404082	ANAPC15/ANAPC5/BUB1/BUB1B/CDC20/CDC26/CDC42/CDC6/CENPE/CENPF/DLGAP5/GEN1/MKI67/NSMCE2/PLK1/RAD21/USP44	17
GO:0045932	negative regulation of muscle contraction	7/1554	28/18866	0.00642949	0.0497598	0.0404082	ATP1A2/BIN1/PIK3CG/PTGS2/SOD1/SRI/TNNT1	7
GO:0060143	positive regulation of syncytium formation by plasma membrane fusion	7/1554	28/18866	0.00642949	0.0497598	0.0404082	CD53/CXCL9/FLOT1/MYF6/MYOG/NFATC2/TYROBP	7
CC
ID	Description	GeneRatio	BgRatio	pvalue	p.adjust	qvalue	geneID	Count
GO:0043292	contractile fiber	82/1609	238/19559	1.07419e-30	7.0574e-28	6.01544e-28	ABRA/ACTA1/ACTN2/ACTN4/AHNAK/ANK2/ANK3/ANKRD1/ANKRD2/ANKRD23/BIN1/C10orf71/CACNA1S/CASQ1/CASQ2/CFL2/CMYA5/CRYAB/CSRP3/DES/DMD/FBP2/FBXO32/FHL3/FHL5/FLNC/GLRX3/HRC/IDO1/JPH1/JPH2/KLHL40/KLHL41/KY/LMOD2/LMOD3/MYBPC1/MYH1/MYH2/MYH7/MYL1/MYL2/MYL3/MYL4/MYL6B/MYLK2/MYLPF/MYO18B/MYOM1/MYOM2/MYOM3/MYOT/MYOZ1/MYOZ2/MYPN/NEB/NRAP/OBSCN/PDE4DIP/RYR1/RYR3/SMPX/SMTNL2/SQSTM1/SRI/SVIL/SYNM/SYNPO2L/TCAP/TIMP4/…	82
GO:0030016	myofibril	79/1609	227/19559	5.91687e-30	1.94369e-27	1.65672e-27	ABRA/ACTA1/ACTN2/ACTN4/AHNAK/ANK2/ANK3/ANKRD1/ANKRD2/ANKRD23/BIN1/C10orf71/CACNA1S/CASQ1/CASQ2/CFL2/CMYA5/CRYAB/CSRP3/DES/DMD/FBP2/FBXO32/FHL3/FHL5/FLNC/GLRX3/HRC/JPH1/JPH2/KLHL40/KLHL41/KY/LMOD2/LMOD3/MYBPC1/MYH1/MYH2/MYH7/MYL1/MYL2/MYL3/MYL4/MYLK2/MYO18B/MYOM1/MYOM2/MYOM3/MYOT/MYOZ1/MYOZ2/MYPN/NEB/NRAP/OBSCN/PDE4DIP/RYR1/RYR3/SMPX/SMTNL2/SQSTM1/SRI/SVIL/SYNM/SYNPO2L/TCAP/TIMP4/TMOD4/TNNC1/TNNC2…	79
GO:0030017	sarcomere	73/1609	207/19559	3.47481e-28	7.60984e-26	6.48632e-26	ABRA/ACTA1/ACTN2/ACTN4/ANK2/ANK3/ANKRD1/ANKRD2/BIN1/C10orf71/CACNA1S/CASQ1/CASQ2/CFL2/CMYA5/CRYAB/CSRP3/DES/DMD/FBP2/FBXO32/FHL3/FHL5/FLNC/GLRX3/HRC/JPH1/JPH2/KLHL40/KLHL41/KY/LMOD2/LMOD3/MYH1/MYH2/MYH7/MYL1/MYL2/MYL3/MYL4/MYLK2/MYO18B/MYOM1/MYOM2/MYOM3/MYOT/MYOZ1/MYOZ2/MYPN/NEB/NRAP/OBSCN/RYR1/RYR3/SMPX/SMTNL2/SQSTM1/SRI/SYNPO2L/TCAP/TIMP4/TMOD4/TNNC1/TNNC2/TNNI1/TNNI2/TNNT1/TNNT3/TPM2/TRIM54/TR…	73
GO:0031674	I band	47/1609	140/19559	1.2564e-17	2.06363e-15	1.75896e-15	ACTN2/ACTN4/ANK2/ANK3/ANKRD1/ANKRD2/BIN1/C10orf71/CACNA1S/CASQ1/CASQ2/CFL2/CRYAB/CSRP3/DES/DMD/FBP2/FBXO32/FHL3/FHL5/FLNC/GLRX3/HRC/JPH1/JPH2/KLHL40/KY/MYH7/MYL3/MYO18B/MYOT/MYOZ1/MYOZ2/MYPN/NEB/NRAP/OBSCN/RYR1/RYR3/SMTNL2/SRI/SYNPO2L/TCAP/TRIM54/TRIM63/TTN/XIRP2	47
GO:0042613	MHC class II protein complex	15/1609	16/19559	7.44082e-16	9.77724e-14	8.33372e-14	CD74/HLA-DMA/HLA-DMB/HLA-DOA/HLA-DOB/HLA-DPA1/HLA-DPB1/HLA-DQA1/HLA-DQA2/HLA-DQB1/HLA-DQB2/HLA-DRA/HLA-DRB1/HLA-DRB3/HLA-DRB5	15
GO:0030018	Z disc	41/1609	128/19559	9.36188e-15	1.02513e-12	8.73776e-13	ACTN2/ACTN4/ANK2/ANK3/BIN1/C10orf71/CASQ1/CASQ2/CFL2/CRYAB/CSRP3/DES/DMD/FBP2/FBXO32/FHL3/FHL5/FLNC/GLRX3/HRC/JPH1/JPH2/KY/MYH7/MYO18B/MYOT/MYOZ1/MYOZ2/MYPN/NEB/NRAP/OBSCN/RYR1/RYR3/SRI/SYNPO2L/TCAP/TRIM54/TRIM63/TTN/XIRP2	41
GO:0042611	MHC protein complex	16/1609	25/19559	4.09369e-12	3.84222e-10	3.27495e-10	CD74/HLA-DMA/HLA-DMB/HLA-DOA/HLA-DOB/HLA-DPA1/HLA-DPB1/HLA-DQA1/HLA-DQA2/HLA-DQB1/HLA-DQB2/HLA-DRA/HLA-DRB1/HLA-DRB3/HLA-DRB5/MR1	16
GO:0009897	external side of plasma membrane	77/1609	417/19559	1.17287e-11	9.6322e-10	8.21009e-10	ABCC4/ANPEP/ANXA1/BTN3A1/BTN3A2/CCR1/CCR4/CCR7/CD163L1/CD1C/CD1E/CD2/CD22/CD226/CD27/CD274/CD28/CD36/CD3D/CD3E/CD3G/CD4/CD5/CD6/CD74/CD79A/CD80/CD86/CD8A/CSF2RA/CX3CR1/CXCL10/CXCL9/CXCR3/CXCR5/FCER1G/FGA/FLOT1/FOLR2/GFRA2/GPC4/HLA-DRB1/ICOS/IGHE/IGHV1OR15-1/IGHV3-35/IGHV3-43/IGHV3-7/IGHV3-73/IGHV3-74/IGHV4-59/IGKC/IL1RL1/IL2RA/IL2RB/IL2RG/INSR/ITGB2/KLRC4-KLRK1/LILRB1/LY6G5B/MFGE8/MR1/MS4A1/P2RX7…	77
GO:0031672	A band	18/1609	37/19559	1.05164e-10	7.67698e-09	6.54354e-09	ANK2/CMYA5/CRYAB/KLHL40/KLHL41/LMOD2/LMOD3/MYH1/MYL2/MYL3/MYL4/MYOM1/MYOM2/MYOM3/OBSCN/SMPX/SMTNL2/TRIM63	18
GO:0016528	sarcoplasm	26/1609	80/19559	4.99937e-10	3.28458e-08	2.79965e-08	ANK3/ATP2A1/ATP2A2/ATP2A3/CASQ1/CASQ2/CMYA5/DHRS7C/FABP3/FLNC/GSN/HRC/JPH1/JPH2/KLHL41/PLN/RASD1/RYR1/RYR3/SLC2A4/SLN/SRI/THBS1/THBS4/TMEM38A/TRDN	26
GO:0033017	sarcoplasmic reticulum membrane	17/1609	40/19559	4.73349e-09	2.82719e-07	2.40978e-07	ATP2A1/ATP2A2/ATP2A3/CASQ1/CASQ2/DHRS7C/HRC/JPH1/JPH2/KLHL41/PLN/RYR1/RYR3/SLN/SRI/TMEM38A/TRDN	17
GO:0016529	sarcoplasmic reticulum	23/1609	71/19559	5.32571e-09	2.91583e-07	2.48533e-07	ANK3/ATP2A1/ATP2A2/ATP2A3/CASQ1/CASQ2/CMYA5/DHRS7C/HRC/JPH1/JPH2/KLHL41/PLN/RASD1/RYR1/RYR3/SLC2A4/SLN/SRI/THBS1/THBS4/TMEM38A/TRDN	23
GO:0031430	M band	13/1609	25/19559	1.52882e-08	7.72644e-07	6.5857e-07	ANK2/CMYA5/CRYAB/KLHL41/LMOD2/LMOD3/MYOM1/MYOM2/MYOM3/OBSCN/SMPX/SMTNL2/TRIM63	13
GO:0042383	sarcolemma	32/1609	135/19559	3.44763e-08	1.61792e-06	1.37905e-06	AHNAK/ANK2/ANK3/ANXA1/ATP1A2/BGN/BIN1/CACNA1S/CACNB3/CACNG6/CASQ1/DES/DMD/FLNC/FLOT1/FXYD1/LAMA2/MLIP/MYOT/NCSTN/OBSCN/POPDC3/RYR1/RYR3/SGCA/SGCG/SLC2A4/SLC9A1/SRI/STAC3/STBD1/SYNM	32
GO:0036379	myofilament	12/1609	26/19559	2.99036e-07	1.30978e-05	1.1164e-05	ACTA1/LMOD2/LMOD3/MYOM1/TMOD4/TNNC1/TNNC2/TNNI1/TNNI2/TNNT1/TNNT3/TPM2	12
GO:0005865	striated muscle thin filament	11/1609	22/19559	3.39654e-07	1.39471e-05	1.18879e-05	ACTA1/LMOD2/LMOD3/TMOD4/TNNC1/TNNC2/TNNI1/TNNI2/TNNT1/TNNT3/TPM2	11
GO:0071556	integral component of lumenal side of endoplasmic reticulum membrane	12/1609	29/19559	1.27227e-06	4.64379e-05	3.95818e-05	CD74/HLA-DPA1/HLA-DPB1/HLA-DQA1/HLA-DQA2/HLA-DQB1/HLA-DQB2/HLA-DRA/HLA-DRB1/HLA-DRB3/HLA-DRB5/TAPBP	12
GO:0098553	lumenal side of endoplasmic reticulum membrane	12/1609	29/19559	1.27227e-06	4.64379e-05	3.95818e-05	CD74/HLA-DPA1/HLA-DPB1/HLA-DQA1/HLA-DQA2/HLA-DQB1/HLA-DQB2/HLA-DRA/HLA-DRB1/HLA-DRB3/HLA-DRB5/TAPBP	12
GO:0030176	integral component of endoplasmic reticulum membrane	32/1609	158/19559	1.53903e-06	5.32179e-05	4.53608e-05	ACER3/CD74/DERL3/EDEM1/EMC6/EXT1/FICD/FITM1/GPAA1/HLA-DPA1/HLA-DPB1/HLA-DQA1/HLA-DQA2/HLA-DQB1/HLA-DQB2/HLA-DRA/HLA-DRB1/HLA-DRB3/HLA-DRB5/INSIG2/PIGS/PORCN/SAMD8/SCD/SLC35B1/SLC35B2/SLC37A1/SYVN1/TAPBP/TECR/TMCO1/TRAM2	32
GO:0030315	T-tubule	16/1609	54/19559	4.2396e-06	0.000139271	0.000118709	AHNAK/ANK2/ANK3/ATP1A2/BIN1/CACNA1S/CACNB3/CACNG6/CASQ1/FXYD1/RYR1/SLC2A4/SLC9A1/SRI/STAC3/STBD1	16
GO:0031227	intrinsic component of endoplasmic reticulum membrane	32/1609	166/19559	4.66074e-06	0.000145815	0.000124286	ACER3/CD74/DERL3/EDEM1/EMC6/EXT1/FICD/FITM1/GPAA1/HLA-DPA1/HLA-DPB1/HLA-DQA1/HLA-DQA2/HLA-DQB1/HLA-DQB2/HLA-DRA/HLA-DRB1/HLA-DRB3/HLA-DRB5/INSIG2/PIGS/PORCN/SAMD8/SCD/SLC35B1/SLC35B2/SLC37A1/SYVN1/TAPBP/TECR/TMCO1/TRAM2	32
GO:0098576	lumenal side of membrane	12/1609	36/19559	1.78234e-05	0.000532272	0.000453687	CD74/HLA-DPA1/HLA-DPB1/HLA-DQA1/HLA-DQA2/HLA-DQB1/HLA-DQB2/HLA-DRA/HLA-DRB1/HLA-DRB3/HLA-DRB5/TAPBP	12
GO:0001772	immunological synapse	12/1609	39/19559	4.4151e-05	0.00126118	0.00107498	CD28/CD37/CD3E/CD53/CD6/CORO1A/CRTAM/GZMA/HAVCR2/LCK/RHOH/SCIMP	12
GO:0030669	clathrin-coated endocytic vesicle membrane	12/1609	40/19559	5.83816e-05	0.0015982	0.00136224	CD74/FCGR1A/HLA-DPA1/HLA-DPB1/HLA-DQA1/HLA-DQA2/HLA-DQB1/HLA-DQB2/HLA-DRA/HLA-DRB1/HLA-DRB3/HLA-DRB5	12
GO:0043034	costamere	8/1609	19/19559	6.82232e-05	0.00179291	0.0015282	AHNAK/ANK2/ANK3/DMD/FLNC/SMPX/SVIL/SYNM	8
GO:0005859	muscle myosin complex	7/1609	15/19559	8.96347e-05	0.002265	0.00193059	MYH1/MYH2/MYH7/MYL1/MYL3/MYL6B/MYLPF	7
GO:0030667	secretory granule membrane	44/1609	306/19559	0.000196398	0.00471949	0.0040227	ABCC4/ANPEP/BST2/C3AR1/CD36/CD38/CD53/CD68/CYBB/FCER1G/FCGR2A/GLIPR1/HGSNAT/IQGAP2/ITGAL/ITGAX/ITGB2/KCNAB2/LAIR1/MOXD1/NCKAP1L/NCSTN/NRAS/OLR1/PTAFR/PTPRC/RAB18/RAB31/RAB7A/RHOF/SELL/SNAP29/SNCA/SRI/STBD1/SYTL4/TCIRG1/TMED10/TMED2/TMEM179B/TMEM63A/TYROBP/VAMP1/VAMP7	44
GO:0032588	trans-Golgi network membrane	19/1609	94/19559	0.000201135	0.00471949	0.0040227	AP1S2/AP1S3/CD74/HLA-DPA1/HLA-DPB1/HLA-DQA1/HLA-DQA2/HLA-DQB1/HLA-DQB2/HLA-DRA/HLA-DRB1/HLA-DRB3/HLA-DRB5/RAB31/RHOBTB3/TMEM165/USP6NL/VAMP4/VPS52	19
GO:0000778	condensed nuclear chromosome kinetochore	7/1609	17/19559	0.000233827	0.00529739	0.00451528	BUB1/BUB1B/CENPK/DSN1/MIS18BP1/NUF2/PLK1	7
GO:0005765	lysosomal membrane	51/1609	375/19559	0.000259365	0.00549686	0.0046853	ABCA2/ABCA5/ACP2/AHNAK/ANPEP/AP1S2/AP1S3/ATRAID/BST2/C3AR1/CD68/CD74/CP/EEF1A2/EGF/FLOT1/GLIPR1/GPR137B/HGSNAT/HLA-DMA/HLA-DMB/HLA-DOA/HLA-DOB/HLA-DPA1/HLA-DPB1/HLA-DQA1/HLA-DQA2/HLA-DQB1/HLA-DQB2/HLA-DRA/HLA-DRB1/HLA-DRB3/HLA-DRB5/ITM2C/LAMP5/LAPTM5/MYLPF/NCSTN/RAB7A/SNAP29/TCIRG1/TLR3/TLR7/TM6SF1/TMEM165/TMEM175/TMEM179B/TMEM63A/TMEM9B/VAMP7/ZNRF2	51
GO:0098852	lytic vacuole membrane	51/1609	375/19559	0.000259365	0.00549686	0.0046853	ABCA2/ABCA5/ACP2/AHNAK/ANPEP/AP1S2/AP1S3/ATRAID/BST2/C3AR1/CD68/CD74/CP/EEF1A2/EGF/FLOT1/GLIPR1/GPR137B/HGSNAT/HLA-DMA/HLA-DMB/HLA-DOA/HLA-DOB/HLA-DPA1/HLA-DPB1/HLA-DQA1/HLA-DQA2/HLA-DQB1/HLA-DQB2/HLA-DRA/HLA-DRB1/HLA-DRB3/HLA-DRB5/ITM2C/LAMP5/LAPTM5/MYLPF/NCSTN/RAB7A/SNAP29/TCIRG1/TLR3/TLR7/TM6SF1/TMEM165/TMEM175/TMEM179B/TMEM63A/TMEM9B/VAMP7/ZNRF2	51
GO:0045121	membrane raft	46/1609	329/19559	0.000272736	0.00559961	0.00477288	ACE2/ADCY2/AHNAK/ANK2/ATP1A2/BIRC3/BST2/CASP8/CBL/CD2/CD226/CD36/CD4/CD79A/CD8A/CLN6/DMD/FLOT1/FXYD1/INPP5D/INSR/ITGB2/KCNA3/KIF18A/LCK/LCP2/LYN/MALL/MAPT/MS4A1/MYADM/MYOF/OLR1/PAG1/PGK1/PTGIS/PTGS2/PTK2B/PTPRC/RHOQ/SELPLG/SGCA/SLC2A4/SLC9A1/SORBS1/THY1	46
GO:0098857	membrane microdomain	46/1609	330/19559	0.000292239	0.0058182	0.0049592	ACE2/ADCY2/AHNAK/ANK2/ATP1A2/BIRC3/BST2/CASP8/CBL/CD2/CD226/CD36/CD4/CD79A/CD8A/CLN6/DMD/FLOT1/FXYD1/INPP5D/INSR/ITGB2/KCNA3/KIF18A/LCK/LCP2/LYN/MALL/MAPT/MS4A1/MYADM/MYOF/OLR1/PAG1/PGK1/PTGIS/PTGS2/PTK2B/PTPRC/RHOQ/SELPLG/SGCA/SLC2A4/SLC9A1/SORBS1/THY1	46
GO:0031091	platelet alpha granule	18/1609	91/19559	0.000386915	0.00747657	0.00637272	ACTN2/ACTN4/CD36/EGF/FERMT3/FGA/ISLR/MMRN1/PROS1/SERPINA1/SERPINA3/SNCA/SYTL4/TGFB1/THBS1/THBS2/VAMP7/VWF	18
GO:0030665	clathrin-coated vesicle membrane	21/1609	118/19559	0.000594016	0.0105827	0.00902023	CD3D/CD3G/CD4/CD74/EGF/FCGR1A/HLA-DPA1/HLA-DPB1/HLA-DQA1/HLA-DQA2/HLA-DQB1/HLA-DQB2/HLA-DRA/HLA-DRB1/HLA-DRB3/HLA-DRB5/NECAP1/RASSF9/SYNRG/VAMP4/VAMP7	21
GO:0005774	vacuolar membrane	55/1609	427/19559	0.00059548	0.0105827	0.00902023	ABCA2/ABCA5/ACP2/AHNAK/ANPEP/AP1S2/AP1S3/ATP6V1F/ATRAID/BST2/C3AR1/CD68/CD74/CP/EEF1A2/EGF/FLOT1/GLIPR1/GPR137B/HGSNAT/HLA-DMA/HLA-DMB/HLA-DOA/HLA-DOB/HLA-DPA1/HLA-DPB1/HLA-DQA1/HLA-DQA2/HLA-DQB1/HLA-DQB2/HLA-DRA/HLA-DRB1/HLA-DRB3/HLA-DRB5/ITM2C/LAMP5/LAPTM5/MAN2B1/MAN2B2/MYLPF/NCSTN/RAB7A/SNAP29/TCIRG1/TLR3/TLR7/TM6SF1/TMEM165/TMEM175/TMEM179B/TMEM63A/TMEM9B/VAMP7/YWHAB/ZNRF2	55
GO:0016459	myosin complex	13/1609	57/19559	0.00059598	0.0105827	0.00902023	MYH1/MYH2/MYH7/MYL1/MYL2/MYL3/MYL4/MYL6B/MYLPF/MYO18B/MYO1G/MYO5A/MYO9B	13
GO:0098589	membrane region	46/1609	343/19559	0.000687298	0.011883	0.0101286	ACE2/ADCY2/AHNAK/ANK2/ATP1A2/BIRC3/BST2/CASP8/CBL/CD2/CD226/CD36/CD4/CD79A/CD8A/CLN6/DMD/FLOT1/FXYD1/INPP5D/INSR/ITGB2/KCNA3/KIF18A/LCK/LCP2/LYN/MALL/MAPT/MS4A1/MYADM/MYOF/OLR1/PAG1/PGK1/PTGIS/PTGS2/PTK2B/PTPRC/RHOQ/SELPLG/SGCA/SLC2A4/SLC9A1/SORBS1/THY1	46
GO:0014704	intercalated disc	12/1609	51/19559	0.000711291	0.0119825	0.0102134	ANK2/ANK3/ANKRD23/ATP1A2/DES/DSC2/FGF13/FXYD1/GJA5/MYH1/NRAP/SLC9A1	12
GO:0016460	myosin II complex	7/1609	20/19559	0.000748012	0.0122861	0.0104722	MYH1/MYH2/MYH7/MYL1/MYL3/MYL6B/MYLPF	7
GO:0030055	cell-substrate junction	54/1609	423/19559	0.000819985	0.0131398	0.0111998	ACTN2/ACTN3/ACTN4/AHNAK/ANXA1/APBB1IP/ARPC1B/ARPC2/CBL/CDC42/CFL1/DMD/EPB41L5/EVL/FBLN7/FERMT3/FHL3/FLNC/FLOT1/GIT2/GSN/HSPA1A/HSPA1B/IL1RL1/ITGB2/ITGB7/LPXN/MMP14/NCSTN/NOX4/NRAP/PEAK1/PPIB/PTK2B/PTPRC/RAC2/RPL22/RPL9/RPS9/SENP1/SH3KBP1/SLA/SLC9A1/SMPX/SORBS1/SPRY4/SVIL/TADA1/THY1/TNS4/VIM/XIRP1/XIRP2/YWHAB	54
GO:0001891	phagocytic cup	8/1609	27/19559	0.00110501	0.0172855	0.0147335	AIF1/ANXA1/ARHGAP25/BIN2/CORO1A/MYO1G/RAB31/TRIP10	8
GO:0030136	clathrin-coated vesicle	29/1609	194/19559	0.00122759	0.0187564	0.0159872	CD3D/CD3G/CD4/CD74/DENND1B/DENND1C/DVL1/EGF/FCGR1A/HLA-DPA1/HLA-DPB1/HLA-DQA1/HLA-DQA2/HLA-DQB1/HLA-DQB2/HLA-DRA/HLA-DRB1/HLA-DRB3/HLA-DRB5/MALL/NECAP1/PIK3C2A/RASSF9/SLC2A4/SYNRG/TMED10/VAMP4/VAMP7/VWF	29
GO:0012507	ER to Golgi transport vesicle membrane	13/1609	62/19559	0.001376	0.0205461	0.0175127	CD74/HLA-DPA1/HLA-DPB1/HLA-DQA1/HLA-DQA2/HLA-DQB1/HLA-DQB2/HLA-DRA/HLA-DRB1/HLA-DRB3/HLA-DRB5/TMED10/TMED2	13
GO:0032982	myosin filament	7/1609	22/19559	0.00142194	0.0207603	0.0176952	MYBPC1/MYBPC2/MYH1/MYH2/MYH7/MYOM1/MYOM2	7
GO:0030134	COPII-coated ER to Golgi transport vesicle	17/1609	95/19559	0.00178483	0.0254921	0.0217284	CD74/CTSC/HLA-DPA1/HLA-DPB1/HLA-DQA1/HLA-DQA2/HLA-DQB1/HLA-DQB2/HLA-DRA/HLA-DRB1/HLA-DRB3/HLA-DRB5/LMAN2/SERPINA1/TMED10/TMED2/TMED4	17
GO:0051233	spindle midzone	9/1609	36/19559	0.0020644	0.0288577	0.0245971	CDC42/CDC6/CENPE/GEM/KIF18A/KIF20B/MAP9/PLK1/PRC1	9
GO:0000307	cyclin-dependent protein kinase holoenzyme complex	10/1609	43/19559	0.00213447	0.0292155	0.0249021	CCNA2/CCNB2/CCND1/CCND3/CCNE2/CCNH/CCNK/CDK1/CDK12/CKS2	10
GO:0070821	tertiary granule membrane	14/1609	73/19559	0.0022519	0.0301938	0.025736	CD53/CYBB/FCER1G/HGSNAT/ITGAX/ITGB2/KCNAB2/LAIR1/NRAS/OLR1/PTAFR/STBD1/TMEM63A/VAMP1	14
GO:0031143	pseudopodium	6/1609	18/19559	0.00239864	0.0315181	0.0268647	ACTN2/ACTN3/ACTN4/KLHL41/MYOZ1/VAMP7	6
GO:0044291	cell-cell contact zone	14/1609	74/19559	0.00257135	0.0331251	0.0282344	AHNAK/ANK2/ANK3/ANKRD23/ATP1A2/DES/DSC2/FGF13/FLOT1/FXYD1/GJA5/MYH1/NRAP/SLC9A1	14
GO:0045334	clathrin-coated endocytic vesicle	12/1609	59/19559	0.00272058	0.0343735	0.0292985	CD74/FCGR1A/HLA-DPA1/HLA-DPB1/HLA-DQA1/HLA-DQA2/HLA-DQB1/HLA-DQB2/HLA-DRA/HLA-DRB1/HLA-DRB3/HLA-DRB5	12
GO:0031093	platelet alpha granule lumen	13/1609	67/19559	0.0028626	0.0354855	0.0302464	ACTN2/ACTN4/EGF/FERMT3/FGA/ISLR/MMRN1/PROS1/SERPINA1/SERPINA3/TGFB1/THBS1/VWF	13
GO:0030139	endocytic vesicle	40/1609	313/19559	0.0035669	0.0432384	0.0368546	ARRB2/ATP6V0E2/CD36/CD74/CDC42/CORO1A/CYBB/EVL/FCGR1A/FMNL1/GSN/HLA-DPA1/HLA-DPB1/HLA-DQA1/HLA-DQA2/HLA-DQB1/HLA-DQB2/HLA-DRA/HLA-DRB1/HLA-DRB3/HLA-DRB5/HP/HSP90AA1/HSPH1/KIF5B/MPEG1/NCF4/RAB31/RAB7A/RAC2/RPS27A/SCIMP/SH3KBP1/TAPBP/TCIRG1/TLR7/UBC/VAMP7/VIM/WAS	40
GO:0000780	condensed nuclear chromosome, centromeric region	8/1609	32/19559	0.00361965	0.0432384	0.0368546	BUB1/BUB1B/CENPK/DSN1/MIS18BP1/NUF2/PLK1/RAD21	8
GO:0019814	immunoglobulin complex	24/1609	163/19559	0.00377138	0.0442463	0.0377138	CD79A/IGHE/IGHV1OR15-1/IGHV3-35/IGHV3-43/IGHV3-7/IGHV3-73/IGHV3-74/IGHV4-59/IGKC/IGKV1-13/IGKV1D-33/IGKV1D-42/IGKV1D-43/IGKV1D-8/IGKV2D-24/IGKV2D-26/IGKV2D-28/IGKV3D-11/IGKV3D-20/IGKV5-2/IGKV6-21/IGLV6-57/IGLV9-49	24
GO:1990023	mitotic spindle midzone	5/1609	14/19559	0.0039876	0.0459624	0.0391764	CENPE/KIF18A/KIF20B/MAP9/PRC1	5
GO:0030666	endocytic vesicle membrane	24/1609	164/19559	0.00408228	0.0462074	0.0393853	ATP6V0E2/CD36/CD74/CORO1A/CYBB/FCGR1A/HLA-DPA1/HLA-DPB1/HLA-DQA1/HLA-DQA2/HLA-DQB1/HLA-DQB2/HLA-DRA/HLA-DRB1/HLA-DRB3/HLA-DRB5/RAB31/RAB7A/RAC2/RPS27A/TAPBP/TCIRG1/UBC/VAMP7	24
GO:0005925	focal adhesion	50/1609	415/19559	0.00414953	0.0462074	0.0393853	ACTN2/ACTN3/ACTN4/AHNAK/ANXA1/APBB1IP/ARPC1B/ARPC2/CBL/CDC42/CFL1/EPB41L5/EVL/FBLN7/FHL3/FLNC/FLOT1/GIT2/GSN/HSPA1A/HSPA1B/IL1RL1/ITGB2/ITGB7/LPXN/MMP14/NCSTN/NOX4/PEAK1/PPIB/PTK2B/PTPRC/RAC2/RPL22/RPL9/RPS9/SENP1/SH3KBP1/SLA/SLC9A1/SORBS1/SPRY4/SVIL/TADA1/THY1/TNS4/VIM/XIRP1/XIRP2/YWHAB	50
MF
ID	Description	GeneRatio	BgRatio	pvalue	p.adjust	qvalue	geneID	Count
GO:0008307	structural constituent of muscle	22/1493	43/18352	1.82266e-13	1.83907e-10	1.70755e-10	ACTN2/ACTN3/ANKRD2/CSRP3/DMD/JPH1/MYBPC1/MYBPC2/MYL1/MYL2/MYL3/MYL6B/MYLPF/MYOM1/MYOM2/MYOT/NEB/OBSCN/SYNM/TCAP/TPM2/TTN	22
GO:0032395	MHC class II receptor activity	10/1493	10/18352	1.23513e-11	6.23121e-09	5.78559e-09	HLA-DOA/HLA-DOB/HLA-DPA1/HLA-DQA1/HLA-DQA2/HLA-DQB1/HLA-DQB2/HLA-DRA/HLA-DRB1/HLA-DRB3	10
GO:0003779	actin binding	75/1493	437/18352	4.28193e-10	1.1386e-07	1.05717e-07	ABLIM2/ABRA/ACTN2/ACTN3/ACTN4/AIF1/ANLN/ARPC1B/ARPC2/BIN1/CAP2/CAPZA2/CCDC88A/CFL1/CFL2/CORO1A/COTL1/CSRP3/DMD/EMD/EVL/FHL3/FLNC/FMNL1/FXYD5/GBP1/GCSAM/GMFG/GSN/IQGAP2/KIF18A/LMOD2/LMOD3/MAPT/MYBPC1/MYBPC2/MYH1/MYH2/MYH7/MYL2/MYL3/MYL4/MYO18B/MYO1G/MYO5A/MYO9B/MYOM1/MYOM2/MYOM3/MYOT/MYOZ1/MYOZ2/MYPN/NEB/NRAP/SNCA/SORBS1/SPTB/SVIL/SYNPO2L/TAGLN/TMOD4/TMSB10/TNNC1/TNNC2/TNNI1/TNNI2/TNNT3/TNS4/TPM2/…	75
GO:0140375	immune receptor activity	35/1493	135/18352	4.51376e-10	1.1386e-07	1.05717e-07	C3AR1/CCR1/CCR4/CCR7/CD4/CD74/CMKLR1/CR2/CSF2RA/CSF2RB/CX3CR1/CXCR3/CXCR5/FCER1G/FPR3/GFRA2/HLA-DOA/HLA-DOB/HLA-DPA1/HLA-DQA1/HLA-DQA2/HLA-DQB1/HLA-DQB2/HLA-DRA/HLA-DRB1/HLA-DRB3/IL10RA/IL1RL1/IL2RA/IL2RB/IL2RG/KLRC4-KLRK1/LILRB1/MR1/XCR1	35
GO:0023023	MHC protein complex binding	12/1493	25/18352	1.53718e-07	3.10203e-05	2.88019e-05	CD74/CD8A/HLA-DMA/HLA-DMB/HLA-DOA/HLA-DOB/HLA-DRA/HLA-DRB1/HSP90AA1/LILRB1/MS4A1/TAPBPL	12
GO:0031072	heat shock protein binding	29/1493	127/18352	2.74702e-07	4.61957e-05	4.2892e-05	AHR/AHSA1/BAG1/BAK1/CDC37/CDK1/CDKN1B/DNAJA4/DNAJB14/DNAJC2/FICD/FKBP4/GBP1/HSPA1A/HSPA1B/HSPA6/IQCG/ITGB2/LMAN2/MAPT/PPID/SNCA/SPN/ST13P4/ST13P5/STIP1/TSC2/UNC45B/ZFP36	29
GO:0023026	MHC class II protein complex binding	9/1493	16/18352	1.03013e-06	0.000148486	0.000137867	CD74/HLA-DMA/HLA-DMB/HLA-DOA/HLA-DOB/HLA-DRA/HLA-DRB1/HSP90AA1/MS4A1	9
GO:0031432	titin binding	8/1493	14/18352	3.62201e-06	0.000456826	0.000424156	ACTN2/ANKRD1/ANKRD2/ANKRD23/MYBPC1/OBSCN/TCAP/TRIM63	8
GO:0051015	actin filament binding	36/1493	206/18352	9.72858e-06	0.00109068	0.00101268	ABLIM2/ACTN2/ACTN4/AIF1/ARPC1B/ARPC2/BIN1/CAPZA2/CFL1/CFL2/CORO1A/COTL1/FMNL1/GSN/IQGAP2/MYH1/MYH2/MYH7/MYL4/MYO1G/MYO5A/MYOM1/MYOM2/MYOM3/NEB/NRAP/SPTB/SVIL/TAGLN/TMOD4/TNNC1/TNNC2/TPM2/TTN/XIRP1/XIRP2	36
GO:0008009	chemokine activity	14/1493	49/18352	2.33446e-05	0.00235547	0.00218702	CCL18/CCL19/CCL2/CCL28/CCL3/CCL3L3/CCL4/CCL5/CXCL10/CXCL11/CXCL13/CXCL16/CXCL9/XCL1	14
GO:0019955	cytokine binding	26/1493	135/18352	2.94684e-05	0.00270305	0.00250975	CCR1/CCR4/CCR7/CD36/CD4/CD74/CSF1R/CSF2RA/CX3CR1/CXCR3/CXCR5/GBP1/IL10RA/IL1RL1/IL1RN/IL2RA/IL2RB/IL2RG/LTBP1/PLP2/TCAP/TGFBR3/THBS1/TNFRSF9/XCR1/ZFP36	26
GO:0045028	G protein-coupled purinergic nucleotide receptor activity	7/1493	14/18352	4.7852e-05	0.00402355	0.00373581	GPR171/GPR34/P2RY10/P2RY13/P2RY14/P2RY8/PTAFR	7
GO:0051087	chaperone binding	21/1493	104/18352	8.21617e-05	0.00622915	0.00578368	AHSA1/ATP1A2/BAG1/BAK1/BIN1/CDC37/CDKN1B/CP/CTSC/DNAJA4/DNAJB4/FICD/MAPT/SOD1/STIP1/SYVN1/TBCA/TP53/UBL4A/USP13/VWF	21
GO:0003823	antigen binding	29/1493	168/18352	8.64303e-05	0.00622915	0.00578368	CD1C/CD1E/HLA-DPA1/HLA-DPB1/HLA-DQA1/HLA-DQB1/HLA-DRA/HLA-DRB1/HLA-DRB3/HLA-DRB5/IGHE/IGHV1OR15-1/IGHV3-35/IGHV3-43/IGHV3-7/IGHV3-73/IGHV3-74/IGHV4-59/IGKC/IGKV1D-33/IGKV2D-28/IGKV3D-11/IGKV5-2/IGLV6-57/LILRB4/SLAMF1/TAPBP/TGFB1/TRGV3	29
GO:0042605	peptide antigen binding	10/1493	31/18352	0.000111465	0.00749787	0.00696166	HLA-DPA1/HLA-DPB1/HLA-DQA1/HLA-DQB1/HLA-DRA/HLA-DRB1/HLA-DRB3/HLA-DRB5/TAPBP/TRGV3	10
GO:0001614	purinergic nucleotide receptor activity	8/1493	21/18352	0.000146209	0.00867794	0.00805735	GPR171/GPR34/P2RX7/P2RY10/P2RY13/P2RY14/P2RY8/PTAFR	8
GO:0016502	nucleotide receptor activity	8/1493	21/18352	0.000146209	0.00867794	0.00805735	GPR171/GPR34/P2RX7/P2RY10/P2RY13/P2RY14/P2RY8/PTAFR	8
GO:0042169	SH2 domain binding	11/1493	41/18352	0.000319878	0.0179309	0.0166486	BLNK/CCDC88A/LAX1/LCK/LILRB1/NLK/PAG1/PTPN6/SHCBP1/SLAMF1/SQSTM1	11
GO:0042379	chemokine receptor binding	15/1493	70/18352	0.000422821	0.0213786	0.0198498	CCL18/CCL19/CCL2/CCL28/CCL3/CCL3L3/CCL4/CCL5/CXCL10/CXCL11/CXCL13/CXCL16/CXCL9/STAT1/XCL1	15
GO:0019957	C-C chemokine binding	8/1493	24/18352	0.000423759	0.0213786	0.0198498	CCR1/CCR4/CCR7/CX3CR1/CXCR3/CXCR5/XCR1/ZFP36	8
GO:0004896	cytokine receptor activity	18/1493	97/18352	0.000752678	0.0340991	0.0316605	CCR1/CCR4/CCR7/CD4/CD74/CMKLR1/CSF2RA/CSF2RB/CX3CR1/CXCR3/CXCR5/GFRA2/IL10RA/IL1RL1/IL2RA/IL2RB/IL2RG/XCR1	18
GO:0001637	G protein-coupled chemoattractant receptor activity	8/1493	26/18352	0.000777283	0.0340991	0.0316605	CCR1/CCR4/CCR7/CMKLR1/CX3CR1/CXCR3/CXCR5/XCR1	8
GO:0004950	chemokine receptor activity	8/1493	26/18352	0.000777283	0.0340991	0.0316605	CCR1/CCR4/CCR7/CMKLR1/CX3CR1/CXCR3/CXCR5/XCR1	8
GO:0019956	chemokine binding	9/1493	33/18352	0.000976517	0.0410544	0.0381184	CCR1/CCR4/CCR7/CX3CR1/CXCR3/CXCR5/PLP2/XCR1/ZFP36	9
GO:0005522	profilin binding	5/1493	11/18352	0.00107765	0.0434938	0.0403834	EVL/FMNL1/PCLO/RHOQ/WIPF1	5
GO:0005523	tropomyosin binding	6/1493	16/18352	0.00112548	0.0436774	0.0405539	LMOD2/LMOD3/SMTNL2/TMOD4/TNNT1/TNNT3	6
GO:0051082	unfolded protein binding	20/1493	118/18352	0.00129133	0.0482573	0.0448062	AFG3L2/CCT6A/CCT7/CDC37/CRYAB/DNAJA4/DNAJB4/HSP90AA1/HSP90AA4P/HSP90AB2P/HSP90AB3P/HSPA1A/HSPA1B/HSPA6/NDUFAF1/PPIB/SYVN1/TAPBP/TCP1/TTC1	20
KEGG
ID	Description	GeneRatio	BgRatio	pvalue	p.adjust	qvalue	geneID	Count
hsa05416	Viral myocarditis	26/763	60/8108	4.29e-12	1.37e-09	1.11e-09	CASP8/CCND1/CD28/CD80/CD86/DMD/HLA-DMA/HLA-DMB/HLA-DOA/HLA-DOB/HLA-DPA1/HLA-DPB1/HLA-DQA1/HLA-DQA2/HLA-DQB1/HLA-DRA/HLA-DRB1/HLA-DRB3/HLA-DRB5/ITGAL/ITGB2/LAMA2/MYH7/RAC2/SGCA/SGCG	26
hsa04640	Hematopoietic cell lineage	33/763	99/8108	3.26e-11	5.22e-09	4.22e-09	ANPEP/CD1C/CD1E/CD2/CD22/CD36/CD37/CD38/CD3D/CD3E/CD3G/CD4/CD5/CD8A/CR2/CSF1R/CSF2RA/FCGR1A/HLA-DMA/HLA-DMB/HLA-DOA/HLA-DOB/HLA-DPA1/HLA-DPB1/HLA-DQA1/HLA-DQA2/HLA-DQB1/HLA-DRA/HLA-DRB1/HLA-DRB3/HLA-DRB5/IL2RA/MS4A1	33
hsa04672	Intestinal immune network for IgA production	22/763	49/8108	8.33e-11	7.6e-09	6.15e-09	CCL28/CD28/CD80/CD86/HLA-DMA/HLA-DMB/HLA-DOA/HLA-DOB/HLA-DPA1/HLA-DPB1/HLA-DQA1/HLA-DQA2/HLA-DQB1/HLA-DRA/HLA-DRB1/HLA-DRB3/HLA-DRB5/ICOS/ITGB7/TGFB1/TNFRSF17/TNFSF13B	22
hsa04658	Th1 and Th2 cell differentiation	31/763	92/8108	9.49e-11	7.6e-09	6.15e-09	CD247/CD3D/CD3E/CD3G/CD4/DLL4/FOS/GATA3/HLA-DMA/HLA-DMB/HLA-DOA/HLA-DOB/HLA-DPA1/HLA-DPB1/HLA-DQA1/HLA-DQA2/HLA-DQB1/HLA-DRA/HLA-DRB1/HLA-DRB3/HLA-DRB5/IL2RA/IL2RB/IL2RG/LCK/MAML3/MAPK12/NFATC2/RUNX3/STAT1/STAT4	31
hsa05140	Leishmaniasis	27/763	77/8108	5.63e-10	3.61e-08	2.92e-08	CYBB/EEF1A2/FCGR1A/FCGR2A/FOS/HLA-DMA/HLA-DMB/HLA-DOA/HLA-DOB/HLA-DPA1/HLA-DPB1/HLA-DQA1/HLA-DQA2/HLA-DQB1/HLA-DRA/HLA-DRB1/HLA-DRB3/HLA-DRB5/ITGB2/MAPK12/MYD88/NCF4/PRKCB/PTGS2/PTPN6/STAT1/TGFB1	27
hsa05169	Epstein-Barr virus infection	48/763	202/8108	8.8e-10	4.69e-08	3.8e-08	208/578/29760/841/890/595/896/9134/919/915/916/917/1027/1380/3627/953/3108/3109/3111/3112/3113/3115/3117/3118/3119/3122/3123/3125/3127/9641/3683/4067/6300/4615/4938/4939/4940/5336/5700/5705/5710/9861/864/6772/6892/7128/7157/7431	48
hsa05323	Rheumatoid arthritis	29/763	93/8108	3.03e-09	1.38e-07	1.12e-07	155066/9296/6347/6348/414062/6352/940/941/942/2353/3108/3109/3111/3112/3113/3115/3117/3118/3119/3122/3123/3125/3127/3683/3689/5741/10312/7040/10673	29
hsa04612	Antigen processing and presentation	26/763	78/8108	4.09e-09	1.64e-07	1.32e-07	920/972/925/4261/3108/3109/3111/3112/3113/3115/3117/3118/3119/3122/3123/3125/3127/3320/3303/3304/3310/10437/8302/4801/5721/6892	26
hsa05166	Human T-cell leukemia virus 1 infection	48/763	219/8108	1.49e-08	5.3e-07	4.28e-07	108/208/51433/468/701/890/9133/595/896/9134/915/916/917/920/991/246184/1030/64764/1958/1959/2353/3108/3109/3111/3112/3113/3115/3117/3118/3119/3122/3123/3125/3127/3559/3560/3561/3683/3689/3932/4773/4801/4893/293/6722/7040/7157/7538	48
hsa04514	Cell adhesion molecules	37/763	149/8108	2.25e-08	7.2e-07	5.83e-07	914/933/10666/29126/940/920/923/941/942/925/9076/1366/3108/3109/3111/3112/3113/3115/3117/3118/3119/3122/3123/3125/3127/3385/29851/3683/3689/3695/22829/80380/5788/6402/6404/6693/201633	37
hsa04659	Th17 cell differentiation	30/763	107/8108	2.57e-08	7.48e-07	6.05e-07	196/919/915/916/917/920/2353/2625/3108/3109/3111/3112/3113/3115/3117/3118/3119/3122/3123/3125/3127/3320/3559/3560/3561/3932/6300/4773/6772/7040	30
hsa05330	Allograft rejection	16/763	38/8108	9.92e-08	2.64e-06	2.14e-06	940/941/942/3108/3109/3111/3112/3113/3115/3117/3118/3119/3122/3123/3125/3127	16
hsa05310	Asthma	14/763	31/8108	2.2e-07	5.41e-06	4.38e-06	2207/3108/3109/3111/3112/3113/3115/3117/3118/3119/3122/3123/3125/3127	14
hsa05145	Toxoplasmosis	29/763	112/8108	2.91e-07	6.64e-06	5.37e-06	208/330/841/4261/2775/3108/3109/3111/3112/3113/3115/3117/3118/3119/3122/3123/3125/3127/3303/3304/3310/3587/3908/23643/6300/4615/5294/6772/7040	29
hsa05332	Graft-versus-host disease	16/763	42/8108	5.17e-07	1.1e-05	8.93e-06	940/941/942/3108/3109/3111/3112/3113/3115/3117/3118/3119/3122/3123/3125/3127	16
hsa04940	Type I diabetes mellitus	16/763	43/8108	7.53e-07	1.51e-05	1.22e-05	940/941/942/3108/3109/3111/3112/3113/3115/3117/3118/3119/3122/3123/3125/3127	16
hsa04260	Cardiac muscle contraction	24/763	87/8108	8.88e-07	1.67e-05	1.35e-05	477/487/488/489/779/784/59285/845/1327/1329/1337/1339/1351/3270/4625/4633/4634/4635/6548/7134/7169/10345/7388/440567	24
hsa04061	Viral protein interaction with cytokine and cytokine receptor	26/763	100/8108	1.1e-06	1.95e-05	1.58e-05	6362/6363/6347/56477/6348/414062/6351/9560/6352/1230/1233/1236/1436/1524/3627/6373/10563/4283/2833/643/3587/3559/3560/3561/6375/2829	26
hsa04062	Chemokine signaling pathway	39/763	192/8108	2.61e-06	4.4e-05	3.56e-05	108/208/409/6362/6363/6347/56477/6348/414062/6351/9560/6352/1230/1233/1236/998/1524/3627/6373/10563/58191/4283/2833/643/2790/3702/4067/4893/56288/5294/5330/5336/5579/2185/5880/6772/7454/6375/2829	39
hsa05164	Influenza A	36/763	172/8108	3.07e-06	4.91e-05	3.98e-05	208/578/841/6347/6352/896/4261/3627/3108/3109/3111/3112/3113/3115/3117/3118/3119/3122/3123/3125/3127/64135/9641/4600/4615/114548/4938/4939/4940/5578/5579/91543/293/6772/7098/51284	36
hsa05150	Staphylococcus aureus infection	24/763	96/8108	5.95e-06	8.65e-05	7e-05	712/713/714/719/2209/2212/2359/3108/3109/3111/3112/3113/3115/3117/3118/3119/3122/3123/3125/3127/3683/3689/5724/6404	24
hsa05414	Dilated cardiomyopathy	24/763	96/8108	5.95e-06	8.65e-05	7e-05	108/183/487/488/489/779/784/59285/1674/1756/2010/3679/3695/3908/4625/4633/4634/5350/6442/6445/7040/7134/7169/7273	24
hsa05410	Hypertrophic cardiomyopathy	23/763	90/8108	6.24e-06	8.68e-05	7.02e-05	183/487/488/489/779/784/59285/1674/1756/2010/3679/3695/3908/4625/4633/4634/5563/6442/6445/7040/7134/7169/7273	23
hsa05162	Measles	30/763	139/8108	1.08e-05	0.000143494	0.000116117	208/578/841/595/896/9134/940/915/916/917/1027/2353/3303/3304/3310/64135/9641/3559/3560/3561/4600/4615/4938/4939/4940/6504/6772/51284/7128/7157	30
hsa05320	Autoimmune thyroid disease	16/763	53/8108	1.71e-05	0.000219161	0.000177348	940/941/942/3108/3109/3111/3112/3113/3115/3117/3118/3119/3122/3123/3125/3127	16
hsa05321	Inflammatory bowel disease	18/763	65/8108	1.94e-05	0.000238887	0.00019331	2625/3108/3109/3111/3112/3113/3115/3117/3118/3119/3122/3123/3125/3127/3561/6772/6775/7040	18
hsa05152	Tuberculosis	33/763	180/8108	0.000130119	0.00154215	0.00124793	208/841/972/4261/11151/2207/2209/2212/3108/3109/3111/3112/3113/3115/3117/3118/3119/3122/3123/3125/3127/3587/3687/3689/3929/6300/4615/4801/7879/8767/6772/10312/7040	33
hsa04145	Phagosome	29/763	152/8108	0.000160861	0.00181798	0.00147112	155066/9296/948/11151/1536/1783/2209/2212/3108/3109/3111/3112/3113/3115/3117/3118/3119/3122/3123/3125/3127/3689/4689/4973/7879/10312/7057/7058/7060	29
hsa04662	B cell receptor signaling pathway	19/763	82/8108	0.000164754	0.00181798	0.00147112	208/29760/933/971/973/1380/2353/3635/10859/11006/4067/4773/4893/118788/5336/5579/5777/5880/25780	19
hsa05415	Diabetic cardiomyopathy	35/763	203/8108	0.000286787	0.00305906	0.00247542	177/183/208/487/488/489/948/1327/1329/1337/1339/1351/1536/3643/6300/4318/4689/4541/51079/4697/4698/4712/5160/5161/5166/5330/5350/5578/5579/5880/293/6517/7040/7388/440567	35
hsa05171	Coronavirus disease - COVID-19	38/763	232/8108	0.000462701	0.00463729	0.00375254	59272/712/713/714/719/6347/3627/1536/2212/2243/2353/64135/9641/6300/4600/4615/114548/4938/4939/4940/5336/5578/5579/6144/6146/6159/25873/6123/6133/6233/6234/6192/6203/51187/6772/7098/51284/7450	38
hsa04110	Cell cycle	24/763	124/8108	0.000463729	0.00463729	0.00375254	51433/699/701/890/9133/595/896/9134/902/991/246184/990/983/1027/1028/1030/1875/5347/5885/7027/7040/7157/7465/7529	24
hsa05235	PD-L1 expression and PD-1 checkpoint pathway in cancer	19/763	89/8108	0.000504028	0.00488754	0.00395505	208/919/29126/940/915/916/917/920/1950/27436/2353/3932/6300/4615/4773/4893/5777/10125/6772	19
hsa05340	Primary immunodeficiency	11/763	38/8108	0.000533249	0.00501881	0.00406127	29760/915/916/920/973/925/4261/29851/3561/3932/5788	11
hsa04620	Toll-like receptor signaling pathway	21/763	104/8108	0.000575822	0.00511842	0.00414188	208/841/6348/414062/6351/9560/6352/941/942/3627/6373/4283/2353/9641/3929/23643/6300/4615/6772/7098/51284	21
hsa04660	T cell receptor signaling pathway	21/763	104/8108	0.000575822	0.00511842	0.00414188	208/919/940/915/916/917/920/925/998/2353/9402/29851/3702/3932/3937/6300/4773/4893/5777/5788/10125	21
hsa05412	Arrhythmogenic right ventricular cardiomyopathy	17/763	77/8108	0.000653563	0.00556278	0.00450146	88/89/487/488/489/779/784/59285/1674/1756/1824/2010/3679/3695/3908/6442/6445	17
hsa05170	Human immunodeficiency virus 1 infection	35/763	212/8108	0.00066058	0.00556278	0.00450146	208/8905/130340/9582/27350/140564/200316/60489/578/684/841/9133/919/915/916/917/920/983/1072/1073/8451/2353/2775/2790/6300/4615/4773/4893/5336/5578/5579/2185/5880/6892/7465	35
hsa04670	Leukocyte transendothelial migration	22/763	114/8108	0.000821321	0.00673904	0.00545331	81/998/9076/1366/1536/3683/3689/3702/6300/4318/4633/29895/4689/5336/5578/5579/2185/5880/83593/399/7070/7294	22
hsa04666	Fc gamma R-mediated phagocytosis	19/763	97/8108	0.00151413	0.0120514	0.00975212	208/10095/10109/50807/274/998/1072/1073/2209/2212/2934/3635/4067/5336/5578/5579/5788/5880/7454	19
hsa04261	Adrenergic signaling in cardiomyocytes	26/763	150/8108	0.00154409	0.0120514	0.00975212	108/183/208/468/477/487/488/489/779/784/59285/64764/6300/4625/4633/4634/4635/5294/5330/5350/5502/5578/6332/6548/7134/7169	26
hsa03320	PPAR signaling pathway	16/763	76/8108	0.0015957	0.0121577	0.00983816	33/2180/948/2170/2167/2710/3158/4023/4973/5105/123/729359/6319/79966/10580/7316	16
hsa05144	Malaria	12/763	50/8108	0.00186772	0.0138993	0.0112475	6347/948/2995/3683/3689/3820/100528032/4615/7040/7057/7058/7060	12
hsa05142	Chagas disease	19/763	102/8108	0.00277512	0.0201827	0.016332	208/712/713/714/841/6347/6348/414062/6352/919/915/916/917/2353/2775/6300/4615/5330/7040	19
hsa05417	Lipid and atherosclerosis	33/763	215/8108	0.00320083	0.0227615	0.0184188	177/208/468/841/6347/6348/414062/6352/948/998/1536/2353/3320/3303/3304/3310/9641/3929/23643/4067/6300/4318/4615/4689/4773/114548/4893/4973/5330/5451/5578/6648/7157	33
hsa05322	Systemic lupus erythematosus	23/763	136/8108	0.00387585	0.0269624	0.0218183	81/712/713/714/940/941/942/2209/2212/3108/3109/3111/3112/3113/3115/3117/3118/3119/3122/3123/3125/3127/6741	23
hsa04068	FoxO signaling pathway	22/763	131/8108	0.00509317	0.0344494	0.0278769	208/604/664/9133/595/1027/1030/1950/114907/4303/3643/6300/51701/4893/5105/5347/10733/5563/80854/6517/6648/7040	22
hsa04933	AGE-RAGE signaling pathway in diabetic complications	18/763	100/8108	0.00516742	0.0344494	0.0278769	177/183/208/6347/595/998/1027/1536/1958/6300/50507/4893/5330/5336/5578/5579/6772/7040	18
hsa04218	Cellular senescence	25/763	156/8108	0.00551551	0.0360197	0.0291475	208/890/9133/595/896/9134/983/1030/1875/1978/2305/10114/6300/4605/4773/4893/5481/5810/5883/83593/293/8878/7040/7157/7249	25
hsa04020	Calcium signaling pathway	35/763	240/8108	0.0056676	0.0362727	0.0293522	108/487/488/489/779/57118/844/845/952/10800/57105/1909/1950/3270/255231/85366/91807/80228/5027/56034/5255/5260/5330/5336/5350/5578/5579/5724/2185/6261/6263/293/7134/7125/10345	35
hsa04060	Cytokine-cytokine receptor interaction	41/763	295/8108	0.00679619	0.0426428	0.034507	93/6362/6363/6347/56477/6348/414062/6351/9560/6352/1230/1233/1236/939/920/1436/1438/1439/1524/3627/6373/10563/58191/4283/2833/643/3587/3603/9173/3557/3559/3560/3561/7040/608/27242/3604/10673/944/6375/2829	41
hsa04380	Osteoclast differentiation	21/763	128/8108	0.00801615	0.0493302	0.0399185	208/29760/1436/2209/2212/2353/2354/3726/3932/3937/10859/11006/6300/4689/4773/5336/55423/8878/6772/7040/7305	21
