# Supplementary material for: Identifying and analyzing the key genes shared by papillary thyroid carcinoma and Hashimoto’s thyroiditis using bioinformatics methods
Source: Front Endocrinol (Lausanne). 2023 May 31;14:1140094. doi: 10.3389/fendo.2023.1140094 (PMC10266228; doi:10.3389/fendo.2023.1140094)
Supplement: Supplementary file 10 [file Table_8.xlsx]

## Sheet: Sheet1
Supplementary Table 6 The overlapping genes of differentially expressed PTC-related genes and DEGs in HT
common up-regulated genes	common down-regulated genes
ABR	ADH1B
AHR	AGPAT9
AIM1	AKR1C2
ANXA1	AKR1C3
APOC1	ANO5
ARHGDIB	AOX1
BLNK	APOD
C11orf80	CRYAB
CCND1	CTH
CD97	DEPTOR
CDH6	FABP4
CKS2	FGF13
CLDN1	H19
CTSC	IMPA2
CYFIP2	LOC646903
EDNRA	MMRN1
EMP3	NEB
ENTPD1	PCOLCE2
FXYD5	RASSF9
GABBR2	SH3BGR
KDELR3	SYNM
LAMP5	TCEAL2
LPAR5	TGFBR3
NPC2	TSPAN8
PLP2
PLXNC1
PRDM1
SERPINA1
SPOCK2
SPRY4
TMEM154
TNFRSF21
