# Supplementary material for: Identifying and analyzing the key genes shared by papillary thyroid carcinoma and Hashimoto’s thyroiditis using bioinformatics methods
Source: Front Endocrinol (Lausanne). 2023 May 31;14:1140094. doi: 10.3389/fendo.2023.1140094 (PMC10266228; doi:10.3389/fendo.2023.1140094)
Supplement: Supplementary file 11 [file Table_9.xls]

## Sheet: ClueGO Results
ID	Term	Ontology Source	Term PValue	Term PValue Corrected with Bonferroni step down	Group PValue	Group PValue Corrected with Bonferroni step down	GOLevels	GOGroups	% Associated Genes	Nr. Genes	Associated Genes Found
GO:0002841	negative regulation of T cell mediated immune response to tumor cell	GO_BiologicalProcess-EBI-UniProt-GOA-ACAP-ARAP_25.05.2022_00h00	0.00318542	0.00318542	0.00318542	0.00318542	[5, 6, 7, 8, 9]	Group0	50	1	[AHR]
GO:0033082	regulation of extrathymic T cell differentiation	GO_BiologicalProcess-EBI-UniProt-GOA-ACAP-ARAP_25.05.2022_00h00	0.00318542	0.00318542	0.00318542	0.00318542	[7, 8, 9, 10, 11, 12, 13]	Group1	50	1	[PRDM1]
GO:0044751	cellular response to human chorionic gonadotropin stimulus	GO_BiologicalProcess-EBI-UniProt-GOA-ACAP-ARAP_25.05.2022_00h00	0.00318542	0.00318542	0.00318542	0.00318542	[6, 7]	Group2	50	1	[EDNRA]
GO:0046588	negative regulation of calcium-dependent cell-cell adhesion	GO_BiologicalProcess-EBI-UniProt-GOA-ACAP-ARAP_25.05.2022_00h00	0.00159394	0.00318789	0.00159394	0.00318789	[5, 6, 7]	Group3	100	1	[FXYD5]
GO:0097128	cyclin D1-CDK4 complex	GO_CellularComponent-EBI-UniProt-GOA-ACAP-ARAP_25.05.2022_00h00	0.00318542	0.00318542	0.00318542	0.00318542	[8]	Group4	50	1	[CCND1]
GO:1903545	cellular response to butyrate	GO_BiologicalProcess-EBI-UniProt-GOA-ACAP-ARAP_25.05.2022_00h00	0.00159394	0.00318789	0.00159394	0.00318789	[6, 7]	Group5	100	1	[CLDN1]
GO:0150174	negative regulation of phosphatidylcholine metabolic process	GO_BiologicalProcess-EBI-UniProt-GOA-ACAP-ARAP_25.05.2022_00h00	0.00318542	0.00318542	0.00318542	0.00318542	[4, 5, 6, 7, 8, 9]	Group6	50	1	[APOC1]
GO:0010900	negative regulation of phosphatidylcholine catabolic process	GO_BiologicalProcess-EBI-UniProt-GOA-ACAP-ARAP_25.05.2022_00h00	0.00159394	0.00318789	0.00318542	0.00318542	[5, 6, 7, 8, 9, 10]	Group6	100	1	[APOC1]
