# Supplementary material for: Identifying and analyzing the key genes shared by papillary thyroid carcinoma and Hashimoto’s thyroiditis using bioinformatics methods
Source: Front Endocrinol (Lausanne). 2023 May 31;14:1140094. doi: 10.3389/fendo.2023.1140094 (PMC10266228; doi:10.3389/fendo.2023.1140094)
Supplement: Supplementary file 12 [file Table_10.xls]

## Sheet: ClueGO Results
ID	Term	Ontology Source	Term PValue	Term PValue Corrected with Bonferroni step down	Group PValue	Group PValue Corrected with Bonferroni step down	GOLevels	GOGroups	% Associated Genes	Nr. Genes	Associated Genes Found
GO:0060053	neurofilament cytoskeleton	GO_CellularComponent-EBI-UniProt-GOA-ACAP-ARAP_25.05.2022_00h00	0.00219053	0.00219053	0.00219053	0.00438105	[7]	Group0	50	1	[SYNM]
GO:0070123	transforming growth factor beta receptor activity, type III	GO_BiologicalProcess-EBI-UniProt-GOA-ACAP-ARAP_25.05.2022_00h00	0.00109584	0.00219167	0.00109584	0.00328751	[8, 9, 10]	Group1	100	1	[TGFBR3]
GO:1903940	negative regulation of TORC2 signaling	GO_BiologicalProcess-EBI-UniProt-GOA-ACAP-ARAP_25.05.2022_00h00	0.00109584	0.00219167	0.00109584	0.00328751	[6, 7, 8, 9]	Group2	100	1	[DEPTOR]
GO:0018272	protein-pyridoxal-5-phosphate linkage via peptidyl-N6-pyridoxal phosphate-L-lysine	GO_BiologicalProcess-EBI-UniProt-GOA-ACAP-ARAP_25.05.2022_00h00	0.00219053	0.00219053	0.00219053	0.00438105	[6, 7, 8]	Group3	50	1	[CTH]
GO:0014843	growth factor dependent regulation of skeletal muscle satellite cell proliferation	GO_BiologicalProcess-EBI-UniProt-GOA-ACAP-ARAP_25.05.2022_00h00	0.00219053	0.00219053	0.00219053	0.00438105	[6, 7, 8]	Group4	50	1	[FGF13]
GO:1902748	positive regulation of lens fiber cell differentiation	GO_BiologicalProcess-EBI-UniProt-GOA-ACAP-ARAP_25.05.2022_00h00	0.00219053	0.00219053	0.00219053	0.00438105	[3, 4, 5, 6, 7, 8, 9, 10, 11, 12]	Group4	50	1	[FGF13]
GO:0150174	negative regulation of phosphatidylcholine metabolic process	GO_BiologicalProcess-EBI-UniProt-GOA-ACAP-ARAP_25.05.2022_00h00	0.00219053	0.00219053	0.00219053	0.00438105	[4, 5, 6, 7, 8, 9]	Group5	50	1	[LPCAT1]
GO:2001246	negative regulation of phosphatidylcholine biosynthetic process	GO_BiologicalProcess-EBI-UniProt-GOA-ACAP-ARAP_25.05.2022_00h00	0.00109584	0.00219167	0.00219053	0.00438105	[5, 6, 7, 8, 9, 10]	Group5	100	1	[LPCAT1]
GO:0034442	regulation of lipoprotein oxidation	GO_BiologicalProcess-EBI-UniProt-GOA-ACAP-ARAP_25.05.2022_00h00	0.00219053	0.00219053	0.00328407	0.00328407	[5, 6, 7, 8]	Group6	50	1	[APOD]
GO:0034443	negative regulation of lipoprotein oxidation	GO_BiologicalProcess-EBI-UniProt-GOA-ACAP-ARAP_25.05.2022_00h00	0.00109584	0.00219167	0.00328407	0.00328407	[5, 6, 7, 8, 9]	Group6	100	1	[APOD]
GO:0060587	regulation of lipoprotein lipid oxidation	GO_BiologicalProcess-EBI-UniProt-GOA-ACAP-ARAP_25.05.2022_00h00	0.00219053	0.00219053	0.00328407	0.00328407	[5, 6, 7, 8, 9]	Group6	50	1	[APOD]
GO:0060588	negative regulation of lipoprotein lipid oxidation	GO_BiologicalProcess-EBI-UniProt-GOA-ACAP-ARAP_25.05.2022_00h00	0.00109584	0.00219167	0.00328407	0.00328407	[4, 5, 6, 7, 8, 9, 10]	Group6	100	1	[APOD]
GO:2000098	negative regulation of smooth muscle cell-matrix adhesion	GO_BiologicalProcess-EBI-UniProt-GOA-ACAP-ARAP_25.05.2022_00h00	0.00219053	0.00219053	0.00328407	0.00328407	[6, 7, 8]	Group6	50	1	[APOD]
GO:0045827	negative regulation of isoprenoid metabolic process	GO_BiologicalProcess-EBI-UniProt-GOA-ACAP-ARAP_25.05.2022_00h00	0.00219053	0.00219053	4.10764e-05	0.000164306	[4, 5, 6, 7]	Group7	50	1	[AKR1C3]
GO:0071395	cellular response to jasmonic acid stimulus	GO_BiologicalProcess-EBI-UniProt-GOA-ACAP-ARAP_25.05.2022_00h00	6.86884e-06	2.06065e-05	4.10764e-05	0.000164306	[5, 6, 7]	Group7	50	2	[AKR1C2, AKR1C3]
GO:0006714	sesquiterpenoid metabolic process	GO_BiologicalProcess-EBI-UniProt-GOA-ACAP-ARAP_25.05.2022_00h00	0.00219053	0.00219053	4.10764e-05	0.000164306	[6, 7]	Group7	50	1	[AKR1C3]
GO:0016487	farnesol metabolic process	GO_BiologicalProcess-EBI-UniProt-GOA-ACAP-ARAP_25.05.2022_00h00	0.00219053	0.00219053	4.10764e-05	0.000164306	[5, 6, 7, 8]	Group7	50	1	[AKR1C3]
GO:0071799	cellular response to prostaglandin D stimulus	GO_BiologicalProcess-EBI-UniProt-GOA-ACAP-ARAP_25.05.2022_00h00	6.86884e-06	2.06065e-05	4.10764e-05	0.000164306	[6, 7]	Group7	50	2	[AKR1C2, AKR1C3]
GO:0016107	sesquiterpenoid catabolic process	GO_BiologicalProcess-EBI-UniProt-GOA-ACAP-ARAP_25.05.2022_00h00	0.00219053	0.00219053	4.10764e-05	0.000164306	[7, 8]	Group7	50	1	[AKR1C3]
GO:0016488	farnesol catabolic process	GO_BiologicalProcess-EBI-UniProt-GOA-ACAP-ARAP_25.05.2022_00h00	0.00219053	0.00219053	4.10764e-05	0.000164306	[6, 7, 8, 9]	Group7	50	1	[AKR1C3]
GO:1900053	negative regulation of retinoic acid biosynthetic process	GO_BiologicalProcess-EBI-UniProt-GOA-ACAP-ARAP_25.05.2022_00h00	0.00219053	0.00219053	4.10764e-05	0.000164306	[4, 5, 6, 7, 8, 9, 10, 11, 12]	Group7	50	1	[AKR1C3]
GO:0036130	prostaglandin H2 endoperoxidase reductase activity	GO_BiologicalProcess-EBI-UniProt-GOA-ACAP-ARAP_25.05.2022_00h00	0.00219053	0.00219053	4.10764e-05	0.000164306	[8, 9, 11]	Group7	50	1	[AKR1C3]
GO:0036131	prostaglandin D2 11-ketoreductase activity	GO_BiologicalProcess-EBI-UniProt-GOA-ACAP-ARAP_25.05.2022_00h00	0.00109584	0.00219167	4.10764e-05	0.000164306	[8, 9, 11]	Group7	100	1	[AKR1C3]
