# Supplementary material for: Identifying and analyzing the key genes shared by papillary thyroid carcinoma and Hashimoto’s thyroiditis using bioinformatics methods
Source: Front Endocrinol (Lausanne). 2023 May 31;14:1140094. doi: 10.3389/fendo.2023.1140094 (PMC10266228; doi:10.3389/fendo.2023.1140094)
Supplement: Supplementary file 13 [file Table_11.xls]

## Sheet: GSE138198_auc_output
	GSE138198	GSE33630
Name	AUC	AUC
ABR	0.974	0.976
ADH1B	1	0.982
AGPAT9	1	0.861
AHR	0.949	0.903
AIM1	0.923	0.866
AKR1C2	0.974	0.945
AKR1C3	1	0.913
ANO5	0.923	0.942
ANXA1	1	0.762
AOX1	0.949	0.976
APOC1	0.949	0.875
APOD	0.949	0.863
ARHGDIB	1	0.858
BLNK	1	0.849
C11orf80	0.974	0.943
CCND1	0.949	0.969
CD97	1	0.862
CDH6	0.923	0.985
CKS2	0.974	0.824
CLDN1	0.949	0.913
CRYAB	0.949	0.9
CTH	0.949	0.952
CTSC	0.974	0.911
CYFIP2	0.949	0.843
DEPTOR	0.949	0.937
EDNRA	0.923	0.924
EMP3	1	0.914
ENTPD1	0.949	0.962
FABP4	1	0.835
FGF13	0.974	0.899
FXYD5	0.974	0.893
GABBR2	1	0.915
H19	0.897	0.834
IMPA2	0.949	0.92
KDELR3	0.949	0.909
LAMP5	0.949	0.891
LOC646903	1	0.907
LPAR5	1	0.962
MMRN1	0.897	0.977
NEB	1	0.887
NPC2	1	0.948
PCOLCE2	1	0.921
PLP2	0.923	0.906
PLXNC1	0.897	0.903
PRDM1	1	0.937
RASSF9	0.897	0.964
SERPINA1	0.974	0.964
SH3BGR	0.897	0.939
SPOCK2	0.974	0.872
SPRY4	0.923	0.963
SYNM	1	0.921
TCEAL2	0.923	0.949
TGFBR3	0.974	0.937
TMEM154	0.949	0.87
TNFRSF21	1	0.881
TSPAN8	0.974	0.897
