# Supplementary material for: Identifying and analyzing the key genes shared by papillary thyroid carcinoma and Hashimoto’s thyroiditis using bioinformatics methods
Source: Front Endocrinol (Lausanne). 2023 May 31;14:1140094. doi: 10.3389/fendo.2023.1140094 (PMC10266228; doi:10.3389/fendo.2023.1140094)
Supplement: Supplementary file 14 [file DataSheet_1.csv]

source	target
KLF2	PRDM1
KLF5	PRDM1
AHR	CCND1
AHR	CDH6
AHR	PRDM1
ARNT	CCND1
ARNT	CDH6
ARNT	PRDM1
ZNF217	CCND1
ZNF217	SPRY4
ZNF217	AHR
ZNF217	GABBR2
ZNF217	CDH6
ZNF217	PRDM1
CEBPD	CDH6
NFE2L2	AHR
NFE2L2	AIM1
NFE2L2	CDH6
NFE2L2	ANXA1
NFE2L2	ARHGDIB
NFE2L2	CTSC
ETS1	EMP3
KDM5A	CKS2
KDM5A	NPC2
HOXC9	CCND1
HOXC9	SPOCK2
HOXC9	CD97
VDR	CD97
FOXP3	AHR
FOXP3	PRDM1
FOXP3	ANXA1
TTF2	CCND1
XRN2	CCND1
XRN2	CKS2
ELK1	AHR
ELK1	BLNK
ELK1	ANXA1
ELK1	PLP2
DACH1	CLDN1
DACH1	CKS2
DACH1	CTSC
PHF8	CCND1
PHF8	CKS2
AR	CYFIP2
AR	SERPINA1
AR	CCND1
AR	SPRY4
AR	ABR
AR	CLDN1
AR	AIM1
AR	BLNK
AR	PLXNC1
AR	GABBR2
AR	CDH6
AR	TMEM154
AR	PRDM1
AR	TNFRSF21
AR	ARHGDIB
AR	CTSC
AR	EDNRA
STAT3	SERPINA1
STAT3	CCND1
STAT3	SPRY4
STAT3	AHR
STAT3	CLDN1
STAT3	AIM1
STAT3	BLNK
STAT3	SPOCK2
STAT3	PLXNC1
STAT3	GABBR2
STAT3	CDH6
STAT3	PRDM1
STAT3	ANXA1
STAT3	ENTPD1
STAT3	TNFRSF21
STAT3	EMP3
TCF4	CCND1
TCF4	SPRY4
TCF4	AHR
TCF4	BLNK
TCF4	GABBR2
TCF4	TMEM154
TCF4	APOC1
SMAD4	CYFIP2
SMAD4	SPRY4
SMAD4	ABR
SMAD4	CLDN1
SMAD4	PLXNC1
SMAD4	GABBR2
SMAD4	TMEM154
SMAD4	PRDM1
SMAD4	ANXA1
SMAD4	CKS2
SMAD4	TNFRSF21
SMAD4	CTSC
TP63	FXYD5
TP63	SERPINA1
TP63	CCND1
TP63	SPRY4
TP63	AHR
TP63	ABR
TP63	CLDN1
TP63	AIM1
TP63	BLNK
TP63	PLXNC1
TP63	GABBR2
TP63	TMEM154
TP63	PRDM1
TP63	ANXA1
TP63	PLP2
TP63	ARHGDIB
TP63	CTSC
TP63	EDNRA
CREB1	ABR
CREB1	SPOCK2
CREB1	KDELR3
CREB1	CKS2
CREB1	TNFRSF21
CREB1	EMP3
CREM	CCND1
CREM	AHR
CREM	PLXNC1
CREM	CDH6
CREM	KDELR3
CREM	CKS2
CREM	NPC2
E2F1	FXYD5
E2F1	CCND1
E2F1	SPRY4
E2F1	PRDM1
E2F1	CKS2
E2F1	CD97
E2F1	TNFRSF21
E2F1	PLP2
E2F1	NPC2
FLI1	FXYD5
FLI1	CYFIP2
FLI1	AHR
FLI1	ABR
FLI1	GABBR2
FLI1	TMEM154
FLI1	CKS2
FLI1	CD97
FLI1	TNFRSF21
FLI1	ARHGDIB
FLI1	LPAR5
FLI1	CTSC
RUNX1	FXYD5
RUNX1	CYFIP2
RUNX1	SPRY4
RUNX1	AHR
RUNX1	ABR
RUNX1	PLXNC1
RUNX1	GABBR2
RUNX1	ANXA1
RUNX1	CKS2
RUNX1	CD97
RUNX1	ARHGDIB
RUNX1	LPAR5
RUNX1	EMP3
MYC	FXYD5
MYC	SERPINA1
MYC	CCND1
MYC	ABR
MYC	AIM1
MYC	BLNK
MYC	CDH6
MYC	APOC1
MYC	PRDM1
MYC	CKS2
MYC	CD97
MYC	TNFRSF21
MYC	PLP2
MYC	C11orf80
MYC	EMP3
MYC	LAMP5
MYC	NPC2
SPI1	CYFIP2
SPI1	ABR
SPI1	CLDN1
SPI1	BLNK
SPI1	PLXNC1
SPI1	TMEM154
SPI1	PRDM1
SPI1	ANXA1
SPI1	ENTPD1
SPI1	CKS2
SPI1	CD97
SPI1	TNFRSF21
SPI1	PLP2
SPI1	ARHGDIB
SPI1	LPAR5
SPI1	CTSC
SPI1	EMP3
KLF4	CCND1
KLF4	SPRY4
KLF4	KDELR3
KLF4	APOC1
KLF4	PRDM1
KLF4	CKS2
KLF4	CD97
KLF4	EMP3
KLF4	NPC2
NANOG	FXYD5
NANOG	SERPINA1
NANOG	SPRY4
NANOG	ABR
NANOG	CLDN1
NANOG	BLNK
NANOG	SPOCK2
NANOG	PLXNC1
NANOG	CDH6
NANOG	KDELR3
NANOG	TMEM154
NANOG	APOC1
NANOG	PRDM1
NANOG	ANXA1
NANOG	ENTPD1
NANOG	CKS2
NANOG	CD97
POU5F1	CCND1
POU5F1	SPRY4
POU5F1	AHR
POU5F1	SPOCK2
POU5F1	CDH6
POU5F1	TMEM154
POU5F1	APOC1
POU5F1	ENTPD1
POU5F1	CKS2
POU5F1	CD97
POU5F1	PLP2
SOX2	FXYD5
SOX2	SERPINA1
SOX2	CCND1
SOX2	SPRY4
SOX2	AHR
SOX2	CLDN1
SOX2	AIM1
SOX2	BLNK
SOX2	GABBR2
SOX2	CDH6
SOX2	TMEM154
SOX2	APOC1
SOX2	PRDM1
SOX2	ANXA1
SOX2	ENTPD1
SOX2	CD97
SOX2	TNFRSF21
SOX2	ARHGDIB
SOX2	LPAR5
SOX2	EMP3
SOX2	NPC2
TCF3	CCND1
TCF3	SPRY4
TCF3	CDH6
TCF3	TMEM154
TCF3	CD97
EGR1	SERPINA1
EGR1	CCND1
EGR1	SPRY4
EGR1	ABR
EGR1	CLDN1
EGR1	AIM1
EGR1	BLNK
EGR1	PLXNC1
EGR1	GABBR2
EGR1	KDELR3
EGR1	CD97
EGR1	LPAR5
EGR1	EMP3
EGR1	NPC2
MITF	CCND1
MITF	SPRY4
MITF	ABR
MITF	SPOCK2
MITF	PLXNC1
MITF	GABBR2
MITF	CKS2
MITF	CTSC
MITF	NPC2
TP53	CCND1
TP53	CLDN1
TP53	AIM1
TP53	GABBR2
TP53	PRDM1
TP53	ANXA1
TP53	ARHGDIB
TP53	EMP3
PPARG	SPRY4
PPARG	ABR
PPARG	GABBR2
PPARG	APOC1
PPARG	PRDM1
PPARG	ANXA1
PPARG	CD97
PPARG	LPAR5
PPARG	EDNRA
FOXA2	CYFIP2
FOXA2	SERPINA1
FOXA2	CCND1
FOXA2	CLDN1
FOXA2	SPOCK2
FOXA2	PLXNC1
FOXA2	ENTPD1
FOXA2	EDNRA
HNF4A	CYFIP2
HNF4A	SERPINA1
HNF4A	CCND1
HNF4A	SPRY4
HNF4A	CLDN1
HNF4A	AIM1
HNF4A	BLNK
HNF4A	SPOCK2
HNF4A	PLXNC1
HNF4A	GABBR2
HNF4A	ENTPD1
GATA1	FXYD5
GATA1	CYFIP2
GATA1	CCND1
GATA1	AHR
GATA1	PLXNC1
GATA1	GABBR2
GATA1	TMEM154
GATA1	APOC1
GATA1	CKS2
GATA1	CD97
GATA1	ARHGDIB
GATA1	LPAR5
GATA1	CTSC
GATA2	SPRY4
GATA2	AIM1
GATA2	GABBR2
GATA2	PRDM1
GATA2	CD97
GATA2	ARHGDIB
GATA2	LPAR5
GATA2	NPC2
KDM5B	CYFIP2
KDM5B	ABR
KDM5B	BLNK
KDM5B	CD97
KDM5B	NPC2
ZFX	CYFIP2
ZFX	APOC1
ZFX	CKS2
ZFX	CD97
E2F4	AIM1
E2F4	BLNK
E2F4	PLXNC1
E2F4	CTSC
E2F4	NPC2
RCOR3	SERPINA1
RCOR3	CCND1
RCOR3	SPRY4
RCOR3	SPOCK2
RCOR3	GABBR2
RCOR3	TNFRSF21
RCOR3	EMP3
RCOR3	LAMP5
SIN3B	SPRY4
SIN3B	AIM1
SIN3B	KDELR3
SIN3B	TMEM154
SIN3B	CKS2
SIN3B	CD97
REST	BLNK
REST	PLXNC1
REST	CDH6
REST	TMEM154
REST	PRDM1
REST	LAMP5
REST	NPC2
SETDB1	CYFIP2
SETDB1	SERPINA1
SETDB1	ABR
SETDB1	SPOCK2
SETDB1	PLXNC1
SETDB1	KDELR3
SETDB1	TNFRSF21
SETDB1	PLP2
ASH2L	CCND1
ASH2L	SPRY4
ASH2L	BLNK
ASH2L	CDH6
ASH2L	TMEM154
ASH2L	PRDM1
ASH2L	CD97
ASH2L	LPAR5
ASH2L	EDNRA
EOMES	CYFIP2
EOMES	CCND1
EOMES	ABR
EOMES	BLNK
EOMES	KDELR3
EOMES	CKS2
EOMES	PLP2
EOMES	C11orf80
EOMES	NPC2
EOMES	EDNRA
TFAP2C	CYFIP2
TFAP2C	ABR
TFAP2C	BLNK
TFAP2C	KDELR3
TFAP2C	CKS2
TFAP2C	PLP2
FOXP1	CCND1
FOXP1	ABR
FOXP1	CLDN1
FOXP1	GABBR2
FOXP1	PRDM1
FOXP1	CKS2
FOXP1	TNFRSF21
FOXP1	EMP3
PPARD	CCND1
PPARD	AHR
PPARD	ABR
PPARD	TMEM154
PPARD	PRDM1
PPARD	ANXA1
PPARD	CD97
PPARD	TNFRSF21
PPARD	ARHGDIB
PPARD	LAMP5
TET1	FXYD5
TET1	CYFIP2
TET1	SPRY4
TET1	KDELR3
TET1	PRDM1
TET1	CD97
TET1	LAMP5
MYCN	FXYD5
MYCN	PLXNC1
MYCN	CKS2
MYCN	C11orf80
ERG	CCND1
ERG	TMEM154
ERG	ARHGDIB
GFI1B	CKS2
GFI1B	TNFRSF21
GFI1B	LPAR5
TAL1	AIM1
TAL1	PLXNC1
TAL1	GABBR2
TAL1	TMEM154
TAL1	PRDM1
TAL1	CKS2
TAL1	CD97
TAL1	TNFRSF21
TAL1	LPAR5
TAL1	EMP3
CNOT3	CYFIP2
CNOT3	SPOCK2
CNOT3	PLXNC1
CNOT3	TNFRSF21
CNOT3	C11orf80
TRIM28	SERPINA1
TRIM28	AHR
TRIM28	SPOCK2
TRIM28	PLXNC1
TRIM28	KDELR3
TRIM28	APOC1
TRIM28	PRDM1
TRIM28	ANXA1
TRIM28	CD97
TRIM28	TNFRSF21
TRIM28	C11orf80
TRIM28	LAMP5
SOX9	CYFIP2
SOX9	CCND1
SOX9	ABR
SOX9	CLDN1
SOX9	TMEM154
SOX9	APOC1
SOX9	CD97
SOX9	EMP3
SOX9	EDNRA
SRY	FXYD5
SRY	CYFIP2
SRY	SPRY4
SRY	SPOCK2
SRY	TMEM154
SRY	APOC1
SRY	CD97
SRY	PLP2
SRY	EMP3
FOXO3	ABR
FOXO3	AIM1
FOXO3	CKS2
EP300	CCND1
EP300	ABR
EP300	AIM1
EP300	PRDM1
EP300	CD97
EP300	TNFRSF21
EP300	PLP2
EP300	LAMP5
ESR1	SERPINA1
ESR1	SPRY4
ESR1	ABR
ESR1	BLNK
ESR1	PLXNC1
ESR1	PRDM1
ESR1	CD97
ESR1	EDNRA
OLIG2	CYFIP2
OLIG2	AHR
OLIG2	ABR
OLIG2	GABBR2
OLIG2	CDH6
SMARCA4	AHR
SMARCA4	ABR
SMARCA4	BLNK
SMARCA4	CDH6
SMARCA4	ANXA1
SMARCA4	CD97
SMARCA4	NPC2
YAP1	CCND1
YAP1	ABR
YAP1	BLNK
YAP1	PLXNC1
YAP1	CDH6
YAP1	ANXA1
YAP1	EDNRA
SALL4	CLDN1
SALL4	AIM1
SALL4	CDH6
SALL4	APOC1
SALL4	PRDM1
SALL4	ENTPD1
SALL4	TNFRSF21
SALL4	ARHGDIB
SALL4	CTSC
SALL4	EMP3
SOX17	TMEM154
SOX17	PRDM1
SOX17	ANXA1
SOX17	TNFRSF21
SOX17	C11orf80
SOX17	EDNRA
WT1	FXYD5
ZNF281	CCND1
ZNF281	ABR
ZNF281	APOC1
ZNF281	PLP2
DMRT1	CCND1
DMRT1	PLXNC1
DMRT1	CD97
TEAD4	BLNK
TEAD4	PRDM1
PRDM14	CCND1
PRDM14	SPRY4
PRDM14	ABR
PRDM14	BLNK
PRDM14	PRDM1
PRDM14	CD97
PRDM14	TNFRSF21
KLF1	GABBR2
KLF1	TMEM154
KLF1	PRDM1
KLF1	TNFRSF21
KLF1	EMP3
TFCP2L1	FXYD5
TFCP2L1	CCND1
TFCP2L1	TMEM154
ATF3	SPRY4
ATF3	TMEM154
ATF3	ANXA1
ATF3	CKS2
ATF3	EMP3
ATF3	EDNRA
SMAD2	CYFIP2
SMAD2	AHR
SMAD2	ABR
SMAD2	CLDN1
SMAD2	ANXA1
SMAD2	PLP2
SMAD2	ARHGDIB
SMAD2	LPAR5
SMAD3	CYFIP2
SMAD3	SPRY4
SMAD3	AHR
SMAD3	ABR
SMAD3	CLDN1
SMAD3	PRDM1
SMAD3	ANXA1
SMAD3	PLP2
SMAD3	ARHGDIB
SMAD3	LPAR5
SMAD3	CTSC
NR3C1	SPRY4
NR3C1	CDH6
NR3C1	LAMP5
NR3C1	EDNRA
RUNX2	SERPINA1
RUNX2	SPRY4
RUNX2	AIM1
RUNX2	TMEM154
RUNX2	PRDM1
RUNX2	CKS2
RUNX2	TNFRSF21
RUNX2	CTSC
RUNX2	LAMP5
RUNX2	EDNRA
CUX1	APOC1
CUX1	TNFRSF21
CUX1	ARHGDIB
CUX1	EMP3
CUX1	LAMP5
CUX1	EDNRA
SCLY	FXYD5
SCLY	ENTPD1
SCLY	LPAR5
CCND1	SPRY4
CCND1	CKS2
CCND1	EMP3
CCND1	NPC2
HOXB4	CKS2
HOXB4	NPC2
MYBL2	CCND1
MYBL2	KDELR3
MYBL2	APOC1
MYBL2	CKS2
MYBL2	CD97
MYBL2	EMP3
CHD1	EMP3
YY1	APOC1
YY1	ANXA1
YY1	CD97
ZFP42	APOC1
ZFP42	PRDM1
ZFP42	NPC2
MECOM	CYFIP2
MECOM	TMEM154
MECOM	PRDM1
MECOM	CKS2
MECOM	CD97
MECOM	TNFRSF21
MECOM	ARHGDIB
MECOM	CTSC
STAT4	ANXA1
STAT4	PLP2
GATA4	NPC2
MEF2A	KDELR3
SRF	ABR
TBX5	KDELR3
TBX5	EDNRA
FOXP2	EDNRA
TCF7	CCND1
TCF7	PLXNC1
TCF7	GABBR2
CTCF	CLDN1
CTCF	TNFRSF21
RAD21	CCND1
RAD21	AIM1
RAD21	PRDM1
RAD21	CD97
RAD21	TNFRSF21
RAD21	NPC2
BMI1	CCND1
BMI1	AIM1
BMI1	CDH6
BMI1	PRDM1
BMI1	LAMP5
EED	PLXNC1
PHC1	CCND1
PHC1	PLXNC1
EZH2	PLXNC1
EZH2	GABBR2
EZH2	LPAR5
EZH2	LAMP5
RNF2	PLXNC1
RNF2	GABBR2
RNF2	PRDM1
RNF2	LAMP5
JARID2	AIM1
JARID2	SPOCK2
JARID2	PLXNC1
JARID2	GABBR2
JARID2	CDH6
MTF2	FXYD5
MTF2	CYFIP2
MTF2	SPRY4
MTF2	AIM1
MTF2	SPOCK2
MTF2	PLXNC1
MTF2	GABBR2
MTF2	CDH6
MTF2	KDELR3
MTF2	TNFRSF21
MTF2	LAMP5
MTF2	EDNRA
SUZ12	FXYD5
SUZ12	CCND1
SUZ12	SPRY4
SUZ12	AHR
SUZ12	CLDN1
SUZ12	AIM1
SUZ12	SPOCK2
SUZ12	PLXNC1
SUZ12	GABBR2
SUZ12	CDH6
SUZ12	KDELR3
SUZ12	PRDM1
SUZ12	TNFRSF21
SUZ12	CTSC
SUZ12	C11orf80
SUZ12	LAMP5
ESRRB	AHR
ESRRB	ABR
ESRRB	APOC1
TFAP2A	PLXNC1
TFAP2A	KDELR3
TFAP2A	CD97
TFAP2A	CTSC
TFAP2A	NPC2
TBX3	PRDM1
TBX3	CD97
JUN	CCND1
JUN	CLDN1
JUN	CDH6
JUN	TMEM154
JUN	TNFRSF21
JUN	EDNRA
PBX1	SPOCK2
PBX1	GABBR2
PBX1	LAMP5
SIN3A	CD97
MYB	FXYD5
MYB	TMEM154
MYB	CD97
MYB	PLP2
MYB	EMP3
LMO2	TNFRSF21
LMO2	ARHGDIB
LMO2	LPAR5
LYL1	ARHGDIB
MEIS1	TNFRSF21
MEIS1	LPAR5
MEIS1	EMP3
POU3F2	AHR
POU3F2	ANXA1
POU3F2	CKS2
POU3F2	LAMP5
NUCKS1	CCND1
RELA	SERPINA1
RELA	CCND1
RELA	ABR
RELA	BLNK
RELA	PRDM1
BACH1	SPRY4
BACH1	CLDN1
BACH1	PLXNC1
BACH1	CDH6
STAT5A	CTSC
STAT5A	NPC2
SOX11	AHR
SOX11	CDH6
SOX11	EDNRA
NACC1	SPRY4
NACC1	APOC1
NR0B1	SPRY4
NR0B1	APOC1
NR0B1	CKS2
NR0B1	CD97
SMAD1	CLDN1
SMAD1	TMEM154
SMAD1	APOC1
SMAD1	CD97
CDX2	CCND1
CDX2	ABR
CDX2	EDNRA
CEBPA	SPRY4
CEBPA	TMEM154
CEBPA	CKS2
CEBPB	SPRY4
CEBPB	TMEM154
CEBPB	CKS2
SREBF2	C11orf80
PRDM5	CKS2
GATA3	AHR
GATA3	TMEM154
NR1I2	CCND1
NR1I2	AHR
NR1I2	CLDN1
TCF7L2	ABR
ASXL1	BLNK
ASXL1	PLXNC1
PADI4	AHR
PADI4	BLNK
PDX1	BLNK
RBPJ	CD97
RBPJ	TNFRSF21
RBPJ	LPAR5
STAT1	CD97
STAT1	NPC2
PAX6	SERPINA1
PAX6	CCND1
PAX6	TNFRSF21
DNAJC2	CCND1
IRF1	ENTPD1
IRF1	CD97
IRF8	BLNK
IRF8	ENTPD1
IRF8	EMP3
CLOCK	KDELR3
NR1H3	FXYD5
NR1H3	APOC1
NR1H3	ENTPD1
NR1H3	CKS2
NR1H3	TNFRSF21
STAT6	CYFIP2
STAT6	CLDN1
STAT6	PRDM1
ESR2	CD97
HIF1A	PRDM1
HIF1A	EMP3
RCOR2	CCND1
RCOR2	CD97
RARG	CCND1
RARG	BLNK
RARG	ANXA1
DROSHA	GABBR2
GBX2	TNFRSF21
ETS2	KDELR3
HTT	SPOCK2
HTT	TNFRSF21
ZNF322	PLXNC1
ZNF652	LAMP5
hsa-miR-920	SERPINA1
hsa-miR-648	SERPINA1
hsa-miR-10526-3p	SERPINA1
hsa-miR-4472	SERPINA1
hsa-miR-3162-5p	SERPINA1
hsa-miR-6085	SERPINA1
hsa-miR-5088-5p	SERPINA1
hsa-miR-1185-2-3p	SERPINA1
hsa-miR-6757-5p	SERPINA1
hsa-miR-6133	SERPINA1
hsa-miR-1268a	SERPINA1
hsa-miR-4433a-3p	SERPINA1
hsa-miR-4462	SERPINA1
hsa-miR-5006-5p	SERPINA1
hsa-miR-6881-5p	SERPINA1
hsa-miR-12114	SERPINA1
hsa-let-7b-5p	SERPINA1
hsa-miR-149-3p	SERPINA1
hsa-miR-30c-1-3p	SERPINA1
hsa-miR-329-5p	SERPINA1
hsa-miR-765	SERPINA1
hsa-miR-1182	SERPINA1
hsa-miR-1911-3p	SERPINA1
hsa-miR-3127-5p	SERPINA1
hsa-miR-3147	SERPINA1
hsa-miR-3940-5p	SERPINA1
hsa-miR-4429	SERPINA1
hsa-miR-4510	SERPINA1
hsa-miR-4518	SERPINA1
hsa-miR-4700-5p	SERPINA1
hsa-miR-4716-3p	SERPINA1
hsa-miR-4731-5p	SERPINA1
hsa-miR-4748	SERPINA1
hsa-miR-5010-5p	SERPINA1
hsa-miR-6075	SERPINA1
hsa-miR-6763-5p	SERPINA1
hsa-miR-6776-5p	SERPINA1
hsa-miR-6778-5p	SERPINA1
hsa-miR-6785-5p	SERPINA1
hsa-miR-6802-5p	SERPINA1
hsa-miR-6830-5p	SERPINA1
hsa-miR-6831-5p	SERPINA1
hsa-miR-6833-5p	SERPINA1
hsa-miR-6858-5p	SERPINA1
hsa-miR-6870-5p	SERPINA1
hsa-miR-6890-5p	SERPINA1
hsa-miR-7106-5p	SERPINA1
hsa-miR-7110-5p	SERPINA1
hsa-miR-7111-5p	SERPINA1
hsa-miR-7152-3p	SERPINA1
hsa-miR-7160-3p	SERPINA1
hsa-miR-4433b-3p	SERPINA1
hsa-miR-8052	SERPINA1
hsa-miR-11181-3p	SERPINA1
hsa-miR-11399	SERPINA1
hsa-miR-12118	SERPINA1
hsa-miR-601	SERPINA1
hsa-miR-4747-5p	SERPINA1
hsa-miR-5194	SERPINA1
hsa-miR-6879-5p	SERPINA1
hsa-miR-4748	ANXA1
hsa-miR-765	CYFIP2
hsa-miR-6858-5p	CYFIP2
hsa-miR-4505	CYFIP2
hsa-miR-4433a-3p	CYFIP2
hsa-miR-6127	CYFIP2
hsa-miR-6757-5p	CYFIP2
hsa-miR-4472	CYFIP2
hsa-miR-149-3p	CYFIP2
hsa-miR-30c-1-3p	CYFIP2
hsa-miR-329-5p	CYFIP2
hsa-miR-1185-2-3p	CYFIP2
hsa-miR-1182	CYFIP2
hsa-miR-1911-3p	CYFIP2
hsa-miR-3162-5p	CYFIP2
hsa-miR-4257	CYFIP2
hsa-miR-3940-5p	CYFIP2
hsa-miR-4429	CYFIP2
hsa-miR-4518	CYFIP2
hsa-miR-4731-5p	CYFIP2
hsa-miR-4747-5p	CYFIP2
hsa-miR-4748	CYFIP2
hsa-miR-5194	CYFIP2
hsa-miR-6085	CYFIP2
hsa-miR-6133	CYFIP2
hsa-miR-6504-5p	CYFIP2
hsa-miR-6763-5p	CYFIP2
hsa-miR-6776-5p	CYFIP2
hsa-miR-6785-5p	CYFIP2
hsa-miR-6830-5p	CYFIP2
hsa-miR-6831-5p	CYFIP2
hsa-miR-6864-3p	CYFIP2
hsa-miR-6870-5p	CYFIP2
hsa-miR-6879-5p	CYFIP2
hsa-miR-6881-5p	CYFIP2
hsa-miR-7106-5p	CYFIP2
hsa-miR-7110-5p	CYFIP2
hsa-miR-7152-3p	CYFIP2
hsa-miR-8052	CYFIP2
hsa-miR-11181-3p	CYFIP2
hsa-miR-11399	CYFIP2
hsa-miR-6728-3p	CYFIP2
hsa-miR-7111-5p	CYFIP2
hsa-miR-6833-5p	CYFIP2
hsa-miR-3127-5p	CYFIP2
hsa-miR-4657	CYFIP2
hsa-miR-5088-5p	CYFIP2
hsa-miR-10526-3p	CYFIP2
hsa-miR-12118	CYFIP2
hsa-miR-4505	ABR
hsa-miR-6757-5p	ABR
hsa-miR-6830-5p	ABR
hsa-miR-4433b-3p	ABR
hsa-miR-12114	ABR
hsa-miR-4257	ABR
hsa-miR-3147	ABR
hsa-miR-4731-5p	ABR
hsa-miR-11399	ABR
hsa-let-7b-5p	ABR
hsa-miR-149-3p	ABR
hsa-miR-30c-1-3p	ABR
hsa-miR-329-5p	ABR
hsa-miR-601	ABR
hsa-miR-648	ABR
hsa-miR-1182	ABR
hsa-miR-1249-5p	ABR
hsa-miR-1268a	ABR
hsa-miR-1911-3p	ABR
hsa-miR-3127-5p	ABR
hsa-miR-3162-5p	ABR
hsa-miR-4429	ABR
hsa-miR-4433a-3p	ABR
hsa-miR-4462	ABR
hsa-miR-4518	ABR
hsa-miR-4657	ABR
hsa-miR-4700-5p	ABR
hsa-miR-4716-3p	ABR
hsa-miR-4748	ABR
hsa-miR-5006-5p	ABR
hsa-miR-5010-5p	ABR
hsa-miR-6085	ABR
hsa-miR-6504-5p	ABR
hsa-miR-6728-3p	ABR
hsa-miR-6763-5p	ABR
hsa-miR-6776-5p	ABR
hsa-miR-6802-5p	ABR
hsa-miR-6845-5p	ABR
hsa-miR-6858-5p	ABR
hsa-miR-6864-3p	ABR
hsa-miR-6879-5p	ABR
hsa-miR-6890-5p	ABR
hsa-miR-7152-3p	ABR
hsa-miR-11181-3p	ABR
hsa-miR-12118	ABR
hsa-miR-1296-5p	ABR
hsa-miR-3940-5p	ABR
hsa-miR-4747-5p	ABR
hsa-miR-10526-3p	ABR
hsa-miR-7111-5p	ABR
hsa-miR-6858-5p	ENTPD1
hsa-miR-6881-5p	ENTPD1
hsa-miR-12118	ENTPD1
hsa-miR-6757-5p	ENTPD1
hsa-miR-10526-3p	ENTPD1
hsa-let-7b-5p	ENTPD1
hsa-miR-149-3p	ENTPD1
hsa-miR-601	ENTPD1
hsa-miR-648	ENTPD1
hsa-miR-1296-5p	ENTPD1
hsa-miR-1185-2-3p	ENTPD1
hsa-miR-765	ENTPD1
hsa-miR-920	ENTPD1
hsa-miR-1182	ENTPD1
hsa-miR-1249-5p	ENTPD1
hsa-miR-1268a	ENTPD1
hsa-miR-1911-3p	ENTPD1
hsa-miR-3127-5p	ENTPD1
hsa-miR-3147	ENTPD1
hsa-miR-3162-5p	ENTPD1
hsa-miR-4257	ENTPD1
hsa-miR-3940-5p	ENTPD1
hsa-miR-4433a-3p	ENTPD1
hsa-miR-4462	ENTPD1
hsa-miR-4472	ENTPD1
hsa-miR-4505	ENTPD1
hsa-miR-4510	ENTPD1
hsa-miR-4657	ENTPD1
hsa-miR-4700-5p	ENTPD1
hsa-miR-4716-3p	ENTPD1
hsa-miR-4731-5p	ENTPD1
hsa-miR-4747-5p	ENTPD1
hsa-miR-4748	ENTPD1
hsa-miR-5006-5p	ENTPD1
hsa-miR-5088-5p	ENTPD1
hsa-miR-5194	ENTPD1
hsa-miR-6075	ENTPD1
hsa-miR-6085	ENTPD1
hsa-miR-6127	ENTPD1
hsa-miR-6133	ENTPD1
hsa-miR-6504-5p	ENTPD1
hsa-miR-6728-3p	ENTPD1
hsa-miR-6763-5p	ENTPD1
hsa-miR-6776-5p	ENTPD1
hsa-miR-6778-5p	ENTPD1
hsa-miR-6785-5p	ENTPD1
hsa-miR-6802-5p	ENTPD1
hsa-miR-6831-5p	ENTPD1
hsa-miR-6833-5p	ENTPD1
hsa-miR-6845-5p	ENTPD1
hsa-miR-6864-3p	ENTPD1
hsa-miR-6870-5p	ENTPD1
hsa-miR-6879-5p	ENTPD1
hsa-miR-6890-5p	ENTPD1
hsa-miR-7110-5p	ENTPD1
hsa-miR-7111-5p	ENTPD1
hsa-miR-7152-3p	ENTPD1
hsa-miR-7160-3p	ENTPD1
hsa-miR-4433b-3p	ENTPD1
hsa-miR-8052	ENTPD1
hsa-miR-11181-3p	ENTPD1
hsa-miR-12114	ENTPD1
hsa-miR-1296-5p	BLNK
hsa-miR-329-5p	BLNK
hsa-miR-149-3p	BLNK
hsa-miR-601	BLNK
hsa-miR-648	BLNK
hsa-miR-920	BLNK
hsa-miR-1268a	BLNK
hsa-miR-1911-3p	BLNK
hsa-miR-4518	BLNK
hsa-miR-4657	BLNK
hsa-miR-4747-5p	BLNK
hsa-miR-5194	BLNK
hsa-miR-6075	BLNK
hsa-miR-6504-5p	BLNK
hsa-miR-6728-3p	BLNK
hsa-miR-6776-5p	BLNK
hsa-miR-6778-5p	BLNK
hsa-miR-6785-5p	BLNK
hsa-miR-6802-5p	BLNK
hsa-miR-6833-5p	BLNK
hsa-miR-6864-3p	BLNK
hsa-miR-7110-5p	BLNK
hsa-miR-7111-5p	BLNK
hsa-miR-12118	BLNK
hsa-miR-4472	BLNK
hsa-miR-4731-5p	BLNK
hsa-miR-6757-5p	BLNK
hsa-miR-6858-5p	BLNK
hsa-miR-7106-5p	BLNK
hsa-miR-7152-3p	BLNK
hsa-miR-8052	BLNK
hsa-miR-10526-3p	BLNK
hsa-miR-3940-5p	BLNK
hsa-miR-6879-5p	BLNK
hsa-miR-7160-3p	BLNK
hsa-miR-765	BLNK
hsa-miR-329-5p	CTSC
hsa-miR-6127	CTSC
hsa-miR-4433a-3p	CTSC
hsa-miR-30c-1-3p	CTSC
hsa-miR-648	CTSC
hsa-miR-1185-2-3p	CTSC
hsa-miR-765	CTSC
hsa-miR-920	CTSC
hsa-miR-1182	CTSC
hsa-miR-4257	CTSC
hsa-miR-3940-5p	CTSC
hsa-miR-4429	CTSC
hsa-miR-4462	CTSC
hsa-miR-4505	CTSC
hsa-miR-4510	CTSC
hsa-miR-4518	CTSC
hsa-miR-4700-5p	CTSC
hsa-miR-4747-5p	CTSC
hsa-miR-4748	CTSC
hsa-miR-5006-5p	CTSC
hsa-miR-6075	CTSC
hsa-miR-6085	CTSC
hsa-miR-6133	CTSC
hsa-miR-6504-5p	CTSC
hsa-miR-6728-3p	CTSC
hsa-miR-6757-5p	CTSC
hsa-miR-6763-5p	CTSC
hsa-miR-6785-5p	CTSC
hsa-miR-6802-5p	CTSC
hsa-miR-6830-5p	CTSC
hsa-miR-6845-5p	CTSC
hsa-miR-6858-5p	CTSC
hsa-miR-6870-5p	CTSC
hsa-miR-6879-5p	CTSC
hsa-miR-6881-5p	CTSC
hsa-miR-7106-5p	CTSC
hsa-miR-7110-5p	CTSC
hsa-miR-7111-5p	CTSC
hsa-miR-7152-3p	CTSC
hsa-miR-8052	CTSC
hsa-miR-11181-3p	CTSC
hsa-miR-11399	CTSC
hsa-miR-12114	CTSC
hsa-miR-601	CTSC
hsa-miR-6870-5p	SPRY4
hsa-let-7b-5p	SPRY4
hsa-miR-149-3p	SPRY4
hsa-miR-648	SPRY4
hsa-miR-1296-5p	SPRY4
hsa-miR-1185-2-3p	SPRY4
hsa-miR-765	SPRY4
hsa-miR-1268a	SPRY4
hsa-miR-3147	SPRY4
hsa-miR-4257	SPRY4
hsa-miR-4462	SPRY4
hsa-miR-4505	SPRY4
hsa-miR-4657	SPRY4
hsa-miR-4748	SPRY4
hsa-miR-5088-5p	SPRY4
hsa-miR-6075	SPRY4
hsa-miR-6127	SPRY4
hsa-miR-6133	SPRY4
hsa-miR-6504-5p	SPRY4
hsa-miR-6785-5p	SPRY4
hsa-miR-6831-5p	SPRY4
hsa-miR-6845-5p	SPRY4
hsa-miR-6864-3p	SPRY4
hsa-miR-6881-5p	SPRY4
hsa-miR-7106-5p	SPRY4
hsa-miR-7111-5p	SPRY4
hsa-miR-4433b-3p	SPRY4
hsa-miR-8052	SPRY4
hsa-miR-10526-3p	SPRY4
hsa-miR-11181-3p	SPRY4
hsa-miR-11399	SPRY4
hsa-miR-12118	SPRY4
hsa-miR-1182	SPRY4
hsa-miR-1249-5p	SPRY4
hsa-miR-1911-3p	SPRY4
hsa-miR-4472	SPRY4
hsa-miR-4518	SPRY4
hsa-miR-4716-3p	SPRY4
hsa-miR-4747-5p	SPRY4
hsa-miR-5006-5p	SPRY4
hsa-miR-5194	SPRY4
hsa-miR-6728-3p	SPRY4
hsa-miR-6763-5p	SPRY4
hsa-miR-6778-5p	SPRY4
hsa-miR-6802-5p	SPRY4
hsa-miR-6858-5p	SPRY4
hsa-miR-7110-5p	SPRY4
hsa-miR-3940-5p	SPOCK2
hsa-miR-6785-5p	SPOCK2
hsa-miR-7110-5p	SPOCK2
hsa-miR-6085	SPOCK2
hsa-miR-4700-5p	SPOCK2
hsa-miR-4657	SPOCK2
hsa-miR-4747-5p	SPOCK2
hsa-miR-6763-5p	SPOCK2
hsa-miR-6845-5p	SPOCK2
hsa-miR-149-3p	SPOCK2
hsa-miR-648	SPOCK2
hsa-miR-1296-5p	SPOCK2
hsa-miR-920	SPOCK2
hsa-miR-1182	SPOCK2
hsa-miR-3127-5p	SPOCK2
hsa-miR-3147	SPOCK2
hsa-miR-3162-5p	SPOCK2
hsa-miR-4257	SPOCK2
hsa-miR-4429	SPOCK2
hsa-miR-4433a-3p	SPOCK2
hsa-miR-4472	SPOCK2
hsa-miR-4505	SPOCK2
hsa-miR-4510	SPOCK2
hsa-miR-4716-3p	SPOCK2
hsa-miR-4748	SPOCK2
hsa-miR-5006-5p	SPOCK2
hsa-miR-5010-5p	SPOCK2
hsa-miR-5194	SPOCK2
hsa-miR-6075	SPOCK2
hsa-miR-6127	SPOCK2
hsa-miR-6133	SPOCK2
hsa-miR-6504-5p	SPOCK2
hsa-miR-6728-3p	SPOCK2
hsa-miR-6778-5p	SPOCK2
hsa-miR-6830-5p	SPOCK2
hsa-miR-6833-5p	SPOCK2
hsa-miR-6870-5p	SPOCK2
hsa-miR-6881-5p	SPOCK2
hsa-miR-6890-5p	SPOCK2
hsa-miR-7106-5p	SPOCK2
hsa-miR-7111-5p	SPOCK2
hsa-miR-7152-3p	SPOCK2
hsa-miR-8052	SPOCK2
hsa-miR-10526-3p	SPOCK2
hsa-miR-12114	SPOCK2
hsa-miR-1185-2-3p	SPOCK2
hsa-miR-1249-5p	SPOCK2
hsa-miR-1911-3p	SPOCK2
hsa-miR-6757-5p	SPOCK2
hsa-miR-4462	SPOCK2
hsa-miR-6831-5p	SPOCK2
hsa-miR-6879-5p	SPOCK2
hsa-miR-7110-5p	LPAR5
hsa-miR-1296-5p	LPAR5
hsa-miR-765	LPAR5
hsa-miR-30c-1-3p	LPAR5
hsa-miR-601	LPAR5
hsa-miR-1185-2-3p	LPAR5
hsa-miR-1268a	LPAR5
hsa-miR-4433a-3p	LPAR5
hsa-miR-4657	LPAR5
hsa-miR-4747-5p	LPAR5
hsa-miR-5194	LPAR5
hsa-miR-6133	LPAR5
hsa-miR-6728-3p	LPAR5
hsa-miR-6830-5p	LPAR5
hsa-miR-6864-3p	LPAR5
hsa-miR-7106-5p	LPAR5
hsa-miR-7160-3p	LPAR5
hsa-miR-4433b-3p	LPAR5
hsa-miR-11181-3p	LPAR5
hsa-miR-11399	LPAR5
hsa-miR-5010-5p	LPAR5
hsa-miR-601	FXYD5
hsa-miR-1296-5p	FXYD5
hsa-miR-3147	FXYD5
hsa-miR-4257	FXYD5
hsa-miR-4433a-3p	FXYD5
hsa-miR-4472	FXYD5
hsa-miR-5006-5p	FXYD5
hsa-miR-6763-5p	FXYD5
hsa-miR-7160-3p	FXYD5
hsa-miR-10526-3p	FXYD5
hsa-miR-4505	FXYD5
hsa-miR-6776-5p	FXYD5
hsa-miR-6778-5p	FXYD5
hsa-miR-6890-5p	FXYD5
hsa-miR-4747-5p	FXYD5
hsa-miR-7106-5p	FXYD5
hsa-miR-8052	FXYD5
hsa-let-7b-5p	EDNRA
hsa-miR-648	EDNRA
hsa-miR-1296-5p	EDNRA
hsa-miR-1182	EDNRA
hsa-miR-3127-5p	EDNRA
hsa-miR-4700-5p	EDNRA
hsa-miR-6504-5p	EDNRA
hsa-miR-6728-3p	EDNRA
hsa-miR-6757-5p	EDNRA
hsa-miR-6830-5p	EDNRA
hsa-miR-6870-5p	EDNRA
hsa-miR-6879-5p	EDNRA
hsa-miR-6890-5p	EDNRA
hsa-miR-7111-5p	EDNRA
hsa-miR-7152-3p	EDNRA
hsa-miR-7160-3p	EDNRA
hsa-miR-10526-3p	EDNRA
hsa-miR-11181-3p	EDNRA
hsa-miR-4518	EDNRA
hsa-miR-4657	EDNRA
hsa-miR-6127	EDNRA
hsa-miR-6763-5p	EDNRA
hsa-miR-6778-5p	EDNRA
hsa-miR-6785-5p	EDNRA
hsa-miR-7106-5p	EDNRA
hsa-miR-7110-5p	EDNRA
hsa-miR-4433a-3p	ARHGDIB
hsa-miR-6890-5p	ARHGDIB
hsa-miR-7110-5p	ARHGDIB
hsa-miR-5088-5p	ARHGDIB
hsa-miR-6763-5p	ARHGDIB
hsa-miR-149-3p	ARHGDIB
hsa-miR-1185-2-3p	ARHGDIB
hsa-miR-765	ARHGDIB
hsa-miR-920	ARHGDIB
hsa-miR-1182	ARHGDIB
hsa-miR-1249-5p	ARHGDIB
hsa-miR-1268a	ARHGDIB
hsa-miR-3127-5p	ARHGDIB
hsa-miR-3162-5p	ARHGDIB
hsa-miR-4429	ARHGDIB
hsa-miR-4472	ARHGDIB
hsa-miR-4510	ARHGDIB
hsa-miR-4657	ARHGDIB
hsa-miR-6127	ARHGDIB
hsa-miR-6757-5p	ARHGDIB
hsa-miR-6776-5p	ARHGDIB
hsa-miR-6785-5p	ARHGDIB
hsa-miR-6802-5p	ARHGDIB
hsa-miR-6870-5p	ARHGDIB
hsa-miR-6879-5p	ARHGDIB
hsa-miR-7106-5p	ARHGDIB
hsa-miR-7111-5p	ARHGDIB
hsa-miR-7152-3p	ARHGDIB
hsa-let-7b-5p	ARHGDIB
hsa-miR-4257	ARHGDIB
hsa-miR-4700-5p	ARHGDIB
hsa-miR-4747-5p	ARHGDIB
hsa-miR-5006-5p	ARHGDIB
hsa-miR-6833-5p	ARHGDIB
hsa-miR-6845-5p	ARHGDIB
hsa-miR-6881-5p	ARHGDIB
hsa-miR-4433b-3p	ARHGDIB
hsa-miR-12114	ARHGDIB
hsa-miR-648	ARHGDIB
hsa-miR-4731-5p	ARHGDIB
hsa-miR-765	PRDM1
hsa-miR-149-3p	PRDM1
hsa-miR-329-5p	PRDM1
hsa-miR-601	PRDM1
hsa-miR-1296-5p	PRDM1
hsa-miR-1185-2-3p	PRDM1
hsa-miR-1182	PRDM1
hsa-miR-1249-5p	PRDM1
hsa-miR-3127-5p	PRDM1
hsa-miR-3147	PRDM1
hsa-miR-4257	PRDM1
hsa-miR-4510	PRDM1
hsa-miR-4518	PRDM1
hsa-miR-4657	PRDM1
hsa-miR-4716-3p	PRDM1
hsa-miR-5010-5p	PRDM1
hsa-miR-5088-5p	PRDM1
hsa-miR-6127	PRDM1
hsa-miR-6133	PRDM1
hsa-miR-6763-5p	PRDM1
hsa-miR-6778-5p	PRDM1
hsa-miR-6785-5p	PRDM1
hsa-miR-6831-5p	PRDM1
hsa-miR-6870-5p	PRDM1
hsa-miR-7110-5p	PRDM1
hsa-miR-7111-5p	PRDM1
hsa-miR-7160-3p	PRDM1
hsa-miR-920	PRDM1
hsa-let-7b-5p	LAMP5
hsa-miR-1182	LAMP5
hsa-miR-1249-5p	LAMP5
hsa-miR-6085	LAMP5
hsa-miR-6830-5p	LAMP5
hsa-miR-6833-5p	LAMP5
hsa-miR-6845-5p	LAMP5
hsa-miR-6864-3p	LAMP5
hsa-miR-6890-5p	LAMP5
hsa-miR-7152-3p	LAMP5
hsa-miR-8052	LAMP5
hsa-miR-11399	LAMP5
hsa-miR-12118	LAMP5
hsa-miR-4510	LAMP5
hsa-miR-6881-5p	LAMP5
hsa-miR-4433b-3p	LAMP5
hsa-miR-11181-3p	LAMP5
hsa-miR-7110-5p	C11orf80
hsa-miR-6728-3p	C11orf80
hsa-miR-6763-5p	EMP3
hsa-miR-1268a	EMP3
hsa-miR-4472	EMP3
hsa-miR-5194	EMP3
hsa-miR-4433b-3p	EMP3
hsa-miR-3127-5p	APOC1
hsa-miR-4731-5p	APOC1
hsa-miR-6845-5p	APOC1
hsa-miR-6870-5p	APOC1
hsa-miR-6879-5p	APOC1
hsa-miR-7110-5p	APOC1
hsa-miR-5010-5p	APOC1
hsa-miR-920	CDH6
hsa-miR-4433a-3p	CDH6
hsa-miR-6085	CDH6
hsa-miR-648	CDH6
hsa-miR-1185-2-3p	CDH6
hsa-miR-765	CDH6
hsa-miR-1249-5p	CDH6
hsa-miR-1911-3p	CDH6
hsa-miR-3147	CDH6
hsa-miR-3940-5p	CDH6
hsa-miR-4429	CDH6
hsa-miR-4505	CDH6
hsa-miR-4700-5p	CDH6
hsa-miR-4716-3p	CDH6
hsa-miR-4731-5p	CDH6
hsa-miR-5006-5p	CDH6
hsa-miR-5010-5p	CDH6
hsa-miR-5194	CDH6
hsa-miR-6075	CDH6
hsa-miR-6757-5p	CDH6
hsa-miR-6776-5p	CDH6
hsa-miR-6785-5p	CDH6
hsa-miR-6830-5p	CDH6
hsa-miR-6845-5p	CDH6
hsa-miR-6858-5p	CDH6
hsa-miR-6890-5p	CDH6
hsa-miR-7106-5p	CDH6
hsa-miR-7110-5p	CDH6
hsa-miR-10526-3p	CDH6
hsa-miR-12114	CDH6
hsa-miR-12118	CDH6
hsa-miR-3162-5p	CDH6
hsa-miR-4510	CDH6
hsa-miR-4657	CDH6
hsa-miR-6127	CDH6
hsa-miR-6133	CDH6
hsa-miR-6778-5p	CDH6
hsa-miR-6879-5p	CDH6
hsa-miR-7111-5p	CDH6
hsa-miR-8052	CDH6
hsa-miR-6833-5p	NPC2
hsa-miR-4510	NPC2
hsa-miR-5010-5p	NPC2
hsa-miR-6085	NPC2
hsa-miR-7110-5p	NPC2
hsa-miR-8052	NPC2
hsa-miR-11181-3p	NPC2
hsa-let-7b-5p	NPC2
hsa-miR-6757-5p	NPC2
hsa-miR-6785-5p	NPC2
hsa-miR-6802-5p	NPC2
hsa-miR-12114	NPC2
hsa-let-7b-5p	AHR
hsa-miR-1296-5p	AHR
hsa-miR-1185-2-3p	AHR
hsa-miR-920	AHR
hsa-miR-4429	AHR
hsa-miR-4716-3p	AHR
hsa-miR-4748	AHR
hsa-miR-5010-5p	AHR
hsa-miR-5088-5p	AHR
hsa-miR-6127	AHR
hsa-miR-6776-5p	AHR
hsa-miR-6778-5p	AHR
hsa-miR-6802-5p	AHR
hsa-miR-6864-3p	AHR
hsa-miR-6890-5p	AHR
hsa-miR-7110-5p	AHR
hsa-miR-8052	AHR
hsa-miR-10526-3p	AHR
hsa-miR-12114	AHR
hsa-miR-6881-5p	CKS2
hsa-miR-6085	CKS2
hsa-miR-6504-5p	CKS2
hsa-miR-3940-5p	PLP2
hsa-miR-1296-5p	PLP2
hsa-miR-1249-5p	PLP2
hsa-miR-5010-5p	PLP2
hsa-miR-5194	PLP2
hsa-miR-6785-5p	PLP2
hsa-miR-6802-5p	PLP2
hsa-miR-6870-5p	PLP2
hsa-miR-6879-5p	PLP2
hsa-miR-7110-5p	PLP2
hsa-miR-12118	PLP2
hsa-miR-4518	GABBR2
hsa-miR-4462	GABBR2
hsa-miR-30c-1-3p	GABBR2
hsa-miR-4257	GABBR2
hsa-miR-6127	GABBR2
hsa-miR-30c-1-3p	PLXNC1
hsa-miR-329-5p	PLXNC1
hsa-miR-4257	PLXNC1
hsa-miR-4748	PLXNC1
hsa-miR-6802-5p	PLXNC1
hsa-miR-6831-5p	PLXNC1
hsa-miR-11399	PLXNC1
hsa-miR-4657	KDELR3
hsa-miR-329-5p	KDELR3
hsa-miR-1182	KDELR3
hsa-miR-3147	KDELR3
hsa-miR-6776-5p	KDELR3
hsa-miR-6879-5p	KDELR3
hsa-miR-12114	KDELR3
hsa-miR-1182	TNFRSF21
hsa-miR-1911-3p	TNFRSF21
hsa-miR-4429	TNFRSF21
hsa-miR-7160-3p	TNFRSF21
hsa-miR-11181-3p	TNFRSF21
hsa-let-7b-5p	CLDN1
hsa-miR-12118	CLDN1
hsa-miR-1249-5p	CLDN1
hsa-miR-6127	CLDN1
hsa-miR-765	CLDN1
hsa-miR-3127-5p	CLDN1
hsa-miR-3162-5p	CLDN1
hsa-miR-4257	CLDN1
hsa-miR-4748	CLDN1
hsa-miR-5010-5p	CLDN1
hsa-miR-6085	CLDN1
hsa-miR-6504-5p	CLDN1
hsa-miR-6778-5p	CLDN1
hsa-miR-6858-5p	CLDN1
hsa-miR-6870-5p	CLDN1
hsa-miR-7111-5p	CLDN1
hsa-miR-8052	CLDN1
hsa-let-7b-5p	CCND1
hsa-miR-1249-5p	CCND1
hsa-miR-4429	CCND1
hsa-miR-4433a-3p	CCND1
hsa-miR-4700-5p	CCND1
hsa-miR-4716-3p	CCND1
hsa-miR-4731-5p	CCND1
hsa-miR-4747-5p	CCND1
hsa-miR-5194	CCND1
hsa-miR-6133	CCND1
hsa-miR-6778-5p	CCND1
hsa-miR-6802-5p	CCND1
hsa-miR-6879-5p	CCND1
hsa-miR-7106-5p	CCND1
hsa-miR-7110-5p	CCND1
hsa-miR-7111-5p	CCND1
hsa-miR-4433b-3p	CCND1
hsa-miR-8052	CCND1
hsa-miR-6802-5p	TMEM154
hsa-miR-1911-3p	TMEM154
hsa-miR-4657	TMEM154
hsa-miR-6085	TMEM154
hsa-miR-6778-5p	TMEM154
hsa-miR-149-3p	TMEM154
hsa-miR-1268a	TMEM154
hsa-miR-6133	TMEM154
hsa-let-7b-5p	TMEM154
hsa-miR-30c-1-3p	TMEM154
hsa-miR-329-5p	TMEM154
hsa-miR-648	TMEM154
hsa-miR-1296-5p	TMEM154
hsa-miR-765	TMEM154
hsa-miR-920	TMEM154
hsa-miR-1249-5p	TMEM154
hsa-miR-3127-5p	TMEM154
hsa-miR-3147	TMEM154
hsa-miR-4257	TMEM154
hsa-miR-3940-5p	TMEM154
hsa-miR-4433a-3p	TMEM154
hsa-miR-4462	TMEM154
hsa-miR-4472	TMEM154
hsa-miR-4505	TMEM154
hsa-miR-4510	TMEM154
hsa-miR-4700-5p	TMEM154
hsa-miR-4716-3p	TMEM154
hsa-miR-4731-5p	TMEM154
hsa-miR-4747-5p	TMEM154
hsa-miR-4748	TMEM154
hsa-miR-5006-5p	TMEM154
hsa-miR-5010-5p	TMEM154
hsa-miR-5088-5p	TMEM154
hsa-miR-5194	TMEM154
hsa-miR-6075	TMEM154
hsa-miR-6127	TMEM154
hsa-miR-6728-3p	TMEM154
hsa-miR-6763-5p	TMEM154
hsa-miR-6785-5p	TMEM154
hsa-miR-6864-3p	TMEM154
hsa-miR-6870-5p	TMEM154
hsa-miR-6879-5p	TMEM154
hsa-miR-6881-5p	TMEM154
hsa-miR-6890-5p	TMEM154
hsa-miR-7106-5p	TMEM154
hsa-miR-7110-5p	TMEM154
hsa-miR-7111-5p	TMEM154
hsa-miR-7152-3p	TMEM154
hsa-miR-7160-3p	TMEM154
hsa-miR-4433b-3p	TMEM154
hsa-miR-8052	TMEM154
hsa-miR-10526-3p	TMEM154
hsa-miR-11399	TMEM154
hsa-miR-12118	TMEM154
hsa-miR-601	TMEM154
hsa-miR-3162-5p	TMEM154
hsa-miR-4429	TMEM154
hsa-miR-6504-5p	TMEM154
hsa-miR-6776-5p	TMEM154
hsa-miR-6830-5p	TMEM154
hsa-miR-6831-5p	TMEM154
hsa-miR-6845-5p	TMEM154
hsa-miR-12114	TMEM154
EMODIN	AHR
OMEPRAZOLE	AHR
NAPHTHOQUINONE	AHR
CHEMBL375270	AHR
THIABENDAZOLE	AHR
DIMETHYL YELLOW	AHR
CARBARIL	AHR
2	3	7	8-TETRACHLORODIBENZO-P-DIOXIN	AHR
GENISTEIN	AHR
CHEMBL26138	AHR
SALICYLANILIDE	AHR
CHEMBL57394	AHR
BENZOFURAN	AHR
CHEMBL329673	AHR
DESMEDIPHAM	AHR
PENTACHLOROPHENOL	AHR
CHEMBL538965	AHR
FLAVONE	AHR
QUINALPHOS	AHR
QUESTIOMYCIN B	AHR
CHEMBL597452	AHR
CHRYSIN	AHR
DIBENZ[A	H]ANTHRACENE	AHR
DIPHENYLUREA	AHR
CHRYSENE	AHR
1-NAPHTHYLISOTHIOCYANATE	AHR
3-METHYLCHOLANTHRENE	AHR
BENZO[B]FLUORANTHENE	AHR
ROMIPLOSTIM	AHR
CHEMBL77675	AHR
MICHLER'S KETONE	AHR
METHYLCELLULOSE	AHR
BENZO[DEF]CHRYSENE	AHR
ALDICARB	AHR
CHEMBL541230	AHR
PIPERINE	AHR
NICLOSAMIDE	AHR
LEVOTHYROXINE	AHR
CHEMBL84685	AHR
COLFORSIN	AHR
CHEMBL1873684	AHR
LINURON	AHR
NITAZOXANIDE	AHR
CHEMBL295337	AHR
OLANZAPINE	AHR
CLIOQUINOL	AHR
METHABENZTHIAZURON	AHR
DICHLON	AHR
BENZO(K)FLUORANTHENE	AHR
PHENAZOPYRIDINE HYDROCHLORIDE	AHR
PYRAFLUFEN-ETHYL	AHR
CYPRODINIL	AHR
YANGONIN	AHR
CHEMBL70582	AHR
RIMSULFURON	AHR
BETA-NAPHTHOFLAVONE	AHR
DESMETHOXYYANGONIN	AHR
RESVERATROL	AHR
DIFLUBENZURON	AHR
DANUSERTIB	AURKB
CHEMBL546797	AURKB
VANDETANIB	AURKB
BMS-754807	AURKB
PF-03814735	AURKB
KENPAULLONE	AURKB
HESPERADIN	AURKB
BI-811283	AURKB
OSI-632	AURKB
SP-600125	AURKB
CEDIRANIB	AURKB
LAPATINIB	AURKB
NERVIANO	AURKB
ILORASERTIB	AURKB
TAK-901	AURKB
ENMD-2076	AURKB
PF-00562271	AURKB
MLN-8054	AURKB
MK-5108	AURKB
GO-6976	AURKB
CENISERTIB	AURKB
MK-6592	AURKB
AT-9283	AURKB
TTP-607	AURKB
GW441756X	AURKB
CHIAURANIB	AURKB
CHEMBL535331	AURKB
CHEMBL375293	AURKB
KW-2449	AURKB
SNS-314	AURKB
ALISERTIB	AURKB
TOZASERTIB	AURKB
FASUDIL	AURKB
CHEMBL202721	AURKB
WITHAFERIN A	AURKB
TAE-684	AURKB
ERLOTINIB	AURKB
PD-0166285	AURKB
ENTRECTINIB	AURKB
CHEMBL379975	AURKB
CHEMBL259850	AURKB
BARASERTIB	AURKB
GSK-269962A	AURKB
GSK-1070916	AURKB
JNJ-7706621	AURKB
PAZOPANIB	AURKB
EUPATORIN	AURKB
AMG-900	AURKB
BMS-345541	AURKB
SORAFENIB	AURKB
CHEMBL2005186	AURKB
CHEMBL541400	AURKB
DASATINIB	AURKB
CYC-116	AURKB
DOVITINIB	AURKB
LINIFANIB	AURKB
DACTOLISIB	AURKB
AZD-1152-HQPA	AURKB
AMCINONIDE	ANXA1
DEXAMETHASONE	ANXA1
HYDROCORTISONE	ANXA1
METHYLPREDNISOLONE	ANXA1
CLOBETASOL	ANXA1
PREDNISOLONE	ANXA1
DESOXIMETASONE	ANXA1
PREDNISONE	ANXA1
BETAMETHASONE	ANXA1
PREDNICARBATE	ANXA1
ALCLOMETASONE	ANXA1
STAUROSPORINE	ANXA1
BECLOMETHASONE	ANXA1
TRIAMCINOLONE	ANXA1
MOMETASONE	ANXA1
CLOCORTOLONE	ANXA1
RIMEXOLONE	ANXA1
DIFLORASONE	ANXA1
HYDROCORTAMATE	ANXA1
DESONIDE	ANXA1
PALBOCICLIB	CCND1
BRICICLIB	CCND1
CETUXIMAB	CCND1
URACIL	CCND1
ABEMACICLIB	CCND1
TAMOXIFEN	CCND1
METHOTREXATE	CCND1
NAVITOCLAX	CCND1
BORTEZOMIB	CCND1
FLUOROURACIL	CCND1
TROGLITAZONE	CCND1
ALVOCIDIB	CCND1
LAPATINIB	CCND1
VITAMIN E	CCND1
RIBOCICLIB	CCND1
PROGESTERONE	CCND1
NIFEDIPINE	CCND1
SELICICLIB	CCND1
GOSSYPOL	CCND1
ACETAMINOPHEN	CCND1
PROGESTERONE	CTSC
AMBRISENTAN	EDNRA
BOSENTAN	EDNRA
ATRASENTAN	EDNRA
MACITENTAN	EDNRA
ENRASENTAN	EDNRA
SITAXENTAN	EDNRA
NEBENTAN	EDNRA
AVOSENTAN	EDNRA
SPARSENTAN	EDNRA
DARUSENTAN	EDNRA
ZIBOTENTAN	EDNRA
ATRASENTAN HYDROCHLORIDE	EDNRA
TEZOSENTAN	EDNRA
BQ-123	EDNRA
CLAZOSENTAN	EDNRA
IRL-1620	EDNRA
LESOGABERAN	GABBR2
ARBACLOFEN	GABBR2
ARBACLOFEN PLACARBIL	GABBR2
SODIUM OXYBATE	GABBR2
BACLOFEN	GABBR2
CHEMBL1630084	LPAR5
IGMESINE	SERPINA1
.ALPHA.1-PROTEINASE INHIBITOR HUMAN	SERPINA1
