# Supplementary material for: Identifying and analyzing the key genes shared by papillary thyroid carcinoma and Hashimoto’s thyroiditis using bioinformatics methods
Source: Front Endocrinol (Lausanne). 2023 May 31;14:1140094. doi: 10.3389/fendo.2023.1140094 (PMC10266228; doi:10.3389/fendo.2023.1140094)
Supplement: Supplementary file 15 [file DataSheet_2.csv]

source	target
AHR	DEPTOR
AHR	AGPAT9
ARNT	DEPTOR
ARNT	AGPAT9
ZNF217	DEPTOR
ZNF217	SH3BGR
PAX3	TGFBR3
PAX3	SYNM
CEBPD	CTH
NFE2L2	AOX1
HOXC9	CTH
TTF2	CTH
TTF2	H19
XRN2	CTH
ELK1	AGPAT9
DACH1	SYNM
DACH1	IMPA2
DACH1	SH3BGR
PHF8	CTH
PHF8	SYNM
AR	RASSF9
AR	TGFBR3
AR	SH3BGR
AR	APOD
AR	AKR1C2
AR	TSPAN8
AR	NEB
STAT3	ANO5
STAT3	FGF13
STAT3	AOX1
STAT3	APOD
TCF4	FABP4
TCF4	CTH
TCF4	TGFBR3
TCF4	ANO5
TCF4	DEPTOR
TCF4	AOX1
TCF4	SH3BGR
TCF4	TSPAN8
TCF4	NEB
TCF4	H19
SMAD4	CTH
SMAD4	AGPAT9
SMAD4	SYNM
SMAD4	FGF13
SMAD4	AKR1C2
SMAD4	TSPAN8
TP63	FABP4
TP63	TGFBR3
TP63	NEB
CREB1	IMPA2
CREM	AGPAT9
CREM	IMPA2
E2F1	CTH
E2F1	PCOLCE2
E2F1	CRYAB
E2F1	IMPA2
E2F1	APOD
E2F1	H19
FLI1	PCOLCE2
FLI1	AGPAT9
FLI1	AOX1
FLI1	IMPA2
RUNX1	FABP4
RUNX1	CTH
RUNX1	DEPTOR
RUNX1	AGPAT9
RUNX1	SYNM
RUNX1	FGF13
RUNX1	IMPA2
RUNX1	NEB
MYC	PCOLCE2
MYC	TGFBR3
MYC	ANO5
MYC	DEPTOR
MYC	SYNM
MYC	IMPA2
MYC	APOD
SPI1	AGPAT9
SPI1	IMPA2
SPI1	SH3BGR
KLF4	CTH
KLF4	AOX1
KLF4	IMPA2
NANOG	CTH
NANOG	TGFBR3
NANOG	DEPTOR
NANOG	SYNM
NANOG	AOX1
NANOG	IMPA2
POU5F1	CTH
POU5F1	PCOLCE2
POU5F1	TGFBR3
POU5F1	DEPTOR
POU5F1	AOX1
POU5F1	AKR1C3
POU5F1	CRYAB
POU5F1	IMPA2
POU5F1	APOD
SOX2	CTH
SOX2	PCOLCE2
SOX2	RASSF9
SOX2	TGFBR3
SOX2	DEPTOR
SOX2	FGF13
SOX2	AOX1
SOX2	AKR1C3
SOX2	IMPA2
SOX2	TSPAN8
SOX2	MMRN1
TCF3	PCOLCE2
TCF3	TGFBR3
TCF3	DEPTOR
TCF3	SYNM
TCF3	FGF13
TCF3	AKR1C3
EGR1	CTH
EGR1	TGFBR3
EGR1	SYNM
EGR1	AKR1C3
EGR1	IMPA2
EGR1	SH3BGR
EGR1	NEB
MITF	PCOLCE2
MITF	TGFBR3
MITF	DEPTOR
MITF	AGPAT9
MITF	SYNM
MITF	FGF13
MITF	AOX1
MITF	APOD
TP53	TGFBR3
TP53	SYNM
TP53	CRYAB
TP53	IMPA2
TP53	SH3BGR
TP53	APOD
PPARG	FABP4
PPARG	CTH
PPARG	TGFBR3
PPARG	DEPTOR
PPARG	AGPAT9
PPARG	AOX1
PPARG	NEB
FOXA2	PCOLCE2
FOXA2	DEPTOR
FOXA2	AOX1
FOXA2	IMPA2
FOXA2	AKR1C2
FOXA2	TSPAN8
HNF4A	CTH
HNF4A	RASSF9
HNF4A	TGFBR3
HNF4A	DEPTOR
HNF4A	AGPAT9
HNF4A	SYNM
HNF4A	AOX1
HNF4A	CRYAB
HNF4A	IMPA2
HNF4A	AKR1C2
HNF4A	TSPAN8
HNF4A	NEB
GATA1	TGFBR3
GATA1	DEPTOR
GATA1	AGPAT9
GATA1	IMPA2
GATA2	FABP4
GATA2	TGFBR3
GATA2	AGPAT9
GATA2	IMPA2
GATA2	APOD
GATA2	TSPAN8
KDM5B	CTH
KDM5B	DEPTOR
ZFX	IMPA2
E2F4	CTH
E2F4	TGFBR3
E2F4	SYNM
SIN3B	SH3BGR
REST	FABP4
REST	ANO5
SETDB1	PCOLCE2
SETDB1	SYNM
SETDB1	AOX1
SETDB1	H19
ASH2L	APOD
EOMES	TGFBR3
TFAP2C	DEPTOR
TFAP2C	AOX1
TFAP2C	SH3BGR
FOXP1	DEPTOR
FOXP1	SYNM
PPARD	ANO5
PPARD	IMPA2
PPARD	TSPAN8
PPARD	NEB
TET1	CRYAB
ERG	FABP4
ERG	ANO5
ERG	AGPAT9
ERG	IMPA2
GFI1B	AOX1
TAL1	TGFBR3
CNOT3	SYNM
TRIM28	DEPTOR
TRIM28	SYNM
TRIM28	IMPA2
SOX9	CTH
SOX9	FGF13
SOX9	CRYAB
SOX9	IMPA2
SRY	ANO5
SRY	AGPAT9
SRY	FGF13
SRY	SH3BGR
FOXO3	TGFBR3
EP300	PCOLCE2
EP300	TGFBR3
EP300	H19
ESR1	PCOLCE2
ESR1	TGFBR3
ESR1	DEPTOR
OLIG2	CTH
OLIG2	TGFBR3
OLIG2	AGPAT9
OLIG2	APOD
SMARCA4	CTH
SMARCA4	TGFBR3
SMARCA4	AOX1
YAP1	TGFBR3
YAP1	ANO5
YAP1	AGPAT9
SALL4	FABP4
SALL4	FGF13
SALL4	TSPAN8
SOX17	PCOLCE2
SOX17	TGFBR3
SOX17	DEPTOR
WT1	TGFBR3
WT1	IMPA2
ZNF281	TGFBR3
ZNF281	AGPAT9
DMRT1	TGFBR3
DMRT1	DEPTOR
DMRT1	AGPAT9
TEAD4	TGFBR3
TEAD4	DEPTOR
PRDM14	AOX1
PRDM14	APOD
TFCP2L1	IMPA2
ATF3	CTH
ATF3	SH3BGR
SMAD2	AGPAT9
SMAD2	AKR1C2
SMAD3	AGPAT9
SMAD3	SYNM
SMAD3	FGF13
SMAD3	AKR1C2
SMAD3	TSPAN8
NR3C1	CTH
NR3C1	PCOLCE2
RUNX2	PCOLCE2
RUNX2	TGFBR3
RUNX2	AGPAT9
RUNX2	APOD
RUNX2	TSPAN8
CUX1	CTH
CUX1	RASSF9
CUX1	NEB
SCLY	SYNM
SCLY	IMPA2
SCLY	TSPAN8
HOXB4	DEPTOR
MYBL2	IMPA2
CHD1	IMPA2
YY1	DEPTOR
YY1	ADH1B
ZFP42	DEPTOR
ZFP42	AOX1
MECOM	IMPA2
STAT4	TGFBR3
GATA4	PCOLCE2
GATA4	TGFBR3
GATA4	AOX1
GATA4	CRYAB
GATA4	SH3BGR
SRF	AGPAT9
SRF	AOX1
SRF	CRYAB
TBX5	CRYAB
FOXP2	TGFBR3
FOXP2	ANO5
FOXP2	DEPTOR
TCF7	AOX1
CTCF	SYNM
RAD21	AOX1
RAD21	AKR1C3
BMI1	AGPAT9
BMI1	FGF13
BMI1	APOD
EED	AGPAT9
PHC1	AGPAT9
EZH2	CTH
EZH2	TGFBR3
EZH2	DEPTOR
EZH2	AGPAT9
EZH2	SYNM
EZH2	AOX1
RNF2	TGFBR3
RNF2	AGPAT9
RNF2	SYNM
RNF2	AOX1
JARID2	TGFBR3
MTF2	TGFBR3
MTF2	ANO5
MTF2	AGPAT9
MTF2	SYNM
MTF2	FGF13
SUZ12	PCOLCE2
SUZ12	TGFBR3
SUZ12	ANO5
SUZ12	AGPAT9
SUZ12	SYNM
SUZ12	FGF13
SUZ12	CRYAB
TFAP2A	FGF13
TFAP2A	IMPA2
TFAP2A	H19
CTNNB1	TGFBR3
CTNNB1	AGPAT9
JUN	FGF13
PBX1	ADH1B
LMO2	TGFBR3
LMO2	AGPAT9
LMO2	IMPA2
LMO2	SH3BGR
LYL1	SH3BGR
POU3F2	FABP4
POU3F2	AKR1C3
POU3F2	MMRN1
POU3F2	ADH1B
NUCKS1	TGFBR3
NUCKS1	DEPTOR
RELA	RASSF9
RELA	APOD
ELF5	APOD
EWSR1	FABP4
EWSR1	CTH
EWSR1	TGFBR3
EWSR1	DEPTOR
BACH1	RASSF9
BACH1	FGF13
BACH1	APOD
HSF1	DEPTOR
HSF1	AOX1
HSF1	CRYAB
TBP	FABP4
STAT5A	RASSF9
STAT5A	DEPTOR
STAT5A	TSPAN8
SOX11	IMPA2
SOX11	H19
NACC1	AOX1
NR0B1	IMPA2
ZIC3	TGFBR3
ZIC3	DEPTOR
TAF7L	FABP4
TAF7L	AGPAT9
TAF7L	AOX1
CDX2	SH3BGR
CEBPA	CTH
CEBPA	AGPAT9
CEBPB	TGFBR3
SREBF2	DEPTOR
SREBF2	SH3BGR
GATA3	TGFBR3
GATA3	AOX1
TFEB	CTH
ELF1	SYNM
STAT1	PCOLCE2
STAT1	APOD
PAX6	AOX1
NFIB	SYNM
SREBF1	PCOLCE2
NR1H3	AGPAT9
ESR2	DEPTOR
ESR2	AKR1C2
ESR2	H19
RARG	AGPAT9
RARG	AOX1
GBX2	NEB
hsa-miR-330-5p	ADH1B
hsa-miR-6782-5p	ADH1B
hsa-miR-6808-5p	ADH1B
hsa-miR-6879-5p	ADH1B
hsa-miR-3691-5p	ADH1B
hsa-miR-6819-5p	ADH1B
hsa-miR-6825-5p	ADH1B
hsa-miR-12122	ADH1B
hsa-miR-6879-5p	SH3BGR
hsa-miR-330-5p	SH3BGR
hsa-miR-4428	SH3BGR
hsa-miR-6808-5p	SH3BGR
hsa-miR-1293	SH3BGR
hsa-miR-6782-5p	SH3BGR
hsa-miR-330-5p	AKR1C2
hsa-miR-6788-5p	AKR1C2
hsa-miR-6808-5p	AKR1C2
hsa-miR-6819-5p	AKR1C2
hsa-miR-6825-5p	AKR1C2
hsa-miR-6879-5p	AKR1C2
hsa-miR-3691-5p	AKR1C2
hsa-miR-4428	FGF13
hsa-miR-6879-5p	FGF13
hsa-miR-330-5p	FGF13
hsa-miR-1293	FGF13
hsa-miR-3691-5p	FGF13
hsa-miR-4676-5p	FGF13
hsa-miR-6782-5p	FGF13
hsa-miR-6788-5p	FGF13
hsa-miR-6808-5p	FGF13
hsa-miR-6819-5p	FGF13
hsa-miR-6825-5p	FGF13
hsa-miR-12122	FGF13
hsa-miR-3691-5p	ANO5
hsa-miR-4428	ANO5
hsa-miR-4676-5p	ANO5
hsa-miR-6788-5p	ANO5
hsa-miR-6808-5p	ANO5
hsa-miR-6819-5p	ANO5
hsa-miR-6825-5p	ANO5
hsa-miR-3691-5p	AOX1
hsa-miR-3691-5p	NEB
hsa-miR-4428	NEB
hsa-miR-6782-5p	CTH
hsa-miR-330-5p	TGFBR3
hsa-miR-6782-5p	TGFBR3
hsa-miR-1293	TGFBR3
hsa-miR-3691-5p	TGFBR3
hsa-miR-12122	TGFBR3
hsa-miR-1293	AKR1C3
hsa-miR-4676-5p	AKR1C3
hsa-miR-6782-5p	AKR1C3
hsa-miR-6788-5p	AKR1C3
hsa-miR-6808-5p	AKR1C3
hsa-miR-6879-5p	AKR1C3
hsa-miR-12122	AKR1C3
hsa-miR-3691-5p	DEPTOR
hsa-miR-330-5p	CRYAB
hsa-miR-1293	MMRN1
hsa-miR-6808-5p	MMRN1
hsa-miR-6819-5p	MMRN1
hsa-miR-6825-5p	MMRN1
hsa-miR-6879-5p	MMRN1
hsa-miR-6782-5p	MMRN1
hsa-miR-6819-5p	APOD
hsa-miR-6825-5p	APOD
hsa-miR-6879-5p	APOD
hsa-miR-330-5p	RASSF9
hsa-miR-6788-5p	RASSF9
hsa-miR-6808-5p	RASSF9
hsa-miR-6819-5p	RASSF9
hsa-miR-6825-5p	RASSF9
hsa-miR-6879-5p	RASSF9
hsa-miR-12122	RASSF9
hsa-miR-1293	IMPA2
hsa-miR-6788-5p	IMPA2
hsa-miR-6819-5p	IMPA2
hsa-miR-6782-5p	SYNM
hsa-miR-6825-5p	SYNM
hsa-miR-6808-5p	TCEAL2
FOMEPIZOLE	ADH1B
ALCOHOL	ADH1B
ACETALDEHYDE	ADH1B
ABACAVIR	ADH1B
INDOMETHACIN	AKR1C3
TESTOSTERONE	AKR1C3
EXEMESTANE	AKR1C3
CHEMBL1682200	AKR1C3
CHEMBL1682202	AKR1C3
BACCHARIN	AKR1C3
DAUNORUBICIN	AKR1C3
DOCETAXEL	AKR1C3
DOXORUBICIN	AKR1C3
CHEMBL1682201	AKR1C3
MENADIONE	AOX1
FEBUXOSTAT	AOX1
AZATHIOPRINE	AOX1
ALLOPURINOL	AOX1
ISOVANILLIN	AOX1
BUSULFAN	CTH
CYCLOPHOSPHAMIDE	CTH
OSI-027	DEPTOR
AZD-8055	DEPTOR
SAPANISERTIB	DEPTOR
DEXAMETHASONE	TGFBR3
REGRAMOSTIM	TGFBR3
