# Supplementary material for: Identifying and analyzing the key genes shared by papillary thyroid carcinoma and Hashimoto’s thyroiditis using bioinformatics methods
Source: Front Endocrinol (Lausanne). 2023 May 31;14:1140094. doi: 10.3389/fendo.2023.1140094 (PMC10266228; doi:10.3389/fendo.2023.1140094)
Supplement: Supplementary file 16 [file DataSheet_3.zip]

Archive with 3 entries (2 files):
- Supplementary file for GSE138198/
- Supplementary file for GSE138198/Diff.R
- Supplementary file for GSE138198/Supplementary file for GSE138198.xls
