# Supplementary material for: Identifying and analyzing the key genes shared by papillary thyroid carcinoma and Hashimoto’s thyroiditis using bioinformatics methods
Source: Front Endocrinol (Lausanne). 2023 May 31;14:1140094. doi: 10.3389/fendo.2023.1140094 (PMC10266228; doi:10.3389/fendo.2023.1140094)
Supplement: Supplementary file 16 [file DataSheet_3.zip › Supplementary file for GSE138198/Supplementary file for GSE138198.xls]

## Sheet: Sheet1
ID	GSM4101782	GSM4101783	GSM4101784	GSM4101749	GSM4101750	GSM4101751	GSM4101752	GSM4101753	GSM4101754	GSM4101755	GSM4101756	GSM4101757	GSM4101758	GSM4101759	GSM4101760	GSM4101761
AAGAB	8.11971	7.82353	8.43057	7.34384	7.16657	7.14899	7.05083	6.37482	7.32197	6.69315	6.68635	6.6204	6.60894	6.56448	6.96154	6.03425
AAR2	6.17094	6.79154	6.51302	7.05688	7.6961	7.46259	7.67501	7.68523	7.88887	7.46731	7.40658	7.81128	7.66995	7.95694	7.77571	7.72586
ABCA2	6.53052	6.43417	6.69767	6.64635	8.43832	7.53573	8.54129	7.55629	8.71164	8.00167	7.31336	7.28325	7.782	8.31336	8.14012	7.58312
ABCA5	7.6421	8.77037	7.27944	7.13328	6.88148	6.90545	7.25703	6.86822	6.14788	6.69138	7.10925	6.80616	6.85348	6.44154	7.13431	6.67305
ABCC4	5.60654	6.02665	5.10837	7.44211	6.3763	8.13176	6.69219	6.8467	7.90204	6.049	8.17228	7.23623	7.30676	7.2431	6.17025	7.43873
ABCD2	3.84322	3.91362	4.05572	6.42386	4.12193	5.72251	4.02709	7.35558	5.28372	4.71176	7.45859	7.10239	4.04155	6.56565	4.9855	4.81496
ABHD11	6.16523	5.78008	6.30746	6.26446	7.66286	7.58658	8.45502	7.01907	7.97764	7.49822	7.29794	6.42942	8.61606	7.28889	8.31509	8.42101
ABHD14A	7.20326	6.84561	7.28532	6.66662	9.1609	7.95445	10.0844	8.39653	9.49738	9.24255	8.34908	8.31873	10.0559	9.11581	9.83596	9.31826
ABHD17AP4	9.53731	8.77951	9.11333	7.81941	7.90987	7.51301	8.08502	8.18254	8.1796	8.30192	8.11789	8.75795	8.33337	8.13379	7.96737	8.06221
ABI3BP	8.42574	8.25651	7.32885	9.94932	8.87846	10.0077	8.07641	9.58802	7.37937	9.71063	10.3609	9.15354	9.99785	9.72486	9.53866	9.82713
ABLIM2	6.86835	10.6839	6.2063	5.76673	5.98938	5.9092	6.64308	5.68319	5.99978	5.75769	5.44456	5.29153	5.86092	5.84759	5.90685	6.31912
ABR	6.18631	6.57887	5.48391	8.0799	7.04456	7.95095	7.14886	8.30604	8.53074	7.49593	7.86597	8.00255	6.43539	8.13554	7.43682	6.71924
ABRA	7.07783	7.2023	4.71502	3.83309	4.13059	3.43779	3.77488	4.13217	3.91961	3.8692	3.89395	4.4235	4.15489	3.75626	3.70661	3.91068
ABTB1	7.06903	7.61601	7.32244	6.1582	6.23389	6.28864	6.02361	6.49533	6.29544	6.68906	6.45519	7.12913	5.82381	6.11327	6.23101	5.78472
ACADL	8.28692	8.32593	8.82813	7.49492	7.3232	7.74836	5.78592	6.13941	6.24128	7.47097	7.63284	5.30403	7.49127	6.90958	7.56189	7.38833
ACAT1	7.92262	8.95708	7.60967	7.4038	7.08639	7.12172	6.6778	6.82439	7.88797	6.88985	7.16832	6.21688	7.22221	7.37188	7.12288	7.79094
ACE2	6.83341	6.60005	5.40871	4.98905	5.34334	4.6204	5.19988	4.44842	5.22292	4.63732	5.15901	3.88464	4.67143	4.8567	4.62207	4.76376
ACER3	4.83243	5.47369	5.39752	7.3047	7.16733	7.21937	6.83064	7.51763	6.91664	6.77769	7.42605	6.57243	7.00122	7.09616	7.00935	7.04438
ACOT13	6.80721	8.19057	7.1961	9.03541	9.15531	8.48101	8.75623	8.26064	8.95361	8.11535	8.74599	7.75502	8.87158	8.58145	8.5679	8.76663
ACP2	7.13732	7.15964	7.24208	8.16311	8.56831	7.88581	8.52086	8.14843	8.98282	8.1821	8.14792	8.32921	8.27092	8.4099	8.74236	8.09624
ACSL1	9.3929	11.1302	9.16486	8.47005	8.55653	8.75419	8.77032	7.80719	9.0943	8.09345	8.55738	7.6494	8.30815	8.48463	8.23805	8.55373
ACSS2	8.00229	9.43176	7.76482	7.37742	7.13007	7.10876	7.72494	7.21153	7.62348	7.29274	7.18931	6.97868	6.85215	7.27916	7.55743	6.97611
ACTA1	10.5272	12.5844	8.96538	6.18003	6.71467	6.39822	6.28696	6.75971	6.66853	6.83328	6.24443	6.82712	6.69872	6.72376	6.08595	6.67591
ACTN2	9.30719	11.3383	6.10825	3.63685	3.97366	3.59547	3.53796	3.66349	3.69884	3.79425	3.69204	3.77194	3.71982	3.43713	3.3229	3.85688
ACTN3	5.41155	5.73265	4.79902	4.34758	4.40684	4.10934	4.41336	3.88305	4.20012	4.05438	4.19104	4.03445	4.28446	4.34165	4.14352	4.34624
ACTN4	9.70603	9.594	9.68327	10.834	11.4618	11.325	11.2238	10.9627	11.2194	10.7408	10.7642	10.3127	10.6752	11.1871	10.9933	11.1604
ACVR2B	5.54275	6.8803	5.76096	5.16664	4.79384	4.97732	4.99951	4.52668	4.84978	4.94191	4.83238	4.73485	4.76236	4.84011	4.98481	4.46158
ACY1	6.56144	5.93159	6.53273	6.62172	7.68539	7.07722	8.18742	6.94897	8.30444	7.4988	7.39049	6.86097	8.91117	7.58279	8.39813	7.773
ADAM19	5.45892	6.25826	5.50583	7.37278	5.82179	7.04145	5.86116	9.12999	7.01674	7.76099	8.1328	9.56935	5.77316	8.07614	7.16307	6.69131
ADAM28	5.13464	4.41625	4.08891	8.27511	5.4203	7.92071	5.23679	8.53968	6.30619	7.04359	8.4668	8.94518	4.36577	8.17387	6.80725	6.29441
ADAMDEC1	3.63168	3.90264	3.77654	7.66661	4.90719	6.60599	4.33565	7.96219	6.97384	5.76105	8.3276	8.6584	3.2602	8.43294	6.88292	6.20606
ADAMTSL4	6.28918	7.76728	5.7719	5.69773	5.33171	5.67102	5.43101	5.80011	5.24733	6.05779	5.30741	5.37557	5.81461	5.71981	5.79168	5.26119
ADCK3	8.37571	9.84485	7.03438	6.65527	6.46692	6.17516	6.78348	6.85348	6.61769	6.76644	6.0232	6.81447	6.04066	6.55819	6.85115	6.48749
ADCY2	6.75201	8.63726	5.71006	4.58772	4.49461	4.7736	4.75244	4.73385	4.77742	5.02558	5.03899	4.74882	4.77361	4.67641	4.83558	5.26172
ADH1A	6.43709	8.44621	5.4918	4.64278	4.29755	5.42597	3.2063	4.81723	4.22924	5.02917	6.07096	4.53555	5.3079	4.4282	5.21649	4.93978
ADH1B	9.00606	10.8019	7.49717	6.76478	5.0402	6.94024	4.04413	6.59226	4.40641	7.2165	7.11806	5.62895	6.92928	5.58889	7.09811	6.34108
ADIPOR2	6.92423	7.05272	7.49529	8.79739	8.65854	8.1219	8.53247	8.30401	8.53368	8.19845	8.49726	7.57183	8.34278	8.59716	8.55285	8.15317
ADM	7.61152	9.35256	7.99302	6.67034	6.50766	6.473	7.33879	6.31604	6.67612	6.7984	5.54682	6.24251	6.20442	6.66297	6.40253	5.80655
ADPRHL1	5.26423	7.86159	4.91666	4.59994	4.56146	4.51118	4.76454	4.61425	4.80981	4.64528	4.48789	4.73793	4.82417	4.61296	4.41853	4.70242
ADRBK2	6.01445	6.17965	5.97246	8.25644	7.40967	7.34986	6.83342	8.1255	7.05522	6.92204	7.94112	8.50439	6.5106	7.9143	6.961	6.54435
ADSSL1	7.50051	9.84026	7.46394	5.97192	6.82626	6.40602	7.44782	6.17109	8.11248	6.45082	6.57631	5.7101	6.9924	6.66432	7.01471	6.70159
AFAP1L1	6.57614	7.47645	6.22362	5.72049	5.75591	5.7212	5.84055	5.89595	5.94625	5.93305	5.47597	5.75189	5.58249	5.58164	5.82387	5.81136
AFG3L2	8.17741	9.26507	8.21626	8.01474	8.01871	8.07302	7.61508	7.24898	7.98528	7.23374	7.57195	7.28835	7.14122	7.532	7.07474	7.16649
AGA	6.08803	5.7119	6.61919	8.01372	7.93951	7.36168	8.40985	8.02253	8.03	7.6785	8.20209	7.34309	8.05295	7.65334	7.73998	7.79886
AGER	8.819	8.02782	9.14841	5.64085	8.3376	6.34028	7.06635	6.83024	6.59731	7.72429	6.12559	7.03038	7.56864	6.53617	8.51018	7.96467
AGPAT9	7.91007	8.50667	8.04039	4.5932	7.27712	6.07998	7.6502	6.27031	6.90384	6.71468	6.22479	5.45827	6.96524	6.76569	7.34692	7.30462
AGT	6.68079	6.59862	6.14256	4.88848	4.83957	4.8842	5.01383	5.36754	5.25452	5.5463	4.43361	4.82428	5.39858	5.44867	5.59202	4.4482
AHCY	9.59127	9.13178	9.7145	7.90784	8.07142	7.74976	8.59013	7.70341	9.02975	7.73534	7.66208	8.28449	8.04846	7.561	8.21564	7.79608
AHNAK	10.4392	11.2941	9.86915	9.75784	8.11275	9.51158	9.56888	9.64124	8.9532	9.95637	10.1719	9.4577	9.12413	10.163	10.0289	9.44631
AHR	8.87273	8.53554	8.74607	11.5548	9.39585	9.9701	9.05621	10.2063	8.69797	10.0406	10.1358	9.7639	9.02739	10.2383	9.88499	9.75278
AHSA1	9.24167	9.15254	10.167	8.16954	7.51459	8.06967	7.38573	8.07214	7.86189	6.96212	7.62677	7.95176	6.9386	7.3296	7.23743	6.82246
AIF1	5.78876	6.64765	5.02689	9.34933	8.15319	9.11305	5.81852	7.82272	7.29042	7.31087	7.44374	6.55814	6.05971	8.05011	7.18216	7.42424
AIM1	6.2693	5.98517	5.60041	8.37427	6.33768	7.77157	6.20917	8.38121	6.7024	6.60554	7.84499	8.21283	5.75444	8.12756	6.81479	6.36638
AKR1C2	7.30199	9.01052	6.89663	5.58865	5.38068	5.43382	4.9105	5.43693	4.4087	6.50025	5.23145	4.38583	6.90229	5.85669	6.78514	6.36951
AKR1C3	8.64519	9.29074	7.58168	5.59416	4.48731	4.77845	4.46013	4.73553	4.37928	4.34103	5.14686	5.15258	4.7315	5.12106	5.07167	5.30951
AKT2	8.69357	8.54253	8.68787	8.04435	10.0764	9.92602	10.7662	9.56231	11.4507	10.2488	9.55617	9.30512	10.8241	10.3171	10.4431	10.2616
ALAS1	6.18558	6.85556	6.51041	8.16371	8.13703	8.5421	8.03247	7.49969	8.41638	7.56241	7.49942	7.59494	8.10834	7.75972	7.74229	7.35688
ALDH1L1	5.74026	6.52007	5.46826	5.73442	4.80033	5.16158	4.67345	4.42558	5.09004	4.81447	5.34856	4.52616	5.01019	4.38885	4.58691	4.75233
ALOX5AP	7.1567	6.99331	6.69561	9.19565	7.71384	9.52627	7.21001	9.26641	7.82295	8.47372	9.03614	9.19559	7.57899	8.9611	9.0024	8.83779
ALPK3	6.99667	9.0226	6.10165	5.0922	5.73918	5.39083	5.71863	5.43439	5.26906	5.54236	4.99962	5.23942	5.53075	5.06567	5.67588	5.69547
ALS2CR12	3.79744	4.40883	4.59877	3.95482	5.03005	5.47577	5.56964	5.47128	5.33657	5.79486	5.63479	5.85856	6.24842	5.28199	6.27966	5.80856
ALYREF	6.69495	6.76522	7.14921	8.18201	7.94759	7.94311	8.23818	9.26797	9.81251	8.4541	8.22517	8.88943	8.95483	8.77196	9.016	8.71988
AMIGO3	4.9242	5.00806	5.15614	5.38464	5.90947	5.72835	6.46492	6.07811	6.77467	6.6574	5.96905	6.46089	6.40639	6.02442	6.46939	6.03385
AMOTL1	7.96782	9.84352	7.49805	7.92983	7.02777	7.19222	7.07531	6.38802	6.91889	7.02873	7.32911	6.56852	6.81075	7.26285	7.58914	6.91055
AMY2A	8.59352	9.23044	10.5588	7.50484	8.0679	7.22577	7.13635	7.18302	7.14764	7.46379	6.92596	6.76103	7.76315	7.2876	7.99545	7.68772
ANAPC15	7.2102	6.86588	7.62709	8.02301	8.92244	8.41456	9.50175	8.56943	9.28862	7.43947	9.06882	8.51305	7.8219	8.69222	7.85673	9.00154
ANAPC5	6.83707	6.67507	6.56432	7.84161	7.5509	7.94316	8.47314	8.39142	8.40623	8.01182	8.05686	8.26245	8.12713	8.25164	8.39635	8.42988
ANGPTL1	6.49334	6.3958	5.80152	6.12788	6.92699	7.42374	7.94507	7.3507	8.79251	8.74524	8.16594	6.00426	8.73905	8.49362	9.34667	8.71788
ANK2	6.08688	6.50013	5.63627	5.56051	8.2372	7.11391	7.75474	6.70648	6.73556	7.22929	6.95017	6.38392	7.22348	7.53247	8.26523	7.61285
ANK3	7.56957	7.00569	7.06721	8.33282	9.04723	8.69118	9.41325	7.77416	9.25559	8.57764	8.63179	7.71008	8.75215	8.77386	8.97483	8.8294
ANKRD1	5.65905	9.31382	6.79603	3.52948	3.88543	3.41284	4.06699	3.6814	3.82132	3.82154	3.94863	4.03939	3.94437	4.05101	3.4124	3.72604
ANKRD12	6.66282	7.28777	7.03454	9.15276	8.52298	8.50438	8.65909	8.55421	8.09505	8.55954	9.49867	8.91847	8.39015	8.66142	8.6824	8.84207
ANKRD13A	8.08284	7.87865	7.96714	9.2418	8.62626	9.54145	9.34692	9.59374	9.59179	9.00185	9.55845	9.88235	8.73811	9.4775	9.09803	8.99919
ANKRD2	6.81686	10.7368	6.75806	5.47631	5.92519	5.71906	5.7543	5.63012	5.59535	5.05192	5.46709	5.53945	5.66059	5.15323	5.23359	5.69027
ANKRD22	3.79049	3.33289	4.07182	7.92247	4.68409	6.97564	4.13902	5.97514	5.39055	4.94294	7.06602	5.75216	3.81532	6.35206	4.64903	5.0985
ANKRD23	8.56764	9.80737	6.88564	5.17983	5.64524	5.7009	5.45578	6.09312	5.745	5.70533	5.52206	6.36176	5.48267	5.67513	5.58523	5.65017
ANKRD36	7.00563	6.66054	5.99651	8.86289	7.60752	8.46878	7.05424	8.52955	6.96745	7.89327	8.34938	8.00774	7.34788	7.98662	7.84539	7.56875
ANKRD36B	7.53869	6.85582	6.50411	8.60982	7.66009	8.42718	7.69081	8.66196	7.26729	8.07459	8.46903	8.56627	7.37517	7.81203	7.9717	7.94398
ANKRD44	6.32985	5.65747	5.4874	7.58009	5.70544	7.527	5.79256	9.12376	6.6372	7.61631	8.85729	9.24679	5.66129	8.41909	7.09848	6.70573
ANLN	3.55865	3.46893	3.4135	4.87731	3.87928	4.34833	4.11729	6.4628	4.11922	3.83085	5.68015	6.51415	3.89215	4.75901	4.21615	4.04895
ANO2	6.92745	6.46528	5.81583	4.42486	5.2604	5.12273	5.69698	5.27473	5.10171	5.3729	5.75894	4.64201	5.3705	4.74578	5.32709	4.78008
ANO5	6.02064	7.00912	6.28698	4.09991	5.62453	5.23874	5.63126	4.65279	6.20888	5.04863	6.11226	4.0846	6.02168	5.16783	5.84237	5.95629
ANP32A	7.49081	7.72462	8.12355	9.4369	9.10725	9.00644	8.73651	9.18336	9.11637	8.29574	8.99501	9.42803	8.02476	9.08403	8.67652	8.50263
ANPEP	5.35638	5.84896	5.08156	7.90617	6.03899	7.41198	5.95615	7.13378	6.06794	7.08183	6.34638	6.46356	5.99808	7.95544	6.91	6.5716
ANXA1	9.7795	9.28707	9.68021	11.1079	10.2813	11.056	11.4581	11.0745	10.6	11.8841	11.2877	10.2624	11.5646	11.6831	11.9943	11.9034
ANXA2R	4.19739	3.77288	3.45688	4.70199	4.13943	5.49664	4.89524	5.56901	4.55445	4.84352	5.19868	5.61733	4.52428	4.82344	5.04882	4.46905
AOAH	6.1177	5.79262	4.32539	8.48854	6.26576	7.93815	6.75459	8.78645	7.13673	7.73242	8.71987	8.8768	5.42374	8.82012	7.35096	7.27508
AOX1	7.73843	8.41436	6.1635	6.50463	4.59268	5.93903	4.8158	6.04218	4.28935	5.68873	6.3811	4.74596	6.09705	5.5921	6.01485	5.79922
AP1S2	7.29933	7.98893	7.55147	6.8241	5.90627	6.62767	5.81334	6.87415	6.06515	6.14531	6.30734	6.92758	5.93773	6.72166	6.13649	6.42127
AP1S3	6.4254	5.53775	6.74531	7.29899	7.01766	7.24961	7.60275	6.82535	7.40933	7.27918	7.89791	5.99371	7.93877	7.30771	7.14055	7.78634
APBB1IP	5.41255	5.78812	5.01602	7.79874	5.8277	7.76719	5.38101	8.31242	6.23269	7.16122	7.8537	8.3995	5.04771	7.80719	6.88183	6.38574
APBB3	7.46803	6.65147	6.60641	6.48483	7.84344	7.84754	9.01902	8.05104	7.77714	9.09866	7.42059	8.55848	8.4522	7.6232	8.79905	8.39812
APEX1	8.5204	8.62693	8.97178	9.95787	10.694	10.2788	9.98254	10.3071	10.2248	9.65836	9.21387	9.36243	10.3676	10.0926	10.0217	10.6056
APOBEC3B	4.72163	4.47267	5.24815	7.03956	6.46542	6.68063	6.95673	8.11091	6.8341	6.65631	7.75496	7.41239	6.11275	6.84595	6.82274	7.21401
APOBEC3C	7.69159	6.77453	6.87911	8.74625	9.60881	10.0182	8.67377	9.43372	8.83023	7.93634	9.17127	9.14748	7.63104	8.80733	8.16691	8.17255
APOBEC3D	6.96188	6.63295	6.311	7.79318	7.14843	8.46829	6.55525	8.70804	7.63042	7.47486	8.54406	8.93975	6.48536	8.28574	7.5042	7.20164
APOBEC3F	5.54704	5.59766	5.50331	6.40577	6.86002	7.2735	6.45637	7.66405	6.93503	6.8152	7.3737	7.06119	5.93999	7.29084	6.89937	6.66479
APOBEC3G	4.64053	4.46686	3.71088	6.45023	4.91186	5.97287	6.5155	7.73275	7.28601	6.85546	7.00288	7.38137	5.54567	7.09151	7.16713	6.54512
APOC1	4.97402	3.57743	5.04612	6.97775	7.29612	6.86245	4.8136	7.29043	7.62202	7.06793	7.45562	7.23582	5.52067	7.58759	7.09288	6.29381
APOD	12.0125	12.2451	11.085	8.2035	6.881	10.6143	7.24015	8.96026	6.38222	10.4376	9.91497	6.82269	11.4583	10.0512	10.8913	11.3987
APPBP2	8.66434	8.75614	8.99353	8.33187	7.91804	8.26039	7.53243	7.43326	7.48245	7.37812	7.87193	7.25886	7.58309	7.45209	7.49114	7.96005
AQP7P1	5.82533	6.97299	5.46897	4.25615	4.71074	4.81441	4.72579	4.75663	4.40731	4.56179	5.24596	4.71169	5.33274	4.73658	4.67406	4.75702
ARG2	8.49889	8.88898	9.42131	6.49528	7.95404	8.43001	8.79574	6.07068	8.15058	7.38054	7.61414	5.50915	8.76127	8.17852	7.90984	7.48573
ARHGAP1	8.28373	8.29613	8.28525	8.87053	10.2138	9.64388	10.1158	9.62963	9.79313	9.64181	9.31105	9.02923	10.0106	9.94967	10.0929	9.80242
ARHGAP10	7.1674	7.50232	7.01116	6.64058	5.90544	6.41833	6.11915	6.00731	5.50677	6.72012	6.11697	5.99283	6.03285	6.35641	6.50435	5.95606
ARHGAP11A	3.61513	3.84128	4.01962	5.35172	4.10012	4.13564	4.42631	7.1191	4.49002	3.85142	5.79723	6.5536	4.06993	5.5626	4.09475	3.96226
ARHGAP15	5.33844	4.76139	4.00986	7.95695	5.57306	7.81787	5.12906	8.36484	6.27894	6.69758	8.4437	8.62103	4.86797	7.76752	6.42712	6.08712
ARHGAP18	7.74909	6.81453	6.99169	8.86467	8.69689	8.51155	9.54694	8.45284	8.82202	7.97207	9.05885	8.23584	8.35226	8.67169	8.66584	8.67896
ARHGAP25	5.0401	5.33724	4.90872	7.68074	6.05143	7.28923	5.08162	8.14777	6.44647	6.12519	7.78604	8.27622	5.04782	7.74866	6.23564	6.10247
ARHGDIB	8.41516	7.80698	7.55391	10.2118	9.77184	10.3312	9.65295	11.3875	9.6125	10.275	10.8525	11.0718	9.10926	10.7554	9.62375	9.90276
ARHGEF9	6.96065	6.75259	7.20652	7.6935	9.03913	8.14675	8.43479	7.72171	8.04341	7.82267	7.90029	7.24405	7.83832	7.82471	8.2433	8.24606
ARID1A	7.36452	7.20608	7.64153	8.48833	9.13167	8.59396	9.05754	9.0467	8.7544	8.40552	8.85737	8.62405	8.3581	8.72078	8.72035	8.27048
ARMCX1	7.2904	7.36342	7.42103	6.15167	6.9437	6.33064	6.57397	5.70115	6.49092	6.34108	5.84269	5.42784	6.30703	6.3258	6.72705	6.69129
ARPC1B	7.88196	8.01683	8.12916	9.26065	8.22302	9.05674	9.62926	10.4657	10.1286	9.19903	9.20229	10.5942	9.54202	10.3804	9.63857	9.68442
ARPC2	9.34504	9.68016	9.51198	10.9484	10.2902	10.7283	10.2142	11.4758	10.6839	10.5505	10.9081	11.2589	10.8118	11.232	10.7003	10.776
ARPP21	4.11617	6.3163	3.86086	3.41474	3.08233	3.09889	3.10917	3.47859	3.10554	3.21322	3.25863	3.16718	3.3075	3.26683	2.97962	3.22762
ARRB2	6.62699	7.08272	6.30558	7.88299	7.20092	8.42169	7.35862	8.47004	7.66341	8.27975	7.98724	8.73391	6.46773	7.95518	7.51811	7.01748
ARRDC4	8.69279	8.22267	8.95532	6.79966	7.96493	7.41922	8.8432	7.02518	8.81684	7.22792	6.57781	6.25457	7.49137	7.5931	7.52601	7.42043
ARSG	5.27852	5.67315	5.29391	5.47732	6.75513	6.08353	6.77076	6.35756	6.36434	6.2592	6.68329	6.52254	6.83262	6.62051	6.64148	6.1516
ART3	4.70668	8.56836	3.97452	2.76507	2.23588	2.43553	2.62662	2.98901	2.85149	2.88673	2.78873	2.90934	2.94123	2.41517	2.53467	2.81029
ASAP1	7.77889	8.08257	6.85115	9.04404	8.73232	9.16867	8.92512	9.24087	7.88456	8.75632	9.29893	9.03224	8.12955	8.88096	8.69942	8.56575
ASB11	4.74323	5.39371	3.46098	2.95118	3.38652	3.3648	3.1171	3.33469	3.08944	2.87531	3.21515	3.25108	3.41886	3.08825	2.9979	3.30856
ASB16-AS1	6.14698	5.62289	5.94282	6.37942	7.56682	7.75502	7.7193	7.5933	7.48664	7.76397	7.02134	7.30758	8.02456	7.49506	7.69024	7.61729
ASB5	8.15498	9.50476	5.05674	3.4795	3.12102	3.20608	3.61046	3.30655	3.292	3.09063	3.29264	3.03149	3.02431	3.18462	3.18506	3.33837
ASNSD1	7.67236	8.24153	7.88605	7.60744	7.16613	6.89376	6.92294	6.91052	6.95965	6.57122	6.71652	6.89559	6.71972	6.85014	6.82741	6.97859
ASPM	2.89615	3.24763	3.2385	4.92879	3.34912	3.70429	3.53485	6.95966	4.01386	3.85295	6.02708	7.0708	3.66298	5.21075	3.95784	3.552
ATF3	5.17182	5.4565	4.9186	5.95509	6.17696	7.70528	7.66501	4.4739	8.76532	8.89218	6.56041	6.61128	8.31739	7.65093	8.42643	6.83587
ATF4	6.92491	7.09872	6.72894	7.02118	6.27505	7.46215	8.9176	8.61556	8.4969	9.40149	8.60289	9.72405	8.51986	8.312	8.94725	9.36059
ATF5	5.71573	6.07726	6.1246	6.3862	6.96318	7.19933	7.23318	6.60307	6.80866	6.81266	7.57671	7.52598	7.43856	6.71401	6.94039	6.6038
ATF7IP	9.05414	9.13937	9.02269	9.83825	10.5352	10.0848	10.0411	10.6005	9.64651	9.91155	10.81	10.041	9.86241	10.1134	10.0293	9.94463
ATL2	10.1201	9.97589	10.5447	9.81494	9.43335	9.15533	8.64595	8.00965	8.44778	8.50847	7.93021	8.17771	8.42962	8.25521	8.75142	8.83756
ATMIN	7.88945	8.10676	8.18871	9.04263	9.17909	8.94608	9.72116	9.02639	9.47561	9.07459	9.37119	9.11966	9.41782	9.35266	9.60029	9.69553
ATP1A2	7.61398	11.0883	5.81596	4.84084	4.69577	4.83531	4.48403	4.77304	4.20233	5.32707	4.73649	4.17093	5.297	4.27223	4.46811	4.88529
ATP2A1	9.56372	9.6996	7.30017	4.74893	4.23669	3.97968	4.87334	4.59072	4.78426	4.48393	4.84661	4.76741	4.39811	4.30216	4.59203	4.38949
ATP2A2	10.4023	11.8965	10.1085	10.1122	10.243	9.69258	10.055	9.70917	10.2885	9.50589	9.89464	9.11242	9.28851	9.844	9.50597	9.56073
ATP2A3	6.64212	6.00665	5.67613	8.46812	6.97482	7.9492	6.72661	9.41613	7.74011	7.53399	8.35774	9.53662	6.69612	8.48216	7.38066	6.56305
ATP2C1	9.28116	8.73272	9.59498	8.77952	8.17168	8.0911	7.98932	7.67436	7.67231	7.55673	7.842	7.43287	7.7746	7.72507	7.81701	7.76228
ATP5A1	10.5354	10.7271	10.4545	10.3348	10.1586	10.3601	9.38949	9.19168	9.99101	9.07614	9.20719	9.13469	9.25666	9.51912	8.95541	9.39963
ATP5D	9.16612	9.727	9.31194	7.37341	8.20808	9.03846	8.29604	7.48178	8.15552	8.33931	7.50553	7.78505	8.95844	7.43704	8.44712	8.11748
ATP5E	6.39689	6.74438	6.83484	8.10068	7.89972	8.28304	8.52048	7.8626	8.38224	8.20601	8.02988	8.3644	8.31977	7.75098	8.34378	7.79894
ATP5EP2	6.68373	6.69768	6.70214	9.02303	8.36632	9.02496	8.57504	8.10161	8.51058	8.59663	8.3984	8.69027	8.75254	8.09349	8.48168	8.6641
ATP5G1	7.81223	8.04852	7.71533	9.04475	9.89859	9.89508	11.238	10.6882	11.1749	10.9474	10.4642	9.57523	11.8792	10.9146	11.0989	10.8501
ATP5H	10.4489	10.6806	10.6123	9.18868	9.39078	9.72553	9.6408	9.0714	10.044	9.56755	9.40245	8.7526	10.1381	9.20787	9.76799	9.76791
ATP6V0E2	6.67056	6.74389	7.11109	7.42559	9.22821	8.22139	9.7225	8.10255	10.9161	8.40021	7.53783	8.25301	9.16651	8.72131	8.39535	8.05393
ATP6V1F	7.49811	7.29521	7.86428	7.7714	8.50787	8.14231	9.44955	8.82681	9.13243	9.51277	8.05353	8.76825	9.5999	8.62793	9.32347	8.82926
ATRAID	8.99377	8.75603	9.13377	9.31637	9.70269	9.20319	10.7401	9.76651	10.6135	10.2871	10.0056	9.93341	10.7552	10.1608	10.5612	10.63
ATXN7	8.17588	8.17822	7.94231	8.20781	8.94536	9.14854	9.48977	9.49314	8.94347	9.35939	9.41145	9.53771	8.72912	9.34635	9.19944	8.66308
ATXN7L1	6.27519	5.81736	6.15167	7.54835	8.37295	8.19354	7.8101	7.92652	7.21644	8.15566	8.5639	7.9902	8.01552	7.91493	8.08738	8.35077
B3GNT1	6.84149	6.23611	6.81997	5.03211	5.40737	5.3244	6.12909	4.99272	6.28104	5.92738	4.99876	5.32739	5.68246	5.75311	6.26666	5.94682
B3GNT9	5.83813	4.93713	6.19223	6.03854	6.94391	6.20156	7.59753	6.27413	7.60822	6.77242	6.11198	5.55595	7.63561	7.07576	7.25439	7.05962
BAG1	7.98029	8.41438	8.05796	7.07785	6.93067	7.30848	7.24166	6.48709	7.76724	6.52761	7.23749	6.91013	6.88746	6.64978	6.72315	6.73359
BAK1	4.90474	5.06106	5.98421	6.36536	5.81489	6.17148	6.1497	7.00769	7.0405	6.39221	6.06877	7.72039	6.21335	6.94132	6.27247	5.83543
BANF1	9.62648	10.1901	9.50766	9.36672	9.16461	9.30959	8.17415	8.19499	8.73236	9.05905	8.7092	8.75786	8.47565	8.49599	8.27055	8.54091
BANF1P3	10.1676	10.0623	10.4712	8.01012	9.18523	9.65799	8.7669	8.83532	8.84459	9.33264	8.65565	8.61441	9.8876	8.73157	9.14933	9.10332
BANK1	6.01787	4.63288	5.83993	7.47539	7.51509	8.35236	6.68697	8.92957	6.66188	7.3085	8.65697	8.76467	6.3586	7.9715	7.13854	7.42558
BCL11A	4.60713	4.95512	5.07926	7.22127	6.0638	6.29769	6.44401	8.81826	6.09126	6.89489	7.49015	8.90939	6.33593	7.308	7.24527	6.61591
BCL11B	5.80084	5.32393	5.7213	6.74593	5.58688	6.50919	6.0918	7.58666	6.84121	6.69615	6.57682	8.35492	5.83993	8.02796	6.46301	5.50908
BCL2A1	3.49548	3.52699	4.27886	7.13159	4.52574	6.57439	3.73148	6.66523	5.21842	5.92415	6.72908	7.68854	4.15305	6.11047	5.21926	5.2532
BCL6	9.38657	10.4456	9.02597	8.64666	8.3134	8.89185	8.71818	9.05425	7.82821	8.2803	8.54793	9.01465	8.03009	8.75232	8.63764	8.29465
BEST3	3.63041	7.07154	2.82068	2.63464	2.71702	2.61516	3.0074	2.64161	2.72919	2.66625	2.96817	2.72335	2.55465	2.53271	2.57675	2.63675
BGN	8.80196	8.61024	7.9137	9.82928	9.58753	10.2833	9.4635	10.1355	9.29448	10.0723	9.99554	8.23328	9.64708	10.286	10.2228	9.84243
BHMT2	7.45451	8.03576	7.17241	5.75326	6.60266	7.06559	5.58472	6.0486	6.98123	6.7757	5.77998	5.66812	6.89814	6.67155	7.25496	6.95274
BIN1	9.31083	10.742	8.63354	7.19348	7.89404	7.97472	8.1607	8.10467	8.06862	8.05207	7.81348	8.32955	7.79308	7.94892	8.1171	7.98518
BIN2	4.48569	4.51469	4.17407	8.0416	5.80963	7.97357	4.38247	8.10663	5.714	6.25182	7.47564	8.3074	4.4446	7.61445	6.32748	5.87235
BIRC3	5.98031	6.04994	5.44167	10.0023	6.60949	8.75659	5.53094	9.55321	7.20834	7.72286	8.93801	9.94504	5.6669	9.18073	7.67126	7.34846
BLM	3.8966	4.10458	4.12576	5.63621	4.52274	4.75438	4.80617	7.56549	5.23233	4.62979	6.47687	7.35881	3.95832	6.11792	4.72305	4.86235
BLNK	5.60112	4.28005	4.72881	8.14908	7.56121	7.89665	8.02984	8.48673	7.39676	7.11768	8.37499	8.50175	7.3504	7.65293	7.05614	7.13069
BMP2K	6.56994	6.54166	6.48288	7.95675	7.9544	8.61866	7.38715	8.41195	7.03752	7.35675	8.94855	8.47321	7.44418	8.22828	7.54705	7.79086
BNIP3	9.08988	10.4821	9.74218	7.63739	8.58665	8.10464	9.00735	8.08531	8.7122	8.609	8.09501	7.90738	8.94686	8.45558	9.13972	8.89739
BRCA1	7.81961	6.05874	7.18065	5.12029	5.64811	5.1491	6.19494	6.15364	4.77354	4.82062	6.49159	6.12266	5.36272	5.50649	5.16862	4.8974
BRCA2	3.33848	3.68953	3.50581	6.21244	4.15101	5.12544	4.31731	6.22023	4.38887	4.43126	6.07566	5.82146	4.05989	5.46104	4.65343	4.52697
BRCC3	6.60743	6.19734	7.23766	8.19608	7.85876	7.23834	7.94498	8.24036	8.10999	6.46521	8.31819	7.08116	7.71469	8.17946	7.38252	7.78599
BRF2	6.81361	7.63478	7.19776	6.03146	6.50391	6.16848	6.77845	5.81788	6.41418	6.10433	5.59535	6.0966	6.01469	6.17482	6.51876	6.4411
BRI3BP	6.40977	5.20377	6.269	7.64523	7.02038	7.06028	7.16137	8.66167	7.63375	7.09559	7.70409	8.41279	7.38915	8.02291	7.708	7.17716
BRIP1	2.68141	3.49305	2.70487	4.18461	2.93725	3.82049	3.55451	6.01648	3.80114	3.2992	5.06875	6.33559	3.07996	4.34066	3.50536	3.54731
BRMS1L	6.16547	5.95372	6.39595	6.04278	4.70129	4.82787	4.36793	4.33254	4.53135	4.23558	4.13548	3.86953	4.28291	3.85856	4.64441	4.33669
BST2	5.73664	5.23148	5.08837	8.16587	5.92872	7.92315	5.88735	6.7999	7.79132	6.27725	6.92064	7.47578	5.44386	7.78622	6.27325	6.48502
BTF3P10	5.94992	6.16208	6.11437	5.32325	5.65351	4.64153	4.5492	4.99109	4.53779	4.40403	5.1941	4.58211	5.32804	4.69425	4.33033	5.32478
BTG2	8.31572	9.16102	8.66012	10.6266	9.73011	10.6123	10.7698	10.0438	11.1161	11.2639	10.1492	10.0889	11.1207	10.7739	11.2307	10.6252
BTLA	4.07875	3.99653	3.65526	7.01536	4.81277	6.91258	4.22772	8.80712	5.5479	5.2848	8.25448	9.38583	3.93816	7.67123	5.82603	4.82672
BTN3A1	6.87643	6.10083	6.6579	9.29979	7.29167	9.21251	7.36001	9.07479	8.57845	8.51701	8.81582	9.61969	6.90242	9.70428	8.21595	7.90938
BTN3A2	6.87357	4.85833	6.36658	9.31842	6.95697	9.18432	6.73241	8.72506	8.0401	7.83884	8.67059	8.47387	5.81332	8.35503	7.68068	7.51361
BUB1	3.76806	3.67715	3.86245	6.34682	4.1868	5.35311	4.18587	7.94407	5.2886	4.66873	6.97335	7.82214	4.24689	6.77402	5.24739	4.55568
BUB1B	3.57559	4.00975	4.13412	5.4405	4.48822	4.45999	4.03985	7.39138	5.07233	4.73385	6.32426	7.60842	4.1783	5.8463	4.83373	4.28155
BYSL	6.33662	7.54119	6.63869	5.61946	5.42787	5.43417	6.00076	6.42043	6.43549	5.24398	5.6815	6.64175	5.78582	6.05337	5.63543	4.97752
C10orf10	9.68955	10.4161	9.1044	8.02114	7.23847	7.81177	7.17702	7.86754	6.29713	7.76516	6.99523	7.85711	6.97889	8.50534	8.10952	7.30361
C10orf71	5.37609	8.00284	4.22392	3.86197	4.1901	3.93833	4.32038	3.71478	4.00371	4.04456	3.98921	4.02642	3.87754	3.96333	3.74755	4.34874
C11orf1	6.66289	6.0659	6.6235	8.54232	9.83633	8.63511	8.23189	6.97028	7.55503	7.58157	8.01555	6.72812	8.26678	7.03123	7.98411	7.82119
C11orf24	6.43408	6.47073	6.40074	8.61935	8.02826	8.65592	7.57417	8.18607	7.4983	7.51646	8.06061	7.63733	8.03905	7.93072	7.66915	7.43121
C11orf63	5.98464	5.74394	5.7387	6.61465	7.56091	6.78759	7.74894	6.53603	7.07376	6.82518	7.4193	6.29694	6.90111	6.69055	7.38957	7.33692
C11orf71	6.39353	5.78623	6.61335	6.13598	7.24643	7.08038	8.38648	7.09442	7.76906	7.50805	6.8268	7.24914	8.12739	7.21488	7.83064	8.18001
C11orf80	5.35296	5.08786	5.0525	7.78143	5.51322	6.24788	5.73396	6.90297	5.69983	6.02204	6.96414	6.61773	5.16096	6.58364	6.00594	5.63458
C11orf96	8.06508	8.44757	7.79065	6.524	5.70544	7.14404	6.23759	5.84813	6.30879	7.1197	6.01802	6.49305	6.17945	6.47176	6.07674	6.22382
C12orf55	4.32386	4.22058	4.11271	6.17442	5.14328	5.63966	5.03901	4.81717	4.22987	5.83732	6.00228	4.87842	5.46136	5.56025	5.85143	4.85509
C14orf1	9.13848	8.91766	9.74745	8.92879	10.1752	9.69505	11.2261	10.1674	10.7362	10.7874	9.85642	9.92626	11.4254	10.4091	10.903	11.1421
C15orf57	6.37116	6.17656	6.32892	8.09111	7.96703	7.0809	8.22502	7.11461	7.52338	6.87134	7.73227	7.1176	7.49072	7.59885	7.38083	6.60412
C16orf54	5.30815	5.17944	5.47136	7.03382	5.89944	7.30118	5.42363	7.65094	5.91908	6.91825	6.80264	7.52436	5.32524	7.32354	6.44545	5.94643
C16orf89	9.04187	6.73234	8.75955	8.60872	11.0776	10.2166	10.8392	9.58304	10.9859	9.71438	9.77206	7.78881	11.3603	10.5147	10.6845	10.8216
C18orf21	5.28534	6.29204	5.78881	6.97112	6.68202	6.31073	7.24924	7.09544	7.3402	6.43575	7.32479	7.44787	7.1797	6.95107	6.79092	7.28895
C19orf43	10.1454	9.94839	10.3875	9.09005	9.21902	9.10492	9.31237	9.0998	9.40091	9.41854	8.50238	9.18874	9.4945	8.78467	9.44253	8.89096
C19orf53	7.9158	8.42072	8.27535	8.65318	9.62845	8.97348	10.0942	9.50867	9.66062	9.50667	9.28844	9.35262	9.81184	9.21747	9.54446	9.46713
C1orf85	7.36985	7.31524	7.36113	8.55449	9.06171	8.88368	8.53203	7.97229	8.25873	8.21663	7.77766	7.87642	8.16213	8.19103	8.60264	8.51364
C1QA	5.09068	5.70938	5.13921	7.42655	6.02436	7.33926	5.68913	6.75369	7.13375	6.3597	6.71001	6.17219	5.08343	7.44703	6.7288	6.04169
C1QB	7.16903	8.05895	6.82723	9.68399	8.88852	9.54113	9.20532	9.1034	10.1252	9.10534	9.56164	8.13894	8.31553	9.95014	9.72643	9.6008
C1QC	7.03563	7.7825	6.85693	10.079	9.068	10.0779	8.26779	8.8159	9.38172	8.7432	9.38517	8.55661	7.6808	9.78593	9.10877	9.01082
C22orf39	7.79924	7.95127	7.56829	6.56302	6.90979	6.67696	7.25663	6.56747	6.65425	6.61404	6.83576	6.70696	6.6173	6.51252	6.87209	6.96401
C2CD5	7.41204	6.8796	7.07006	7.62584	7.64349	8.0442	8.65771	8.3078	8.05653	7.90689	8.64636	8.34138	8.19279	7.91301	8.40325	8.25534
C2orf15	4.00566	3.72921	4.59442	4.85167	5.7633	4.60721	5.80778	4.80097	6.26922	5.13575	5.5873	4.67504	5.12981	5.29693	5.79719	5.70054
C2orf88	6.70117	6.47894	6.68197	5.94516	5.48136	5.2327	5.85975	5.75965	5.82984	5.42717	4.72873	5.79265	5.8435	5.34135	5.77517	5.63991
C3AR1	5.89929	5.82862	5.02425	8.05705	6.48591	7.85142	6.73615	7.664	7.69556	6.84443	8.53407	7.63815	5.70114	8.17854	7.49834	7.28517
C3orf14	3.49974	3.89563	3.79271	5.98872	4.93739	5.77191	4.89984	5.09908	5.68659	5.22687	5.30519	4.59712	6.19595	5.26369	5.76904	5.64843
C4orf33	5.0058	4.95451	5.12561	5.93743	6.99365	5.68208	7.04281	6.31506	7.01846	6.50588	6.88362	6.49579	6.97194	6.84725	6.86261	6.7042
C4orf46	4.49069	4.73894	4.82789	5.98756	6.45603	5.51606	6.62414	6.62906	6.51264	6.23656	5.71628	6.53711	6.51976	6.49233	6.13884	6.14022
C5orf27	4.53607	8.00142	4.29878	4.22779	4.19923	3.88661	4.31359	4.14537	4.36232	4.22779	4.19528	4.25883	4.54535	4.09789	3.75457	3.99613
C8orf22	6.76495	9.65243	3.18889	2.88292	2.52846	2.67456	2.50884	3.01519	2.50194	2.872	2.80981	2.44849	2.97551	2.7076	2.71741	2.73067
C8orf31	4.68793	4.58458	4.85626	4.59366	5.69698	6.20309	5.84405	5.08203	6.27536	6.24581	5.42079	4.86969	6.10638	5.84677	6.65657	6.32656
C9orf64	8.82155	8.15853	9.11723	7.97914	9.16932	8.14506	7.98303	7.07819	7.90715	6.691	7.08464	6.09303	7.0967	7.63898	7.33467	7.58644
C9orf85	4.45388	5.0134	4.36283	5.53311	6.29941	5.60316	6.21927	5.4875	5.70522	5.65762	5.2791	5.17232	6.28064	5.65347	6.04318	6.02215
CA3	7.23126	9.24251	5.6684	4.84346	5.1054	5.0487	5.41815	4.83256	4.92428	5.18798	5.00549	5.15858	5.77972	5.09135	4.91385	4.84901
CAB39L	7.6846	6.73924	7.13671	6.39443	6.77248	6.03311	6.23376	5.47998	5.70245	6.37906	6.24238	4.81397	6.52529	6.06099	6.66304	6.54757
CACNA1S	6.15656	8.15631	4.72446	3.91035	4.31074	3.87913	4.33027	4.0773	4.23511	4.19085	4.12348	3.9052	4.20468	3.94684	3.58532	4.1617
CACNB3	6.00026	6.17494	5.79878	6.21299	7.35593	6.55222	8.42996	6.5756	8.06551	7.23165	6.08307	6.16001	7.41498	6.7764	7.59162	6.9746
CACNG6	6.4341	6.84595	6.00225	5.40151	5.525	5.7713	4.93908	5.135	5.05988	5.86641	5.32797	5.15622	5.5859	5.55137	4.71343	5.28277
CAMK1D	6.12053	6.12523	6.00124	7.41007	7.57495	8.0061	7.85319	7.60576	7.96778	6.96552	7.29109	7.22767	7.18273	8.28506	7.60966	7.13965
CAP2	8.64537	11.0847	7.92257	5.95442	7.21123	7.28762	7.22306	6.23424	6.31924	7.51452	6.46202	5.81297	7.67731	6.41025	7.70762	7.43175
CAPN6	4.99934	4.95039	4.75709	7.18862	8.38704	5.57695	7.02799	6.97439	4.07007	6.18339	6.53445	7.31827	6.4766	6.62893	7.2102	6.73182
CAPZA2	10.1875	10.1988	10.277	9.71175	8.90416	9.16671	8.76672	8.64368	8.9778	9.16005	8.99197	9.0268	9.24943	8.85075	9.13326	9.09178
CASC5	3.353	3.6724	3.7174	4.82054	3.88983	4.13809	4.3896	7.03887	4.52302	4.13235	6.34025	7.01184	3.92928	5.67827	4.56402	4.19623
CASP8	5.67757	5.56343	5.30548	7.71266	6.12819	7.86223	6.24744	8.23104	6.8783	7.45844	8.19808	8.51775	6.2073	8.04382	7.20996	7.19926
CASQ1	9.25808	9.48587	5.31401	4.29038	4.53323	3.91852	3.9906	4.40261	3.95531	4.15904	4.71088	5.04139	4.17455	3.97299	3.6083	3.51703
CASQ2	8.0593	10.2447	5.28752	4.31601	5.00356	4.73152	4.75693	5.72915	3.71335	5.19775	4.70007	3.91441	5.80368	4.73761	5.29015	5.2901
CBL	6.68642	6.78156	6.72103	7.95737	7.6283	7.64162	7.68936	8.97282	7.69138	7.60733	8.35554	8.58427	7.04606	8.48331	7.61975	7.53179
CBLL1	7.65471	8.41327	7.88204	9.33506	10.063	9.4861	9.05576	9.20078	8.9958	8.8434	9.21789	8.43867	9.01348	8.66542	8.79888	9.44713
CBX5	8.11357	7.88989	8.41758	9.73605	9.41821	9.6569	9.91517	10.3639	10.0158	9.34071	10.2387	9.55052	10.0372	10.0859	10.2362	9.55827
CCBL2	6.21453	6.83206	6.81174	7.42739	8.06283	7.96106	8.60168	8.38489	7.86911	8.01066	8.48177	8.11856	8.2486	8.10222	8.37201	8.1587
CCDC167	5.10186	4.90139	5.15644	6.31854	5.22006	5.64364	5.93015	6.65144	7.18288	6.15144	6.70506	7.05923	5.95296	6.23796	6.52484	5.20534
CCDC28A	7.4694	7.00187	8.07323	6.45593	6.54639	6.48865	6.75997	6.1924	6.84776	6.29635	6.20257	6.48129	6.34769	6.44601	6.69547	6.62435
CCDC53	6.67897	6.17129	6.47364	8.07485	7.85151	7.96786	7.6934	6.9614	7.3318	7.49709	8.09712	7.2035	7.97603	7.27428	7.45712	8.10146
CCDC88A	6.28464	6.64243	6.10509	8.8957	7.30256	7.3593	6.82384	8.21123	6.87579	7.24523	8.41193	8.42116	6.46176	7.75238	7.18943	6.76256
CCDC92	7.10131	7.13388	7.04376	7.73314	9.42132	8.72923	8.39134	7.50858	8.10234	7.97774	8.22798	7.58073	7.95514	7.97397	8.4724	8.04022
CCL18	5.29336	6.37961	5.77739	6.39785	8.74938	8.8892	6.79049	9.22199	9.64386	7.8556	8.05458	9.01442	6.6951	9.65375	9.92325	9.47643
CCL19	7.01875	6.12325	5.86759	10.1271	7.40684	10.8862	5.67743	11.3403	7.48754	10.3146	10.2556	10.8352	7.1711	10.9591	9.72984	8.89373
CCL2	5.81648	6.12606	5.75739	7.75451	6.30562	9.77505	7.36205	8.14336	8.27109	11.3989	9.67364	9.15143	8.14078	9.49602	9.43418	8.23709
CCL28	5.8639	4.61974	6.37847	9.80352	8.84766	7.90497	8.63519	6.22508	7.60268	7.46664	7.55974	6.3474	8.1556	6.87562	8.42332	8.75128
CCL3	4.93045	5.4026	5.52302	5.71175	6.29763	8.11155	6.07682	5.89972	6.97141	7.61105	6.61567	7.62203	6.12284	7.07859	6.9819	6.20188
CCL3L3	6.90547	6.69549	6.35411	6.89485	7.48604	8.55834	6.32866	7.41118	7.62576	8.44167	7.69521	8.23601	7.40033	8.07703	7.49992	7.81793
CCL4	3.84128	2.89538	3.63076	6.32997	4.46898	6.64929	3.7735	4.87544	4.20099	7.01806	4.96224	4.53036	4.55939	6.0785	5.26811	5.13524
CCL4L2	4.95628	5.00424	4.222	6.52881	5.35106	8.03924	5.16431	6.49943	6.79546	9.14424	7.75138	7.27573	6.6052	8.59737	7.25747	6.92996
CCL5	6.59343	5.3683	4.13269	9.56366	8.84679	10.3174	8.11155	9.56376	9.28379	9.90398	9.1504	9.40505	7.95757	10.525	9.27623	9.43934
CCNA2	5.22177	5.00787	4.99371	6.32927	4.98119	6.03408	5.31297	8.62392	6.02937	5.71038	7.11411	8.71124	5.22371	6.83252	5.97391	5.95634
CCNB2	3.24791	3.4602	3.81851	4.40921	3.63212	4.26802	4.50072	7.31081	5.2867	4.14021	6.62026	7.93019	4.02078	5.7767	5.23697	4.04788
CCND1	7.68359	7.24921	7.68857	9.56768	9.43751	8.54704	10.0652	8.06309	9.86079	8.66321	8.52043	7.52853	8.76957	8.76787	9.19375	8.67994
CCND3	6.85537	6.86067	7.23915	7.42605	7.75718	7.85353	8.21234	8.82173	7.98934	7.76649	7.91365	9.17269	8.07347	8.17208	8.0717	7.70105
CCNE2	3.8029	4.00229	4.06289	5.66814	3.69338	4.39697	4.44547	6.66688	4.52393	4.65549	5.8567	6.98971	4.20558	5.67073	4.79707	4.46509
CCNH	6.59293	6.38422	5.78912	6.72091	6.80646	7.04608	7.32652	7.16525	6.88104	7.55085	7.22369	7.87479	7.60528	7.51102	7.5061	7.4409
CCNK	7.3918	7.72237	7.18332	8.70491	9.40657	8.89672	8.86377	8.71199	8.19243	8.83557	8.87501	8.28881	8.7106	8.20484	8.48438	9.17313
CCR1	4.44128	5.01305	4.702	6.74458	5.03507	6.4691	4.45104	6.79508	5.99022	5.70028	6.28712	6.43254	4.54999	6.5643	5.75261	5.21524
CCR4	4.25405	3.99275	3.71354	5.03239	4.57925	5.00436	3.83166	6.40047	4.54845	5.63944	5.23775	5.79439	3.97661	6.77878	4.79896	4.64119
CCR7	5.54393	5.80977	5.58752	6.75307	6.60496	7.70447	5.61004	10.1656	7.02224	8.11455	8.56177	10.5567	5.3486	9.54288	7.50553	7.32522
CCT6A	8.87359	9.91149	9.68154	9.05633	8.62314	8.53836	7.94891	8.45312	8.38261	7.92915	7.7476	8.35566	7.87569	7.98916	7.88048	7.82283
CCT7	10.1359	10.4506	10.3409	9.63354	8.8779	8.9693	9.2402	9.51393	9.75988	8.68944	9.29538	9.90704	9.06904	9.42525	9.14733	8.81741
CD163L1	5.51806	4.94918	4.95839	7.05576	5.67722	6.93781	5.71953	6.71845	5.71404	5.89187	6.11091	6.97964	5.19765	6.9351	5.65588	5.57769
CD180	3.97863	3.73082	3.80419	8.78902	6.34391	7.7276	4.74026	9.43621	5.72248	6.03268	8.68467	9.23538	4.34661	7.65918	6.68771	6.14937
CD1C	3.91108	3.86333	3.91194	4.66459	4.17248	4.77048	3.01705	7.21079	4.27037	5.60373	4.84552	6.3712	4.34405	5.9585	6.02934	5.0177
CD1E	4.78706	4.8139	4.81329	7.62829	5.16704	5.12726	5.51274	7.36372	5.13428	6.23137	6.03103	7.06748	4.81791	6.83549	6.3769	5.61917
CD2	6.23047	5.17453	4.36442	7.2476	6.37878	7.37904	5.73969	8.99342	7.33789	7.87443	7.65848	8.98353	5.81702	8.59159	7.48936	6.7876
CD200	6.6675	6.39078	6.6459	6.84864	7.09525	8.01049	8.00077	8.75408	7.44314	8.81039	8.31281	8.75241	7.5257	8.10219	8.37561	8.19006
CD22	6.18907	4.63465	5.08252	8.89797	6.76069	9.62712	6.38855	11.0849	7.1365	8.29022	9.55961	11.0974	7.09305	9.66162	8.0955	8.62243
CD226	4.03514	4.49746	3.93741	7.68404	4.92863	6.53881	4.91643	7.79472	5.48338	6.16559	7.55102	7.56661	4.54412	7.37939	5.55745	5.79922
CD247	5.35446	5.11454	5.18533	6.91826	5.56077	6.3936	5.22555	7.68917	6.7121	6.18091	7.29452	8.85271	4.76541	7.69295	6.06541	5.62908
CD27	5.66488	4.30476	4.75918	9.19887	7.78296	8.7974	7.13289	9.62596	8.79906	7.89444	9.93294	9.61584	6.73162	9.57869	8.36301	8.2795
CD274	5.08144	4.59519	5.07778	5.71272	5.37549	7.48007	5.63516	5.68904	6.07196	6.08426	6.99233	6.345	5.08002	6.72963	5.71789	6.04545
CD28	4.36804	3.80736	3.84014	6.49395	5.22651	6.53576	4.40756	7.48508	4.98143	5.90528	7.22804	8.02117	3.98793	7.40666	5.15241	4.92248
CD36	9.07287	9.74331	8.14625	6.30539	8.63209	7.84659	7.61927	7.42888	7.70824	6.97703	8.2167	6.04745	8.2206	8.1332	7.41375	8.88372
CD37	6.17819	6.0376	5.90291	8.87908	8.03111	10.2403	7.22414	11.051	8.23834	9.47932	9.66725	11.0836	6.98751	10.2368	8.9351	8.30319
CD38	5.31298	6.0284	5.32511	8.65881	6.47602	7.51846	6.7585	9.43671	7.5696	6.60986	9.03503	8.97712	5.37208	9.09304	7.41242	6.67006
CD3D	5.60724	4.93585	4.93308	7.95078	6.15926	7.01869	5.42407	9.66934	7.78353	7.51446	8.83075	9.93521	5.62472	9.36329	7.42945	7.0431
CD3E	7.05035	5.74566	5.41986	9.24735	7.77466	9.83246	6.78708	10.592	8.10733	8.23961	9.6391	10.0917	6.38318	9.91523	7.63234	8.09963
CD3G	5.57873	5.06017	4.50508	8.69532	7.05139	8.92237	6.05836	9.58071	7.5339	7.71662	9.10236	9.61283	5.56927	9.83768	7.49195	7.81925
CD4	5.15093	5.75905	4.62925	9.09764	7.95984	8.83589	6.1791	8.74078	7.49755	6.40715	7.94341	8.01094	5.1995	9.02847	7.24596	6.78725
CD5	5.24105	4.67652	5.23489	6.17922	5.67388	6.9577	5.36354	8.32397	6.51811	7.17365	7.08875	8.47405	5.12163	8.24473	6.79998	5.9442
CD52	6.17508	5.85712	5.09363	8.33886	7.4799	8.53866	6.45879	10.1042	8.47079	9.81735	10.3337	10.4794	6.4634	9.3917	8.96345	8.20816
CD53	8.38768	8.01203	7.49688	10.3897	8.40705	10.0372	8.27451	11.6101	9.6071	9.82272	10.9286	11.4558	7.5849	11.1247	9.92065	9.35268
CD6	5.73721	5.66613	5.45412	6.24401	6.17335	6.81325	5.71783	7.54059	6.61954	7.26335	7.11758	7.99641	5.59196	7.50833	6.40295	6.34659
CD68	8.00994	8.95092	7.14117	10.5162	10.1784	10.8073	8.79569	10.5849	10.5435	10.0375	10.3665	10.2909	8.52605	10.7678	10.3395	10.046
CD72	4.84061	5.24716	4.84806	6.00177	5.64751	6.08865	5.87048	9.11292	6.07163	6.69096	7.43451	9.51193	5.5002	7.94039	6.44492	6.00517
CD74	10.4287	9.97586	9.5718	12.7	12.0085	12.951	11.3361	12.8809	12.5929	12.3656	12.7826	12.7037	11.1947	13.0593	12.3214	12.014
CD79A	5.64342	5.1638	5.04533	11.1397	8.6533	9.74394	6.51531	11.2404	9.21345	8.49962	10.9633	10.9955	5.74942	10.3282	8.88145	8.43659
CD80	4.34954	4.46304	4.66393	5.30553	4.67184	6.22637	4.8823	6.81971	5.22281	6.15721	6.90279	7.69215	5.0121	6.1474	5.52556	5.33554
CD82	7.34084	7.42266	6.93819	9.03153	7.72919	7.74475	7.80067	8.75805	8.87121	7.88313	8.08277	9.64057	7.85275	8.88765	7.9956	7.65167
CD84	4.59629	4.54117	4.14197	7.50481	6.11791	7.68948	5.55076	8.37124	6.90803	7.03112	8.56722	8.63355	5.37752	8.33193	6.99714	6.66692
CD86	4.24207	4.85377	3.39733	7.24732	4.96025	6.96277	4.55076	7.49065	6.48169	6.34107	6.78062	7.492	4.39005	7.31285	6.65113	5.93152
CD8A	6.09727	5.35302	5.79533	7.86399	6.18634	8.13357	6.6077	7.84735	8.01843	7.84395	6.97311	8.51352	6.65271	8.76273	6.97381	7.07479
CD96	5.64856	5.03593	4.41848	7.86383	7.26509	8.76062	6.13706	9.28097	7.53156	7.9451	9.17159	9.03171	6.66158	9.17766	7.63411	8.03381
CD97	7.02191	7.18441	7.07672	8.13899	7.7751	8.50437	8.30794	9.23832	8.96571	8.88427	9.12726	9.14236	7.52901	9.23619	8.43938	7.98557
CDC20	4.98818	4.95024	5.14903	5.82881	5.33294	6.15081	6.35311	7.35515	6.2697	5.39276	6.53798	7.20151	5.80574	6.30042	6.56513	5.28227
CDC26	7.90951	7.78807	8.19242	7.39693	6.92028	6.55234	7.1022	7.06565	7.6096	6.62655	6.92692	6.68263	6.85856	6.77609	6.82706	6.43442
CDC37	6.86277	7.36558	7.1519	8.54905	8.87038	8.72643	8.67023	8.77128	9.1702	8.5402	8.71631	8.89486	8.19846	8.39595	8.49014	8.48951
CDC42	5.88904	5.79055	5.74108	6.2126	6.06808	6.79097	7.00535	7.36738	6.93743	7.21491	6.89734	7.00552	7.2449	6.88512	7.08279	7.09337
CDC42SE1	6.79053	6.75212	6.97316	8.24754	7.929	8.55191	7.7566	8.79948	8.10993	7.94277	8.48	9.44541	7.13484	8.24315	7.71092	7.57033
CDC6	3.39535	3.23381	3.3701	5.91484	2.60995	3.90699	3.5526	6.45324	4.36958	4.06197	5.5489	5.90567	3.78881	4.66204	3.81137	3.87272
CDH20	5.38269	6.03703	4.40694	4.04205	3.73911	3.61794	3.85189	4.08518	3.84983	3.73841	3.7917	3.89729	3.97615	3.8724	4.28167	3.52156
CDH6	6.37016	5.96353	5.3246	8.78948	7.11449	7.23325	7.50405	6.89344	6.56752	6.53944	7.27442	5.68123	6.23504	7.14888	6.39367	6.76169
CDK1	2.79672	2.81625	2.89647	4.46676	3.45704	4.11356	3.6529	5.63871	4.33835	3.31798	5.04676	5.77722	2.77005	4.70356	3.52351	3.15126
CDK12	7.02383	7.18812	7.59092	8.5566	8.58786	8.30732	8.60975	9.02025	8.39887	8.46624	9.12841	8.78815	8.21052	8.57989	8.48646	7.9314
CDKN1B	6.533	6.95188	7.38393	8.68738	8.25081	7.93915	8.5252	8.69011	8.72566	8.68918	8.92139	9.00324	7.57713	9.05186	8.44411	8.71759
CDKN1C	7.70702	7.89561	7.94228	6.7934	6.87757	6.95401	6.44666	6.45227	6.88293	6.99524	6.45775	6.82656	6.76814	6.75534	6.40714	6.80181
CDKN2B	6.95862	6.81875	6.75597	7.31753	5.26242	5.88299	5.93876	5.49535	6.05688	5.78492	5.26119	5.44865	5.39797	5.74766	5.22283	5.57293
CECR1	5.52454	5.4323	4.19309	9.19833	8.99761	9.12931	6.51575	8.78068	7.32252	7.27753	9.03462	8.00765	6.29755	9.4007	7.40038	7.32386
CECR2	5.37146	7.05311	5.51495	5.07443	4.99319	5.05113	4.59546	4.41686	4.89086	4.63767	4.11546	4.7543	5.57456	4.8921	5.31295	4.3075
CELF2	6.53324	7.22478	6.15207	8.01985	7.26012	8.23848	7.59274	8.92552	7.13377	7.70916	8.9253	8.72878	6.97884	8.55166	7.65916	7.0768
CENPE	2.82915	2.73476	2.86424	4.39124	2.8141	3.44623	3.15825	5.7843	3.2812	3.00777	4.80969	6.065	2.90298	4.32175	3.52636	3.12774
CENPF	4.07411	4.11479	3.57105	5.50235	4.15768	4.93465	4.42881	7.01339	5.11295	4.21028	6.01398	7.25626	3.90573	5.81592	4.72549	4.05404
CENPK	3.62993	3.65905	3.56203	4.80505	4.02712	4.71345	4.27229	7.23745	4.77314	4.61369	6.29222	7.65596	4.20234	5.33133	4.55164	3.99826
CENPN	5.34892	5.43283	5.62226	6.67215	6.0811	5.81111	6.35879	7.76729	7.08733	6.35537	7.15882	7.99607	6.86889	7.02886	6.35157	6.42191
CEP135	4.90232	4.77279	4.99728	6.42864	5.38486	5.84191	6.20846	7.30738	5.71355	5.8307	6.83926	7.52448	5.70186	6.59453	6.20519	5.82747
CEP170	6.4424	5.66153	6.67	7.23495	7.34015	8.17689	8.16847	7.93948	8.11957	7.60445	9.04017	7.59935	8.67694	8.5953	8.26618	8.10039
CEP55	3.58795	3.61538	4.01664	5.5048	4.29707	4.86925	4.40045	6.71863	4.78966	4.16859	6.27224	6.84785	4.01752	5.95431	4.10866	4.30354
CEP70	8.11273	7.89856	8.55156	7.24029	7.45358	7.22668	7.10624	6.23255	7.25768	7.02396	7.12804	5.99973	7.68242	6.95435	7.28511	7.50027
CETP	4.63627	4.18123	4.73546	4.49755	6.32039	4.87096	6.52949	5.78891	5.41741	5.44177	5.71473	6.81385	5.16011	5.98102	5.25868	4.87044
CFL1	9.20427	9.16201	9.4678	10.5403	10.5904	10.5209	10.7232	11.1717	10.7905	10.8163	10.4228	10.7657	10.769	10.822	10.7908	10.6176
CFL2	9.30961	10.5856	8.32522	7.03755	7.29649	7.69686	7.59367	7.45483	7.431	8.21531	7.53045	6.78735	8.3173	7.62495	8.27018	7.90355
CHGA	5.81032	5.93969	5.37963	4.16757	4.26069	3.90967	4.05201	3.82605	4.12607	4.23634	3.86526	4.12945	4.11322	4.01243	4.09819	4.4314
CHIC2	6.17605	6.73075	6.48255	6.99029	6.82963	6.67418	7.74472	8.66036	8.09501	8.27139	8.22332	8.65398	8.62929	8.72427	8.44002	8.79561
CHMP1B	8.93023	10.6226	8.88709	7.52891	7.93125	8.02047	8.38528	7.27672	10.8117	8.10519	8.10692	7.68958	8.66066	8.74824	8.53781	8.41899
CHST11	6.80608	6.93813	6.74667	9.54388	7.61187	8.62144	8.39102	10.0632	9.04362	8.92157	9.63426	10.0621	7.66259	9.85938	9.00638	8.32715
CIITA	5.78097	5.4278	5.59751	6.85987	6.04836	6.98928	5.421	7.84231	6.04899	6.80966	6.90051	8.03775	5.6615	7.28026	6.38282	5.99228
CKM	10.828	12.2041	8.44937	4.31992	4.69038	4.10219	4.2793	4.28433	4.66279	4.20352	4.5733	4.55882	4.11799	4.38158	4.15536	4.87103
CKS2	5.3949	4.80248	5.94712	7.80825	6.34288	7.72079	5.8862	9.07679	6.70702	7.00893	8.41116	9.72892	7.07409	7.08736	7.48753	6.08932
CLDN1	7.64902	6.13357	6.52067	10.7658	8.66671	9.68707	8.12982	9.18112	7.32243	9.17394	9.68015	8.39451	7.16601	9.58129	8.74753	9.23582
CLDN7	7.77916	6.80561	8.48081	8.27926	8.68692	9.14338	9.84363	8.07151	10.0611	9.83572	8.60055	7.58607	10.1843	8.87658	9.93496	10.1459
CLEC4A	4.20372	4.61511	4.04151	5.69348	4.28975	4.69874	5.26735	6.27563	5.36811	5.69969	4.73852	6.04522	4.60584	5.82025	5.67989	4.5755
CLIP4	9.61749	9.98318	9.82449	8.31943	8.56354	8.20996	8.36063	7.33641	8.14075	7.76965	7.76438	7.40681	7.75668	7.91063	8.19997	8.08632
CLN6	6.06462	6.5666	6.78302	7.52844	8.09367	7.74607	8.57796	8.06528	8.18166	7.74381	7.79079	8.19765	7.96509	8.09983	8.11438	8.0498
CLSTN2	6.98548	7.85295	6.12884	5.98753	5.36909	6.01502	4.8684	6.0682	5.00344	5.88565	6.53651	5.32701	6.01019	6.33208	6.23715	5.48726
CMIP	7.47674	6.98451	7.11818	7.9673	7.58069	7.8666	8.44791	8.99463	8.38596	8.49242	8.32315	8.79244	7.92791	8.67473	8.47183	7.90025
CMKLR1	6.14528	6.42425	5.41023	7.60024	6.3281	7.51326	5.66286	7.98528	6.92968	6.95036	7.92876	7.28615	6.51581	8.71695	7.66302	6.9856
CMTM3	5.7874	6.15512	6.22803	6.72023	6.23528	6.76862	6.98693	7.94024	7.46139	7.7022	7.57805	8.31238	6.83649	8.23561	7.48938	7.34161
CMYA5	9.55136	11.6007	6.49245	5.08985	6.12893	6.08523	6.38123	5.62029	6.74167	6.20195	5.77744	5.49731	5.39931	6.37681	6.25103	6.2198
CNBP	10.2813	10.8088	10.5628	9.77589	9.18255	9.13741	8.42558	8.60622	8.96169	8.38762	8.63461	8.76657	8.37084	8.9094	8.589	8.62747
CNTRL	4.90196	5.50931	4.92769	7.02173	6.19935	6.8205	5.69146	7.66296	5.39368	6.0852	7.34374	7.72128	5.04776	6.73231	5.94343	5.50756
COL12A1	7.16777	8.45644	6.96693	6.19746	5.38024	5.85957	5.68034	6.03766	5.15775	6.62573	6.91218	5.42084	6.35093	6.3935	6.86869	6.16751
COMMD6	7.61149	7.37715	7.74547	9.53613	9.84959	9.71534	9.05031	9.18653	9.24823	9.13112	9.19915	8.70006	9.55999	9.25713	9.30213	9.35046
CORO1A	6.88927	6.39452	6.10085	8.33073	6.88367	8.92572	6.89171	10.6574	8.37269	8.9898	8.9934	10.6786	7.02859	10.0968	9.21214	8.21425
COTL1	7.33033	7.18067	7.43879	8.71441	8.43206	9.06716	7.66785	8.84412	8.47739	8.35114	8.09182	9.06574	7.4718	9.01491	7.84918	7.74352
COX17	8.54971	9.27921	8.79104	8.18704	8.51097	8.59049	8.02104	7.21568	7.8147	7.54048	6.94217	7.2001	7.6517	6.99667	7.46626	7.221
COX4I1	5.2182	5.727	5.85638	7.34438	7.17666	6.717	7.82516	7.85111	7.98413	7.63875	7.54645	7.77459	7.81861	7.75791	7.59636	7.59654
COX5B	7.18066	8.05193	7.70043	7.81363	7.84618	8.20203	10.2439	8.32422	9.87121	10.2593	8.9823	8.35253	11.2411	8.28277	10.9532	9.38341
COX6A1	9.12711	8.50319	9.44468	10.1811	10.0321	10.3684	10.4384	9.94455	11.099	10.2716	9.97163	10.1956	10.654	9.77984	10.2484	10.5859
COX6A2	7.39243	8.61601	6.35823	5.5639	6.25944	6.13459	6.29778	6.01081	6.24599	5.88408	6.40268	6.24551	6.0756	5.70157	5.7697	5.96018
COX8A	7.36269	8.00035	7.71971	9.23896	10.0846	10.521	10.2451	8.77658	10.316	10.2457	9.03056	9.25998	10.7974	9.08037	10.2822	9.46753
CP	8.59554	8.89825	8.58152	8.57548	5.72024	7.46466	4.18546	8.32869	4.49846	7.61905	8.67017	7.26892	6.61146	8.66504	8.24442	6.39616
CR2	3.994	3.40243	3.81424	8.89085	4.42573	8.37136	3.86204	10.2156	4.55921	6.50136	9.50577	10.9538	3.54002	9.66476	7.34259	4.92915
CREB3L2	8.86628	8.34369	9.23473	10.0807	10.6119	10.0268	10.6461	9.32002	10.5627	9.63191	10.4763	8.3623	10.2499	9.49282	9.9847	9.55007
CRIM1	9.93065	10.4519	10.1112	8.6865	9.15688	8.59107	8.96782	8.26333	8.80457	8.76414	8.95129	7.61175	8.50208	8.66024	8.91576	9.01387
CRISPLD1	5.62795	5.23417	5.35234	6.62556	7.04326	6.33213	6.43641	6.49461	5.76286	7.08775	6.10809	5.89614	7.13241	7.82799	7.29548	6.96049
CRTAM	3.70652	3.46919	3.89635	6.58694	4.58067	5.45323	3.89849	5.74678	5.16717	5.33679	5.72936	6.69332	3.96497	6.58815	4.79105	4.48679
CRY1	8.02945	7.17793	8.17897	5.60845	6.61301	6.78943	7.6575	6.36477	7.14811	7.31362	7.09151	6.04664	7.15638	6.39587	6.55383	6.58844
CRYAB	11.461	12.1291	11.5129	7.31393	9.94947	10.2886	9.719	8.80768	11.386	10.6626	10.8902	6.83898	11.8987	10.0528	10.8508	11.2888
CSF1R	6.27183	6.34054	5.30681	8.57096	7.13759	8.31084	6.58745	8.03783	7.435	7.24954	7.86243	7.76744	5.99675	8.19133	7.70686	6.98158
CSF2RA	4.82722	4.29907	4.76142	7.00745	5.52645	6.4395	5.20973	7.20453	6.23201	6.35791	7.25353	7.70902	4.96591	6.64768	6.15459	6.07419
CSF2RB	6.05198	6.00106	6.02091	8.50154	6.73622	7.69286	6.12342	8.62177	7.29809	8.1198	7.63258	9.05795	5.71607	8.21278	7.15011	6.54387
CSNK1A1L	5.80304	6.08005	5.64857	4.85316	4.52323	4.79311	4.75021	4.53891	5.06223	4.96105	4.78156	4.81084	4.91589	4.66525	4.80941	5.01337
CSRP3	6.24928	7.4073	4.34516	3.21703	3.09406	3.28595	3.67582	3.26679	3.17627	3.35006	3.56389	3.44535	3.14117	3.23967	3.23025	3.23593
CST7	7.23734	6.85466	6.80237	9.03825	8.19229	8.95032	7.42244	8.86029	8.5342	8.97294	8.40733	9.2243	7.41257	9.06648	8.34733	8.18884
CSTF3	5.69969	5.78226	5.69926	7.01358	7.41487	7.10189	6.99331	6.96162	6.66094	6.43952	6.68396	6.86328	6.9637	6.83344	6.72668	6.40373
CTBP1-AS2	6.59476	6.55172	6.43137	7.3458	8.39306	7.6655	8.63515	8.30063	8.2594	7.93318	7.67956	7.90391	8.05676	8.15754	8.25112	7.89814
CTGF	9.02404	8.504	8.44826	9.28238	10.1202	10.5308	11.7456	8.86148	9.7912	11.4407	10.2886	9.59809	10.9451	10.6823	11.9505	10.6923
CTH	7.69913	7.32271	7.57152	5.43009	6.93391	5.69681	7.63367	4.83959	6.31125	6.18474	5.3486	4.57674	6.77974	5.08575	6.87375	6.58062
CTSC	8.41124	7.52392	7.78123	10.9693	8.92895	9.77533	8.20841	10.1672	9.46574	9.00527	9.68106	9.45146	8.992	10.3179	9.43136	9.71304
CTSE	7.0563	5.83554	6.55798	9.24136	9.76841	10.2664	7.02387	9.62511	6.19542	9.64025	8.37724	7.89866	7.72907	10.1064	9.31062	9.75857
CTSF	8.28911	8.34964	7.8358	6.18589	6.28766	5.74873	6.7203	6.45663	6.68701	6.72984	6.0615	6.33287	6.92088	6.82648	7.37379	7.14238
CTSW	6.54499	5.17701	5.36505	7.45742	6.65351	8.75607	6.56829	8.13892	7.92341	7.38274	7.61107	7.83136	6.30738	8.48094	7.53824	6.76673
CUL4A	8.32168	9.22317	8.45913	8.11047	7.86837	7.54317	7.57476	7.32823	7.88675	6.8011	7.50642	7.73764	6.92682	7.31007	7.42421	7.13653
CUTC	8.60362	9.33205	7.54631	6.87462	6.6127	6.82189	7.00218	7.83077	7.19673	6.93615	7.2699	7.78875	6.69432	7.30136	7.04937	6.60396
CX3CR1	4.79358	4.53284	4.37011	6.81975	5.55962	6.42346	5.33309	5.92207	5.48614	6.19245	5.63319	5.18083	4.53628	5.6855	6.13987	5.9087
CXCL10	3.81345	3.42662	2.81135	8.87432	6.74704	9.65982	6.49475	8.84932	8.97485	9.94801	8.8137	9.03082	6.43869	10.0999	8.99964	8.48475
CXCL11	3.72795	3.55089	3.97854	6.17832	4.77211	7.09194	5.28157	6.17149	6.67833	6.74309	7.10956	6.23984	3.9366	8.22613	5.93988	6.71802
CXCL13	4.46464	3.46275	2.72256	8.73573	6.51464	8.24922	5.5587	9.64156	7.38524	7.35622	9.66843	8.77364	4.82697	9.31389	7.95352	7.42578
CXCL16	6.33216	6.32344	6.47101	7.88338	7.68984	7.90447	7.04281	7.149	7.65916	7.54529	7.67554	6.70567	6.80655	8.05331	7.49953	7.25003
CXCL9	5.03096	3.55007	4.68644	10.6273	9.38439	11.2931	7.41751	10.0546	9.29493	9.50285	10.3829	9.34551	6.40944	10.9055	9.37502	9.52058
CXCR3	5.74761	5.56137	5.76798	6.77425	6.59307	6.72792	5.8359	7.42222	6.98334	6.7744	7.10423	7.20219	6.12578	7.1112	6.82396	6.52502
CXCR5	4.27543	3.97048	4.04039	5.24219	4.65597	5.92897	4.35555	7.98776	4.88561	5.87042	6.91793	8.93834	3.86641	6.42123	5.49183	4.86275
CXorf21	3.32461	2.84258	2.64472	5.28954	2.73484	5.02511	2.9162	5.95297	3.92008	4.78567	5.69798	5.91999	3.01035	5.55783	4.49716	3.54763
CXorf24	6.38904	6.1009	6.82125	4.66829	5.30634	5.56583	5.4984	5.61037	5.57443	4.82713	5.21017	5.36268	5.25746	4.966	5.30236	5.06214
CYBB	7.37783	7.69228	5.98191	11.2474	8.90917	10.3128	7.51582	10.8893	9.80126	9.13197	10.5837	10.739	6.41343	10.8303	9.21507	9.2661
CYFIP2	7.62711	6.54808	7.0662	8.40878	8.4414	8.21896	8.21219	9.58828	8.04946	7.86791	9.16234	9.71028	7.0852	8.97165	8.02896	7.44029
CYP19A1	4.6016	5.83704	4.21215	3.17321	2.76324	3.47141	3.34138	3.57177	3.36	3.36487	3.22257	2.83031	3.36927	3.25091	3.33993	3.63474
CYP4V2	6.59901	6.90457	6.87877	7.8337	8.09641	8.72757	8.25345	7.87787	7.98109	7.77785	8.16638	7.8406	7.95057	8.62337	8.16101	8.05434
CYR61	7.17736	8.68297	7.09445	9.57474	9.46079	10.0954	10.2057	8.21168	9.46657	11.332	8.79664	9.40786	10.1421	10.1001	11.2724	9.65524
CYSLTR1	5.17645	5.68388	3.37751	7.4617	4.93083	6.11927	5.44898	7.39609	5.98905	6.58187	7.10128	7.42869	5.24701	7.34017	6.24004	6.70215
CYSLTR2	3.11795	3.14971	2.62169	4.4722	4.16529	5.30622	3.627	4.70811	4.28648	4.94261	4.78644	5.22132	3.56287	5.28763	4.59637	4.3768
CYTH4	5.96703	5.27267	5.24728	7.88222	6.03708	7.28775	5.56586	8.43063	6.79509	7.09937	7.52149	8.82307	4.74628	7.94451	6.90748	6.50723
CYTIP	6.67042	6.68717	5.10062	10.069	6.84843	9.19876	5.49555	9.79408	7.70558	8.30739	9.88931	9.97415	5.17141	9.86337	7.88164	7.45296
DACT1	7.42714	6.99814	8.22088	6.04096	6.58945	6.30286	6.68734	6.48326	6.08627	6.71599	6.25093	6.19229	6.36737	6.4054	6.41662	6.87503
DAP	8.74309	8.37748	9.08028	8.96792	9.6493	8.8922	10.5123	9.86128	10.7653	9.75289	10.041	9.52782	10.0841	10.0196	10.2108	10.0611
DAP3	7.91459	8.70486	8.09522	7.80488	6.90613	7.42976	6.81896	7.41029	7.52179	7.07025	6.98655	7.92041	7.00014	7.11353	7.26402	6.69622
DCAKD	8.12929	7.37763	8.21411	9.00211	10.074	9.96245	9.93156	8.41523	9.436	9.01716	8.45009	7.80224	9.67065	8.91392	9.35773	9.75406
DCUN1D2	7.04407	8.01991	6.61429	6.15138	5.58946	5.9172	5.65332	5.82787	5.30221	5.21208	5.66297	5.73541	5.28608	5.61551	5.19423	5.6414
DCXR	10.0549	10.4649	10.3979	8.49192	9.37432	9.34886	9.35929	8.49657	9.64194	9.28485	8.35263	8.29216	10.4284	8.71437	10.2061	9.8264
DDIT4L	5.62024	6.91551	5.74751	4.87941	4.65054	4.57255	5.09447	4.44448	5.31596	4.85917	4.12127	5.114	4.68295	4.4303	4.53939	4.7234
DDRGK1	8.52293	8.14192	8.64738	7.70618	7.54676	7.25262	7.49037	6.99779	7.80902	6.64629	6.54739	7.25351	7.07314	7.3073	7.2096	7.04391
DDT	6.44713	7.21545	7.55377	8.78845	9.22811	9.00563	9.10818	8.80015	8.54021	8.77824	8.49321	8.77916	9.21712	8.36838	8.87319	8.3228
DDTL	6.80885	7.42159	7.26393	8.04109	8.46991	8.66332	8.87513	8.28606	8.59366	8.28118	7.63272	8.8436	8.75792	8.2252	8.82747	8.18553
DDX26B	5.15467	4.55747	4.90113	6.33542	5.67596	6.08456	6.19448	7.55801	5.65666	6.60059	7.4077	8.12346	5.71959	6.62908	6.09136	6.12947
DDX3Y	9.64491	9.24795	4.05259	3.85892	4.28975	4.02781	3.5281	3.52299	3.60689	3.58214	3.61979	3.53951	3.67018	3.9756	3.44273	7.98706
DDX50	8.90569	9.30181	9.17546	8.54332	8.03884	7.84461	7.64343	7.64732	7.34634	7.34778	7.41295	7.6893	7.29994	7.59311	7.34073	7.19517
DENND1B	6.95645	6.3635	7.00957	8.59572	7.74235	7.56632	7.49172	8.3684	7.68679	7.58765	8.35424	8.05462	7.34942	8.26118	7.91275	7.46977
DENND1C	5.14039	5.04877	5.33955	6.6873	5.95095	7.20737	5.57893	8.28106	6.20279	6.82664	7.00705	8.20249	5.25635	7.49769	6.09089	6.08037
DEPTOR	10.4347	10.2988	10.5386	8.31414	9.5628	9.72348	10.1092	8.84522	10.5278	9.09136	9.35266	8.35701	9.80154	9.44342	9.9236	8.97571
DERL3	5.78236	5.82453	6.47309	9.44421	7.83959	8.55745	6.7562	7.54014	7.63075	6.56688	8.37109	7.2335	6.35526	7.36808	7.29826	6.86961
DES	10.0031	11.2421	7.71729	6.12957	6.23099	5.84247	5.88412	6.83315	5.78052	8.25855	5.75635	5.74373	6.56366	6.16399	5.97933	6.33207
DGKA	7.0009	6.73924	6.13864	9.00339	7.92686	9.73994	7.11184	10.0771	7.35834	8.41815	9.47926	10.4686	6.55399	9.60511	7.71546	7.60953
DHRS7	9.21773	10.2578	9.28355	8.57185	9.11781	8.76586	9.31243	7.74671	8.98374	8.65075	8.65168	7.92705	8.65137	8.35096	8.29984	8.28246
DHRS7B	6.75525	6.69822	7.04166	7.92845	8.32687	7.51272	8.11755	7.50678	8.62016	7.70424	7.51278	7.44593	8.26357	7.98645	8.3223	7.7942
DHRS7C	5.60511	6.08141	4.93029	4.42171	4.41906	4.30734	3.9799	4.57539	4.15595	4.11509	3.81869	4.12159	4.61887	4.54399	3.89488	4.14206
DICER1	7.68177	8.35692	7.58104	9.0031	8.28259	8.5445	9.33099	9.48247	8.9984	8.85838	9.74662	9.41613	9.31743	9.62916	9.36554	9.18974
DIO2	6.8245	7.94658	7.3627	7.19467	8.19831	10.4299	8.45926	8.63016	10.78	9.01169	9.11278	7.36464	9.87628	9.64159	9.0903	8.59688
DLG2	5.13804	4.90446	4.73298	5.21217	6.16229	7.42455	7.19085	5.59058	6.79863	6.05808	6.67349	5.0322	6.93499	6.25374	6.24974	6.40101
DLGAP5	3.37254	3.35581	3.46559	5.22832	3.50272	4.23647	3.70921	6.87168	4.41267	3.69278	6.2654	7.17075	3.35299	5.74705	4.06596	3.73443
DLL4	7.22576	7.06071	7.24516	5.38178	5.9169	5.66803	7.28377	5.70686	6.43385	6.07595	5.56116	5.50075	6.1696	5.70405	6.23043	5.76082
DMD	6.10328	8.48393	5.55446	5.34006	5.1489	4.96589	4.79254	4.96162	4.54473	5.18463	4.75948	4.618	5.01003	5.02479	4.84768	5.20867
DMXL2	6.49508	6.31038	6.18796	7.47553	6.99397	7.35509	7.53783	7.9171	7.26498	7.81694	8.26525	8.32167	7.49279	8.08153	7.96864	7.37806
DNAJA4	7.94345	8.61538	7.47431	6.57639	6.14396	6.80101	7.4054	6.80823	7.05909	6.53336	6.39409	6.76495	6.33072	6.74626	6.82432	6.20592
DNAJB14	6.35663	6.30894	6.80803	7.78209	6.80779	7.05591	7.6474	7.82503	7.2416	7.10371	8.0069	7.70504	7.69552	7.78074	7.53685	7.53357
DNAJB4	9.29342	9.46382	10.0392	8.10763	9.33391	8.29621	8.70101	7.27647	8.16731	8.6254	7.71513	6.38657	9.01036	8.17314	8.94464	8.70212
DNAJC15	7.27746	7.12049	6.98123	8.82911	9.46956	9.13032	9.09928	8.97459	8.89854	8.73974	8.90303	8.02519	9.44092	9.15763	9.26929	9.52378
DNAJC2	5.32606	6.41229	5.88521	7.56408	7.488	7.66501	6.95283	6.74572	6.88845	6.38438	7.01249	7.16877	6.76081	6.68315	6.81458	6.78968
DNM1P34	6.44954	6.58076	6.17731	5.75715	5.99718	5.9347	4.96659	4.97998	5.02523	5.5239	5.5645	4.99775	5.09884	4.98975	4.91015	5.11753
DNMT1	6.5199	6.57017	6.42191	8.00726	7.15652	7.64562	7.44306	8.87589	7.61155	7.28421	8.11373	9.17278	6.66835	7.99	7.70817	6.93069
DOCK10	6.0121	4.57773	4.83464	9.35779	7.0418	8.97237	6.91742	9.81071	7.63369	8.14058	9.52918	10.0036	6.07055	9.52131	7.8916	7.40212
DOCK8	6.24448	5.59979	5.76495	8.44711	7.30313	8.16656	7.62894	9.73285	7.44501	7.76778	9.30623	9.51305	6.48001	9.13466	8.0118	7.56673
DOPEY1	6.6116	6.18959	6.57122	7.28312	7.3639	7.29581	7.87779	7.72503	7.26321	7.19116	7.6146	7.39961	7.66785	7.81215	7.83872	7.31746
DOPEY2	5.49488	5.98494	5.0731	6.8717	5.91076	6.70343	6.59318	7.07852	7.05871	6.23309	7.36704	6.89555	6.55252	6.8808	6.21505	5.86773
DPH5	7.2102	7.22064	7.51884	6.33627	5.8269	6.32898	5.58544	5.55153	5.31332	5.35851	5.76967	5.58479	5.80772	5.3923	5.87863	6.10515
DPH6	5.80576	6.13552	6.28626	6.27333	7.70645	7.5767	7.78492	6.88968	7.18536	7.04745	7.21599	6.36353	8.16989	6.98546	7.49297	7.92345
DSC2	5.89289	6.43157	6.29135	9.03649	6.7601	6.89023	7.13041	7.18505	7.79402	6.81752	7.81497	7.48986	7.01799	7.66657	7.32497	7.30051
DSN1	6.25834	6.03441	5.84055	6.76179	6.23275	6.40248	7.43015	7.93547	6.78077	7.01337	7.38683	7.89971	7.20689	7.20697	7.52381	7.47713
DTHD1	3.59672	3.02157	3.29786	6.37739	3.7151	6.50868	3.92547	6.30809	3.83558	4.65115	5.97098	6.39871	3.62317	6.43673	4.58414	3.67411
DTL	4.20462	4.02684	4.02644	5.94822	4.70169	4.73133	4.92033	7.28024	5.20371	4.59708	5.86487	7.19315	4.15038	6.06132	5.32812	4.96832
DTWD2	6.61093	5.72301	7.04802	7.64529	7.78657	7.69161	7.88774	6.96337	7.90432	7.44624	7.4937	7.43989	7.7513	7.42365	7.82816	7.7297
DUS2	5.65703	5.5763	5.65717	6.0302	5.87351	5.83586	6.67439	7.85005	7.14513	6.34254	7.053	7.38005	6.26734	7.2637	6.57518	6.61018
DUSP10	4.97121	4.674	5.12754	5.86437	6.35281	6.42823	7.0445	6.84608	6.77606	7.26855	6.40148	7.17418	5.9981	6.95894	6.98016	6.58894
DUSP13	6.38888	7.38142	5.483	4.93353	5.44325	4.94212	5.24618	5.14384	5.06507	5.12564	5.31784	5.14496	5.37393	4.93418	4.96047	4.89712
DUSP26	6.19588	7.06353	5.00715	4.81295	4.96757	4.8664	5.56623	4.81027	4.97564	4.86308	5.50003	4.7681	4.89436	5.14687	4.86538	4.92895
DUSP27	5.11569	7.96148	4.4333	3.86181	3.80817	3.61805	3.82382	3.98959	3.8389	3.96105	3.79721	3.70691	4.13075	4.20533	3.73616	4.04744
DUSP7	7.22031	7.83363	7.27613	8.41913	7.6581	8.04392	8.92176	8.81902	8.48192	8.52783	8.46229	8.72319	8.4859	8.67994	8.57187	8.60157
DVL1	8.06177	8.70471	7.94153	6.96007	7.19883	6.943	7.5472	6.79519	7.64564	7.42778	7.11148	7.51237	7.24392	7.09669	7.50549	6.99523
DYNC1LI2	9.37824	9.47861	9.56544	8.84196	8.94147	8.82492	8.87108	7.54845	8.60989	8.2177	8.23784	7.56344	7.91597	8.20811	8.32432	8.41543
E2F5	6.00152	5.48804	6.72342	7.05818	6.14462	6.34	6.51599	8.16444	7.26955	7.25051	7.19151	8.74439	7.24975	7.19796	7.18398	6.7366
EAF2	5.04028	5.6107	5.41963	7.95009	5.74506	6.47217	6.03828	9.5412	6.88151	7.29925	8.56211	9.4024	5.90657	7.98242	7.22074	6.86349
EBAG9	5.90012	5.62232	6.3386	7.70434	7.65183	7.14302	8.02424	7.46672	8.15706	7.42536	7.91817	7.17333	8.26933	7.44486	8.06963	7.92259
ECHDC1	9.30212	8.70223	9.69346	9.27863	9.16417	8.41091	7.7497	8.21262	7.52066	7.86578	8.25451	7.8159	7.94777	8.43253	7.64126	8.41062
EDEM1	5.95271	6.71981	6.17464	8.3879	6.37371	7.24966	6.82285	8.05107	7.78806	7.45037	8.27833	8.65332	6.34192	7.97185	7.23275	6.78802
EDEM2	5.52092	5.89702	5.97931	7.5987	7.02353	7.08774	7.39919	7.92948	7.93259	7.00052	7.51439	7.5667	7.08436	7.86374	7.42431	7.41358
EDNRA	6.47929	7.40635	5.61556	8.50258	6.90574	7.79316	7.58625	7.95982	7.18689	7.91924	8.15714	6.58442	7.77116	8.48811	8.35938	8.04439
EEF1A1P13	10.1104	9.67622	9.87591	10.2024	9.82891	9.44413	6.42094	9.06496	7.85309	8.58412	8.23409	7.8508	8.68632	8.60292	7.59376	8.81906
EEF1A2	8.44615	10.509	6.94844	5.99409	5.59214	5.63189	5.50963	5.86288	5.90197	5.90973	6.17865	5.71806	5.82489	5.653	5.35945	5.70555
EFNA1	7.02049	6.98932	8.52259	5.7571	5.96585	5.35195	6.75014	5.62662	6.40989	6.93951	5.12698	5.68873	5.78964	5.81312	7.05199	6.49378
EFNA4	5.43633	5.08597	5.77018	6.05595	6.80364	6.003	6.90779	6.16737	6.64766	6.80235	5.88403	5.7476	7.48601	6.27522	7.38757	7.07927
EGF	6.82179	8.021	5.23537	4.11909	4.74051	4.15853	4.89426	4.33084	4.48801	4.34103	4.66068	4.05536	4.4277	4.39964	4.49112	4.43379
EGFLAM	5.77073	6.91431	5.50481	4.90169	5.39579	5.12863	4.81376	5.21206	4.67995	4.79848	4.91826	5.3873	4.84821	5.49218	5.21698	4.90145
EGLN1	8.87812	10.1906	8.30121	7.94724	7.40714	7.40973	7.8616	7.67493	8.03374	7.31705	7.83407	8.1698	7.39378	7.98332	7.66765	7.8223
EGR1	8.12664	9.64134	7.99038	10.4769	11.8776	12.0734	12.3076	9.88588	11.8284	12.9299	11.1542	10.6474	12.6545	12.1402	12.8913	12.4949
EGR2	6.17006	6.17368	5.99546	7.96261	10.4846	10.8263	11.3251	8.40228	10.1081	11.3167	9.32785	9.05584	11.6246	10.3698	11.1654	9.67442
EGR3	4.99387	5.41433	5.01858	5.83084	5.57446	7.61939	6.26658	5.90733	6.43903	8.7652	6.29574	6.27289	7.27689	6.93117	7.57519	5.60677
EHF	4.11218	4.50471	4.31666	9.08835	5.47118	4.5086	5.24363	5.67746	4.45813	5.30909	6.25005	5.26038	5.92576	5.63427	6.26639	6.10891
EIF1AD	5.93207	5.53721	6.33578	7.32723	7.63787	7.54479	7.72477	7.5475	7.39104	6.91256	7.37358	7.34546	6.77115	7.1589	7.09757	6.64968
EIF1AY	7.07905	8.6745	3.53227	3.26275	3.09962	2.97495	3.00098	2.80837	2.39078	2.69019	3.14336	2.26479	2.66111	2.93201	2.29048	7.08649
EIF4E2	5.96826	6.47838	6.30846	7.11587	6.89542	7.48053	7.60708	7.22846	7.60707	7.19637	7.31263	7.48937	7.25444	7.0952	7.57992	6.66582
EIF4EBP1	6.72288	8.71227	6.80547	6.30514	6.03711	6.50576	5.96278	6.4025	6.50939	6.31989	6.54811	6.16877	6.17652	6.62338	6.11805	6.45941
EMB	7.11152	7.18809	7.4995	9.65771	8.93868	8.7866	7.55674	8.85331	7.25169	8.42405	8.28916	8.77635	7.80035	8.5616	8.1673	8.68459
EMC6	7.00432	7.52808	6.98989	6.47956	6.05167	6.50218	6.13013	6.03477	7.02569	5.28223	6.21015	6.06763	5.53151	5.89433	5.36339	5.6314
EMD	7.45569	7.97298	7.86842	8.30201	9.92015	9.25036	9.36652	8.13135	9.03783	8.93418	8.15231	8.48194	8.91254	8.46811	8.53441	8.70619
EML4	8.65538	7.67821	8.42961	9.56919	9.38016	9.54148	9.56734	9.71595	9.55619	9.35924	9.74096	9.92871	9.01275	9.91107	9.27984	9.2932
EMP3	6.49058	6.31882	6.20203	9.03897	7.52137	9.18049	8.53134	8.56178	8.58952	9.01139	8.32869	8.86917	7.92279	8.42584	8.54899	8.00556
EMR2	4.85204	5.10173	5.17186	6.51473	5.05522	5.7273	5.17562	6.92096	6.25052	6.26587	6.90459	6.41572	5.49828	6.87737	5.53681	5.57796
ENDOD1	7.7981	8.58098	8.30486	8.38869	6.88633	7.47068	6.76064	6.87754	6.91594	7.1784	7.67328	7.17913	6.5574	7.24983	7.10813	7.02962
ENO3	8.69148	8.6976	6.25902	4.90471	4.62158	4.75024	5.40118	4.62614	4.80186	4.38222	4.38842	4.88503	4.76115	4.04595	4.39123	4.68611
ENOPH1	8.45439	8.43097	8.61549	7.82328	7.36965	7.91413	7.08719	7.09368	7.4758	6.43672	7.48705	7.67092	6.55184	6.95016	6.57907	7.13585
ENPP5	7.46968	5.96616	7.79781	8.87072	9.63723	8.80243	8.72527	7.31554	8.53097	8.00339	9.14815	6.6962	8.76555	8.37769	8.68163	8.9946
ENTPD1	8.76443	7.1519	7.86898	8.99736	9.46246	9.24357	9.42865	9.29654	9.30906	8.6628	9.92773	9.06096	7.95529	9.07785	8.91521	9.36749
EPB41L4A-AS1	8.62187	8.78854	8.59145	6.98334	7.36103	7.58702	7.14461	6.82	7.72216	6.47559	6.41936	6.52957	6.56766	6.64057	7.09931	7.13819
EPB41L5	9.98781	9.16217	9.93774	7.1961	8.60031	8.53491	9.42156	7.484	8.93977	8.46142	8.13262	7.01305	9.15222	8.00636	8.79094	8.4935
EPC1	9.36955	8.27886	7.14504	10.7449	10.6965	10.5083	9.68269	10.8731	10.2685	10.3132	11.0185	10.5151	9.53609	10.8207	10.6322	10.6488
EPHB2	6.01826	5.63644	6.43208	6.52728	7.27259	7.08959	7.73051	7.0324	7.67549	7.04332	6.755	6.6886	7.30036	7.42454	7.27069	6.73858
EPM2A	6.21929	8.10782	5.90186	4.98238	5.15618	5.50988	5.94859	5.62844	5.59793	5.44395	5.33976	5.49994	5.67269	5.57081	5.57628	5.39091
EPSTI1	4.40065	4.80413	4.15796	6.74474	5.25581	6.81289	4.93577	6.82072	6.01324	6.20794	6.82331	7.27909	4.08005	6.98641	5.44302	6.01694
ERV3-1	7.319	7.65896	7.0101	8.16697	8.93448	7.99015	8.51621	8.17152	8.78288	8.60066	8.07381	8.62893	8.58075	8.12947	8.29237	8.65435
ESCO2	2.71646	2.94696	2.92592	5.57787	3.46272	4.4308	3.38171	5.62396	3.73814	3.20031	5.06785	5.31347	2.98332	4.87407	3.17791	3.67741
ETV6	7.16027	7.07162	7.64694	9.1797	8.23513	8.76348	7.94967	9.00994	8.16375	8.51138	8.6181	8.60594	7.87657	8.92866	8.66849	8.04369
EVI2A	3.87228	4.57239	3.41476	7.9079	5.00416	6.89977	4.48276	7.59665	5.62935	6.72129	8.0985	8.34044	4.04109	7.13012	5.95531	5.92632
EVI2B	6.95373	6.91198	5.85553	11.459	10.0677	11.2586	8.07835	11.5318	9.75708	10.4516	11.6623	10.9345	8.43985	10.9939	10.0742	10.4419
EVL	6.4539	6.34691	6.2436	6.80868	6.57123	7.1848	7.5124	8.6027	7.28218	7.93566	7.79633	9.05839	6.98459	8.07956	7.73098	6.92683
EXOC7	7.47795	7.49551	7.67319	8.10072	9.01263	8.43715	9.11613	8.69832	8.94617	8.56943	8.42145	8.87286	8.58937	8.81705	9.01477	8.55312
EXT1	7.7257	7.06324	7.68058	8.76188	9.27999	8.70426	8.89525	7.90511	7.93078	8.70756	7.90702	7.8778	8.46834	8.50187	9.0809	8.86683
EYA3	6.65067	6.84698	7.03107	7.26331	7.81893	7.42354	8.53467	8.44286	8.30485	7.95397	8.68493	8.61543	8.05408	7.87815	8.39723	7.90044
EYA4	5.99305	8.51237	5.38173	4.07507	5.39417	4.87064	4.93647	3.636	3.68698	5.43614	5.29267	3.04036	5.22758	3.81886	4.77376	4.09133
FABP3	8.0647	10.4486	5.99238	5.88156	6.15568	5.52723	5.30314	5.60634	6.46174	5.9525	5.73581	5.82055	5.30631	5.41887	5.72988	5.75055
FABP4	8.14835	9.39365	7.85609	4.29337	6.92889	5.84606	6.90919	4.97406	7.23573	5.83733	6.42782	4.45344	6.54032	5.97859	7.07855	7.44446
FAIM3	5.8505	5.80014	5.43612	7.69298	7.38904	9.22814	6.07484	10.4531	7.01406	7.92061	9.21366	10.2265	5.88741	8.99948	7.72873	7.12981
FAM102A	7.39469	7.07756	7.24695	8.82356	9.2293	9.57317	9.27323	9.71555	8.79831	8.89083	9.24298	10.0516	9.5525	9.37831	9.24729	8.73201
FAM110B	6.99474	7.20178	7.05659	5.92356	6.19128	6.05463	5.90974	5.59905	5.48521	6.29257	5.69232	5.1945	6.32354	6.15034	6.54161	6.53531
FAM129B	9.09166	8.50918	9.65027	7.77892	8.30824	7.45448	8.4487	7.28761	7.92541	7.94369	7.61296	7.23966	7.9318	7.7647	8.16961	8.05521
FAM198B	6.70719	6.74976	6.16586	8.47913	7.21281	7.83542	7.25673	7.73333	7.41437	7.81522	7.84569	6.87076	7.17937	8.10186	7.96816	8.12807
FAM213A	8.75291	8.72436	8.50073	8.3507	8.46679	8.27818	7.70814	6.40061	7.58263	6.73903	7.24024	6.31477	8.02426	7.09133	7.42719	7.62426
FAM46C	7.49599	7.17492	7.3321	10.316	8.05779	9.26166	7.81735	9.45979	9.11934	8.96196	10.1151	8.9399	8.46494	9.64973	8.66385	8.31539
FAM58A	7.03103	7.96086	7.40386	7.48951	6.25761	6.84418	6.02401	6.84154	6.22245	6.15309	5.62178	6.53948	6.2425	6.04291	5.74472	6.08548
FAM60A	4.84754	6.13448	5.17802	6.80728	6.319	6.71515	6.25951	6.85507	6.38413	6.00287	6.61505	7.73866	5.57596	6.79334	6.55036	5.97059
FAM72B	3.70586	3.72749	3.41969	5.77782	4.58519	5.67316	4.58916	7.15142	4.64796	5.30961	6.14352	7.54812	4.40979	6.16306	5.0613	5.09506
FAM89A	7.04107	7.27552	7.41652	7.1459	6.55001	6.11927	6.00865	6.12702	5.98002	6.52825	5.65416	5.99862	6.16473	5.93053	5.81009	5.94358
FANCD2	3.89595	4.4387	3.76161	5.68452	4.90079	5.32187	4.78186	6.89385	4.98778	5.00954	5.80284	7.38172	4.67454	5.77628	5.27284	5.02177
FAXC	7.14146	5.69742	7.19525	6.29592	6.36502	5.53343	5.32406	5.29742	5.46892	5.50571	5.68626	4.40458	5.34969	5.42027	5.91774	5.68934
FBLN7	6.44624	5.92222	5.66269	5.50267	6.53261	6.20817	8.29565	6.92168	7.82406	7.07261	6.66722	7.09104	7.68574	7.67753	7.95419	7.56084
FBN1	10.0823	9.44958	9.6636	9.05021	8.80112	8.35294	8.71543	8.27622	8.91599	8.98311	8.27314	7.62368	8.81837	9.30503	9.20895	8.31729
FBP2	5.10792	4.83577	4.1334	3.40308	3.23569	3.39863	4.04041	3.50876	3.62928	3.62352	3.57111	4.66594	3.45196	3.79414	3.51452	3.45245
FBXL3	10.765	10.4448	10.585	9.71604	9.92979	9.51882	9.63035	9.49344	8.93218	9.36604	9.66856	8.96196	9.31368	9.48063	9.42874	9.85714
FBXO16	5.46773	4.45055	5.82652	6.881	7.06575	6.36424	7.91088	6.10776	7.12641	6.83435	6.69919	4.77781	7.49159	6.3947	6.99676	7.06588
FBXO32	9.44257	12.0351	7.90516	9.59847	7.40102	8.35187	6.81092	7.09897	6.29541	6.98766	8.29166	7.10179	6.12703	7.71714	7.32877	7.16741
FBXO34	9.2591	8.67024	9.76173	8.18525	8.80078	8.23044	8.31316	7.69752	8.18215	8.06625	7.95651	8.26598	7.80621	8.03113	8.40778	8.59589
FCER1G	6.01104	7.39636	6.2408	8.58224	7.96056	9.11119	6.58466	8.08434	8.29597	8.2531	8.48835	7.86525	6.61814	8.45709	8.14279	8.59858
FCGR1A	5.28287	4.18673	5.93962	8.44469	6.51774	7.89131	5.1333	6.37237	6.65773	6.67079	7.09678	5.54526	6.02454	7.61664	5.86592	6.14349
FCGR2A	5.69804	5.64052	5.17047	9.08306	7.5676	9.41598	6.45478	7.27044	8.28124	7.29746	8.05023	6.41935	6.36671	8.76411	7.28438	7.45274
FCRL3	3.89271	3.71869	3.84097	6.69992	5.43415	6.93888	4.5534	8.67355	5.0784	5.6915	8.31603	9.33424	4.13196	7.4738	5.81054	5.11748
FCRL5	4.54526	3.80908	3.92163	7.71267	5.53107	6.90537	4.1908	8.87798	5.43606	5.46082	7.47366	7.67568	4.44676	7.13443	5.3416	4.81083
FCRLA	4.74036	4.38089	4.40524	7.54941	5.24838	6.72204	4.52742	8.40535	4.91724	5.20715	6.4943	8.36325	4.00246	7.11451	6.00988	4.83382
FDCSP	3.465	3.59873	3.13947	7.99979	5.56569	8.52376	4.25149	8.8675	4.76334	8.12104	9.96106	9.12336	4.11345	8.20976	8.12536	7.04383
FDXACB1	4.17373	3.71999	4.16877	5.00968	4.99984	4.95037	5.18965	4.86925	5.58071	4.83289	5.13478	4.91444	5.0742	5.23295	4.92229	4.98859
FEM1A	7.52393	8.00788	6.80519	5.9669	6.12044	6.19866	6.07206	6.33422	6.54505	6.02963	6.18942	6.43647	6.10899	6.46791	6.04176	5.87417
FERMT3	6.10148	6.12549	5.83263	7.0924	6.39296	7.42067	6.1883	8.80244	7.16337	7.0968	7.64573	9.30285	5.87813	8.35273	7.19839	6.67137
FEZ2	8.36815	8.14369	7.2687	7.25071	6.79737	6.8487	6.72871	6.80186	6.739	6.84984	6.87362	6.65502	7.06719	6.76723	7.25555	6.82012
FGA	3.08382	3.17651	5.5902	2.7228	3.22988	2.64301	2.58682	3.05471	2.94597	2.78032	2.8797	3.0129	2.94073	2.58807	2.5184	2.82009
FGD2	5.67659	5.74532	5.33425	6.59666	5.97624	6.65897	6.24378	8.12927	7.94441	6.01877	6.79934	8.50194	6.69794	7.21116	6.0745	6.02563
FGF13	7.14241	7.46347	7.35322	5.67322	7.20134	6.31121	5.49114	5.75107	5.73595	6.20648	6.23411	5.17059	6.13863	6.24616	6.00882	6.15547
FHL3	7.76754	9.8917	6.65911	6.0737	6.56316	6.60238	6.51426	6.58472	6.33444	6.91065	6.25914	6.62029	6.4418	6.69957	6.67895	6.38049
FHL5	6.53307	7.73044	6.1869	4.55827	5.72969	4.77063	6.30457	5.45154	4.03942	5.2578	5.20618	3.45378	5.81716	5.22635	4.53078	5.14827
FICD	5.75317	5.88811	5.76193	7.7786	6.90393	7.18544	7.71133	7.64752	9.08869	6.62557	7.6928	6.96057	7.44703	7.72063	7.02845	7.33285
FIGF	4.68102	7.57027	3.4589	3.46679	3.1227	3.14067	3.14881	3.27398	2.84452	3.24109	3.42141	2.57737	3.14455	2.83393	3.17925	3.4583
FITM1	5.97673	8.24858	5.84859	5.2108	5.16113	5.26664	5.52599	5.49661	5.52454	5.67692	5.22497	5.3211	5.88034	5.48158	5.27354	5.60883
FKBP11	6.20269	5.50899	6.49263	9.43447	7.62883	8.23664	7.08992	8.10484	7.93459	7.38019	8.43755	7.47382	7.01788	7.73738	7.78341	7.22304
FKBP3	7.26597	7.85629	7.23383	6.31645	5.96836	5.3875	5.38172	5.57207	5.53972	5.7746	5.42789	5.50886	5.483	5.41409	5.38136	5.38288
FKBP4	9.43062	9.27942	10.3097	8.34378	8.47151	8.36363	8.37605	7.79293	9.3796	7.85319	7.84726	7.4898	8.18357	8.23065	7.87182	8.04591
FLJ27255	4.54475	5.73228	4.41086	3.83026	3.78817	3.724	3.70443	4.09382	3.71732	3.83837	4.05847	3.75424	4.16671	3.61773	3.64156	3.83358
FLJ30064	4.39688	4.67037	4.19155	5.05791	6.08107	5.62749	5.9425	4.97713	4.79093	5.79977	5.75282	5.15841	5.37278	5.30723	6.33145	5.53946
FLJ38668	7.35348	7.09197	6.98456	5.49352	5.94199	5.78712	6.40002	6.03359	6.25772	6.3558	5.67763	6.1173	6.04725	6.11092	5.83109	6.12492
FLNC	8.62942	11.9874	7.0011	5.70545	5.40322	4.97305	5.28994	5.6937	5.1356	6.19994	5.19061	5.42779	5.8329	5.7654	6.39104	5.66231
FLOT1	9.50597	9.38591	10.0449	8.75804	8.97535	9.0599	8.71296	7.99944	8.83072	8.63882	7.85493	8.40887	8.64235	8.25987	8.55106	8.60981
FMNL1	5.91084	5.86791	6.21009	7.49947	6.23765	7.2894	6.13046	8.50499	7.01672	7.35425	7.71291	8.69134	6.13601	7.75042	6.67859	6.23803
FNBP4	8.15179	8.45119	7.73865	8.37737	8.89169	9.00261	9.80336	9.19132	8.7702	9.53361	9.39577	9.40365	8.89918	8.97837	9.32326	9.14664
FNDC1	6.50758	5.77794	7.11224	8.02495	9.2833	8.4439	10.0129	8.76621	10.1451	9.5728	7.98545	6.24349	8.56907	10.1314	9.57013	9.1303
FOLR2	5.76857	6.76714	5.31489	7.32969	7.21288	7.8262	7.51995	7.99538	8.25573	7.04135	7.70961	7.90929	6.94381	8.50337	8.23413	7.35309
FOS	8.7082	9.46252	8.34419	9.93855	10.1863	11.2396	11.4063	9.76588	12.0098	12.4532	11.1166	10.9968	12.1234	12.4484	12.7264	11.7785
FOSB	5.23166	6.04743	5.43844	8.35447	9.14446	9.98152	10.5927	7.56527	10.6947	12.1004	8.63038	9.46707	11.0561	10.5765	11.676	10.8471
FOXL1	5.91325	6.738	5.58159	5.27712	4.7631	5.28971	5.05683	4.91956	5.00393	5.22417	5.03186	5.22955	5.12189	4.84426	4.45925	4.97752
FOXM1	4.09039	3.59192	4.07369	4.9076	4.49023	5.26615	4.94856	6.78637	5.0617	4.81069	5.74481	7.18812	4.38717	4.97531	4.7965	4.53305
FOXO4	8.25671	8.63426	8.28366	6.16326	6.73645	6.21722	7.27185	6.82664	7.31095	7.15077	6.35755	6.76729	6.7366	7.12104	7.33345	7.07323
FPR3	4.54618	5.55517	3.5414	8.45138	6.78074	8.78283	5.67153	7.6916	7.35308	6.78067	7.17174	6.76949	4.92942	8.44491	6.75672	6.98907
FUS	8.37887	8.6684	8.16578	9.42785	9.36156	9.52855	9.51387	9.97577	10.2517	9.11707	9.99755	10.1852	9.00356	10.1614	9.26878	9.40897
FXYD1	7.87261	9.27674	7.13475	5.78201	5.60401	6.50686	5.59516	6.25057	5.8842	6.96727	5.88329	5.94947	6.90184	6.49371	6.98861	6.59011
FXYD5	7.0656	7.37529	6.72663	8.04136	7.69109	8.70502	7.61861	9.3692	7.9864	8.66237	9.0913	9.34794	7.39753	8.69214	8.58434	7.3482
FYB	4.16249	4.24151	4.02036	7.87612	5.35427	7.06389	4.60229	8.06081	5.95412	6.28468	8.13504	8.36072	4.52339	7.54168	6.10404	6.38215
FYTTD1	8.09443	8.79737	8.52776	8.44581	7.41433	7.6562	7.12529	7.36254	7.35746	6.78179	7.2324	7.51241	7.05744	7.28877	7.11365	7.12729
GABBR1	6.27256	6.50636	6.00217	5.58824	6.3898	7.05097	7.77578	8.34423	6.69735	8.17203	7.05828	8.20631	7.11199	7.02706	7.57597	7.44837
GABBR2	4.6686	4.95313	4.77847	7.15212	7.88764	5.99196	6.91306	6.45219	5.66041	6.93581	5.27021	5.93917	6.49635	6.76008	6.81347	6.82378
GADD45GIP1	8.19625	7.87635	7.99886	6.73207	6.64642	6.45141	7.04297	6.14881	6.92458	6.48598	6.07376	6.69622	6.51794	6.39058	6.91731	6.38626
GALNT15	8.16737	10.5493	7.10286	4.88421	4.92503	4.93775	5.43548	4.8386	4.51287	4.85002	4.7862	4.31063	5.62643	5.40942	5.53155	5.05558
GAPT	4.21033	3.72711	3.61828	7.5544	5.02492	7.3194	4.3515	8.98247	5.32216	6.35901	8.09331	8.58723	4.74947	7.59395	6.13992	6.47557
GATA3	5.2292	4.83738	5.93743	5.96824	6.257	6.25491	6.47279	6.83166	7.05916	6.37479	6.51674	6.92786	5.92707	6.60587	5.94104	6.0885
GATSL2	8.09577	9.46923	7.31267	5.76915	6.02729	5.85429	6.82577	6.52578	7.37373	6.19249	6.03534	6.06142	6.23535	6.78641	7.11154	5.92785
GBE1	9.01057	10.3827	8.58719	8.06918	6.80235	7.488	7.30138	6.49662	7.02431	6.2781	7.17381	6.15793	6.80567	7.02742	6.69242	6.77202
GBP1	7.4414	7.18965	7.48727	9.97277	9.57873	10.8698	10.5663	10.1517	10.7992	11.6267	10.189	10.165	9.50799	10.9667	10.6674	10.2291
GBP3	3.19591	3.68749	3.91441	4.84297	4.28002	5.24539	4.89602	4.78751	5.1608	4.4989	5.13816	4.96894	4.29167	4.61224	4.50429	4.74646
GBP4	6.5782	6.56436	6.01828	8.78273	7.52076	8.63604	7.15165	8.44653	8.28236	8.0801	8.19494	8.1833	6.04478	9.56722	7.20104	7.47277
GBP5	4.83673	4.23199	3.29875	7.99518	5.51353	8.65369	4.98928	7.43227	7.362	7.03946	7.44869	8.40781	3.93727	8.53822	6.34036	5.79459
GCFC2	5.36162	5.71607	5.01541	5.75686	6.28198	5.56383	6.73237	6.55743	6.54601	6.71441	6.30847	6.57364	7.118	6.58095	6.86194	6.77783
GCNT1	6.73047	6.40923	7.51901	6.79018	7.24239	7.11354	9.67537	7.95568	8.38865	8.22071	7.63321	7.57835	7.84962	7.93715	8.1364	8.69037
GCOM2	7.54741	7.37788	7.80156	7.2541	7.21496	6.42332	6.09144	6.45152	6.35992	6.45161	6.34026	6.28104	6.38239	6.26485	6.49056	6.69855
GCSAM	4.50708	3.51895	4.26203	6.85226	4.95104	6.21481	4.87405	9.37487	6.24722	5.71853	7.84924	9.47915	4.66314	8.15103	6.11006	5.39318
GDPGP1	4.01998	4.08186	4.32035	5.16135	6.24429	6.04835	5.20808	5.25135	5.83713	5.13094	4.99842	4.98547	5.94035	4.89263	6.74406	5.48009
GEM	7.97755	8.26031	8.00893	7.13149	5.12821	7.04296	6.28445	7.07234	6.60888	7.67747	7.30144	7.89577	5.8074	7.54705	6.78209	6.40916
GEN1	5.76509	4.81561	5.54416	6.74267	6.17093	6.25242	6.47646	7.73642	6.33775	6.38367	6.99604	8.10675	6.32685	6.92502	6.51129	6.41438
GFRA2	6.15367	5.31321	7.25012	7.13005	8.90055	6.48206	9.07997	8.01579	8.17389	7.58315	7.45952	6.37805	9.3212	8.16359	8.8288	9.21996
GGTA1P	4.70407	5.27081	3.81714	7.57097	5.90403	6.5069	5.11837	6.77137	6.4271	6.67674	6.38585	6.17872	5.29925	7.45168	6.35907	6.57159
GIPC2	5.44458	6.2024	4.94724	5.06474	4.50716	4.73824	3.97761	4.13802	4.08209	4.70644	4.45495	4.18865	4.44391	4.45109	4.25794	4.56096
GIT2	8.12419	8.20892	8.1463	9.28315	9.49496	9.28957	9.21638	9.85994	9.32172	8.71195	9.60971	9.68613	8.92163	9.53253	9.24011	9.23576
GJA5	6.4373	7.01824	5.89951	5.56978	5.54181	5.49259	5.82922	5.39636	5.15745	5.76274	4.92457	4.54564	5.72561	4.92977	5.31979	5.12854
GK	6.30124	6.47867	6.83217	7.46363	6.77478	7.29593	7.10168	7.90212	7.80082	7.89823	7.85912	7.79497	7.5374	8.14991	7.50649	7.64715
GKAP1	6.38781	6.98481	7.0084	5.73846	5.84449	5.10323	5.02499	4.38915	5.05605	4.90048	4.76127	4.54511	5.21195	4.83515	5.05576	5.06778
GLB1L	5.58974	5.75286	5.27504	6.14112	6.97039	6.5144	7.28714	6.60739	7.62589	6.53946	6.51825	6.04043	7.20672	7.04277	7.04418	6.81728
GLIPR1	7.57063	7.90909	6.12684	10.2261	8.7143	10.1544	8.57905	10.1324	8.85823	9.97025	9.83651	10.1067	8.51317	10.0108	9.34591	9.48595
GLIPR2	6.95712	7.15405	6.75254	8.83011	7.96252	8.30057	7.30806	8.9589	8.6727	8.8707	8.35692	8.7056	8.61635	9.3464	8.56121	8.73174
GLRX	8.08316	10.0529	8.19907	8.87741	6.49854	7.59342	6.45542	8.57361	7.71678	7.82097	8.07546	7.96157	6.26381	8.0404	7.11561	7.08023
GLRX3	8.20417	8.44175	8.31694	7.8051	7.4221	7.87623	7.06054	7.21951	6.97402	6.7352	7.00534	7.39175	7.01912	7.07	6.86661	6.99808
GM2A	6.93787	6.87992	6.38779	8.26501	7.90499	7.73123	7.46701	8.96122	8.38894	8.05219	8.2902	8.31555	7.84438	8.41975	8.44847	7.94651
GMFG	7.60475	7.65526	7.46244	9.6163	7.95969	9.3113	8.22647	9.216	8.56208	8.51804	9.15799	9.60605	7.09061	8.65772	8.84086	8.34028
GMNN	6.31558	5.95412	6.94389	5.4999	5.13529	4.56563	5.12193	5.78865	5.21079	4.88999	4.80356	6.06285	5.30978	4.94719	5.49864	4.4773
GNAO1	4.73059	4.97468	4.12898	6.16252	5.41634	7.20368	4.86809	5.98767	5.92306	5.86378	6.86898	5.94386	5.33904	6.14806	5.51374	5.73534
GNG10	8.41623	8.29614	8.83682	9.18074	8.93024	8.6867	10.7338	10.1484	10.3569	10.0409	9.97961	10.4472	9.92434	10.1219	10.3182	10.069
GOLGA2P9	6.1271	5.84831	5.87924	6.36131	5.62767	4.93723	4.04115	4.61615	4.72459	5.21774	4.15099	5.09129	5.03801	4.32223	4.00884	4.70112
GPAA1	7.38437	7.02145	7.33627	7.79501	8.76547	8.34618	9.15218	8.67511	9.63092	9.13704	8.65114	8.77711	9.92351	9.13134	9.62205	8.88369
GPC4	7.48184	6.93592	7.27629	6.80763	6.70902	5.9226	6.63104	5.70809	6.10862	5.85881	6.42489	5.38421	5.59772	6.51161	6.58621	6.30889
GPR116	9.45086	9.16562	9.57852	7.89207	8.79892	7.88845	8.72172	7.3774	7.59181	8.17625	8.2152	6.5827	8.53679	7.65619	8.51827	8.49912
GPR125	8.77799	8.10942	8.95394	7.18157	8.62919	7.65229	8.04187	6.61404	7.19534	8.08973	6.74002	6.16508	8.27527	7.39036	8.46885	8.05194
GPR132	4.76759	4.54531	5.15104	5.30198	5.5671	6.03588	8.25467	7.57035	7.53517	6.61347	6.65084	7.73507	6.2278	7.26742	7.39468	6.55969
GPR137B	7.13002	7.14149	6.72005	8.05344	8.30434	8.83409	8.66341	8.10919	8.79966	8.29373	8.48549	8.46221	8.74752	8.34263	8.42469	8.6386
GPR155	7.09735	6.44897	5.64796	7.21502	7.15586	7.73309	7.87918	7.40333	8.14015	7.01558	8.0169	7.19177	7.14935	7.65323	6.93	7.65063
GPR171	4.1044	4.14697	3.45641	5.68477	4.24044	6.63202	3.71085	6.08032	5.07228	4.70735	6.20376	6.37483	3.463	6.47647	4.54868	4.90734
GPR174	3.86488	3.57422	3.74627	7.46534	4.52302	6.6848	4.88506	9.05369	6.5002	7.10327	8.64604	9.43158	4.48704	8.22126	6.26057	6.96349
GPR18	3.70553	3.65258	3.79878	5.0313	4.41715	5.55716	4.23769	7.50997	4.63748	5.82488	6.5502	8.1491	4.37711	6.25085	5.6271	4.84131
GPR183	5.61051	4.82271	4.78236	8.8814	6.55861	8.7229	6.71984	8.60673	7.79134	9.30643	9.0906	9.35777	7.39039	9.59574	8.48194	8.00972
GPR34	3.23267	3.73594	2.63453	7.12362	5.10335	5.97357	4.8304	5.64846	5.1528	4.98401	7.09291	5.32264	4.74238	5.73645	5.77949	5.52235
GPR65	5.08246	4.38899	4.591	7.60015	5.77158	8.12589	5.48826	8.34129	6.49386	6.36659	7.93539	8.16861	4.99001	7.68829	6.36931	6.44162
GPR82	2.6024	2.82116	2.43506	5.26309	3.60663	3.68238	2.66824	4.38265	3.31665	2.68666	4.83947	4.76926	2.71759	3.64853	3.18132	3.25974
GPRIN3	6.39104	5.58938	6.06243	7.72571	6.61298	7.73406	6.06078	8.81568	7.05337	7.05168	7.81702	8.42055	5.97422	8.49194	7.14536	6.66929
GPSM3	5.6401	5.53617	5.86086	7.01263	6.45961	6.95696	6.42258	7.90565	6.74056	7.32514	7.13325	7.86942	6.35047	7.09222	6.62873	6.65902
GPT2	6.99465	7.4406	6.65858	5.01896	5.07199	5.06843	4.7911	5.27517	5.26217	4.94206	5.48401	5.19429	5.15404	5.14033	4.78478	4.72855
GPX7	7.33212	6.41811	7.14578	7.26945	8.19945	7.31086	9.14515	7.94445	8.97814	8.40573	7.96253	8.69759	9.26081	8.52787	8.84163	8.68276
GRAMD1B	5.61452	5.32734	5.59873	6.3646	7.12241	7.31096	8.01714	6.90659	8.797	6.52656	7.12797	7.37068	7.33518	7.26476	6.9181	7.26638
GRAP2	4.94029	4.80467	4.51472	6.22029	5.40739	6.81457	5.16063	7.21388	5.52185	6.1788	6.952	7.50239	4.60014	7.00535	5.43873	5.36277
GRIK4	5.26719	4.7762	5.57243	5.30738	7.80073	6.028	8.21196	5.61951	8.30531	5.98095	6.2337	5.47338	7.2922	6.96837	6.34842	6.71474
GSN	10.8355	10.6793	9.97281	9.14239	8.95838	9.29978	8.75205	8.99536	8.76657	9.60248	9.07229	8.68809	9.51244	9.9369	10.0694	9.51134
GSTA4	5.55151	5.85874	5.62916	6.87902	6.97282	5.86394	7.42047	6.14174	6.83013	6.80564	6.58764	6.11627	6.93856	6.33089	7.19225	7.09389
GTF2A1L	5.19418	6.02389	6.13106	4.68773	4.51447	4.57597	3.99466	4.59596	4.03407	4.56331	4.63612	4.21422	4.73811	4.91509	5.40206	4.65328
GTF2A2	6.16598	5.71963	6.01045	7.2272	6.98551	7.045	7.76373	7.39458	7.63756	7.94347	7.30759	6.76533	8.94241	7.54299	8.11284	7.92084
GTPBP4	7.55017	8.52683	7.84622	7.33469	7.01806	6.78994	6.21638	6.5804	6.59527	6.02919	6.45085	6.9934	6.00856	6.59199	6.17393	5.76989
GTSF1	3.25165	3.58535	3.52481	5.93462	3.83787	5.24477	3.86414	5.39211	3.77245	4.20174	7.39428	5.9061	4.02695	5.34003	4.83274	4.24374
GUF1	6.59596	6.78603	5.95055	7.53414	7.58456	7.48322	7.687	7.75712	8.09191	7.54415	7.59349	7.58018	7.88278	7.52719	7.30796	7.45279
GVINP1	5.67167	4.89085	4.61241	7.87606	5.96087	8.1962	5.44364	8.94922	5.55486	5.97531	8.43929	8.33138	5.14834	8.37859	6.33242	6.33836
GYG1	9.36207	11.4727	9.00611	8.99652	7.90231	7.92727	7.29523	7.96731	7.76231	7.56503	7.80993	8.00819	7.4578	7.9367	7.77224	7.39123
GYPC	5.66259	6.21724	5.00777	7.40171	5.97655	6.51667	6.21442	7.87691	6.59634	6.92305	6.78172	8.21215	6.43475	7.74725	6.89231	6.76572
GZMA	5.09746	4.85096	4.54559	8.57066	6.28128	8.28302	5.21637	6.91327	6.59572	6.1653	6.91184	7.15592	4.80518	7.40682	6.2206	6.53492
GZMK	6.95688	4.07897	3.6705	10.1088	6.24091	8.91896	4.46135	9.52961	7.25939	7.86325	9.34466	9.86973	5.68866	9.53623	7.52751	7.8986
H19	9.50168	11.6876	8.75342	9.26677	6.8138	6.71392	6.37184	7.85666	7.1777	9.00502	8.41739	6.43184	7.47432	8.93865	9.39901	7.65368
HADHB	10.0429	11.2161	9.58445	8.81479	8.90184	9.32722	9.18122	8.51572	9.06232	8.7232	9.02566	8.41112	9.14932	8.84935	8.88853	8.87205
HAVCR2	4.56607	4.76935	4.13576	6.63735	4.84409	6.72906	4.35022	6.76612	6.11775	5.44759	6.40826	6.30482	4.17673	6.99968	5.46326	5.52046
HCFC1	7.24095	7.67207	7.49448	8.17955	9.12259	8.28555	9.07542	9.07509	8.50961	8.19241	8.17653	8.6825	8.1732	8.63761	8.51779	7.6645
HCST	5.42484	5.37876	5.31131	7.14232	6.20629	7.97578	6.04482	7.84869	7.23711	7.39741	7.9464	7.59515	6.04384	7.9624	7.48836	6.21715
HDHD2	7.88655	7.04793	8.08218	8.10286	8.66863	8.39972	10.1798	9.25585	9.6308	8.78039	9.18926	8.67685	9.53393	9.15573	9.41273	9.64828
HECTD1	9.35686	10.569	9.37866	8.98892	9.12036	8.85838	8.97054	8.3207	8.56551	8.18451	8.88061	8.33544	8.51505	8.4848	8.66639	8.62527
HELLS	3.58971	3.44791	3.45733	5.31736	3.56939	4.32709	4.29777	6.22789	3.85374	3.89201	4.57699	6.28406	3.88679	5.02063	4.38416	3.21586
HERC6	5.62904	5.42101	5.17127	6.91441	6.48146	6.57946	6.54599	6.93045	6.67638	6.54721	6.37394	6.32276	6.29702	7.58066	6.54638	8.23763
HES3	6.01684	5.94658	6.22405	4.73436	5.05005	4.7802	4.98146	4.88871	5.06775	5.08294	4.99772	4.80054	5.15056	4.97	4.40685	5.31898
HFE2	5.83156	7.73622	4.77043	3.90818	4.11993	3.49158	4.82834	3.94148	4.63157	3.84816	4.37561	4.31672	4.35268	3.86169	3.85861	4.27719
HFM1	4.53756	4.06836	4.84143	2.5646	3.94503	3.22688	3.64183	3.23047	2.94346	3.67995	3.38993	2.77523	3.96638	3.53457	4.26039	4.10128
HGSNAT	7.61329	7.81343	7.6034	8.67871	9.37951	9.03547	8.99175	8.80147	9.4124	8.95727	8.73934	7.97655	9.131	9.22666	9.1327	9.15497
HHEX	9.54368	9.29645	10.1919	7.33269	8.6329	7.76146	8.4052	7.99394	9.06568	8.8828	6.98176	7.98737	9.44025	8.41442	8.73287	8.63301
HIBADH	9.83859	9.5193	9.67674	8.87561	8.98166	9.56035	8.3656	7.75813	9.21757	7.95495	8.43311	7.48478	9.04136	8.20898	8.62641	8.88339
HIF1AN	7.18801	8.0302	6.91235	6.53371	6.56792	6.48652	6.26544	6.43613	6.39157	5.77628	5.90683	6.78133	5.89219	6.35807	6.10417	5.65185
HIGD2A	8.33759	8.64814	8.12171	8.96873	9.33666	9.70947	9.62107	9.39361	9.78644	9.26939	8.85407	9.03159	10.4045	9.15708	9.93129	9.41576
HINT2	6.94148	6.94103	7.19212	6.71254	7.89399	7.31468	8.99642	7.98746	9.41642	8.59166	8.6293	7.8	9.60011	8.56887	9.45003	9.13872
HIPK3	10.2956	10.286	10.6902	9.6491	9.96898	9.00611	9.75334	9.10197	8.79972	9.04375	9.40453	8.55639	8.87834	9.29223	9.32771	9.03483
HIST1H2BB	3.92501	4.26719	4.34316	4.53677	4.83164	4.32145	4.94123	7.06858	5.54171	5.24294	6.86557	8.93894	4.90744	6.34267	4.94251	5.0139
HIST1H2BF	5.11386	4.96977	4.59891	6.70098	5.44065	6.05876	5.44668	8.91022	5.94594	6.80713	8.0423	9.33528	6.75436	7.51739	7.2936	6.69657
HIST1H2BH	6.72915	6.05756	6.12888	8.20882	7.32245	7.59414	8.19362	10.1533	8.66297	8.45023	9.79173	11.1563	7.81014	9.29169	9.26073	8.10678
HIST1H2BK	8.04059	7.33718	8.95133	8.4147	10.0138	9.17117	9.7342	9.56003	9.46551	9.30503	9.46528	9.30264	9.95316	9.50825	10.1215	9.89305
HIST1H2BM	6.17552	5.99615	6.32691	7.43541	6.34859	7.83437	7.61834	11.3162	8.9561	8.97949	10.6058	11.3938	7.67282	10.0627	9.72616	7.95235
HIST1H3B	5.06706	5.046	5.38101	6.97001	5.69713	6.73511	6.00094	8.80321	7.49551	6.89356	8.35369	10.4481	5.87257	8.34307	7.46748	6.28982
HIST1H3I	6.10457	6.05388	5.81837	8.18343	6.90957	7.67747	8.1485	10.8123	9.70647	9.12819	9.9652	11.6157	8.77403	9.87421	9.08504	9.14403
HIST1H3J	4.43995	4.26102	4.49723	5.29192	4.713	4.48722	4.55589	7.41735	5.40451	4.86285	6.35097	9.1365	4.43327	5.94745	6.07932	5.02577
HIST1H4B	9.68179	9.1269	9.77877	8.47018	8.05205	8.74503	7.33173	8.43967	7.83199	7.77823	7.84621	8.7062	8.00598	7.25885	7.89302	7.32709
HIST1H4C	10.0962	9.82732	9.93076	10.4282	10.4505	10.8668	10.85	11.4042	11.3491	11.4535	11.0179	12.6463	11.097	10.4861	10.9741	10.1826
HIST1H4E	7.12239	6.68728	7.10801	8.23307	8.54604	8.2149	9.43098	8.86099	9.05048	9.13189	8.41645	9.16076	9.49335	8.19853	9.73033	9.2929
HIST1H4F	6.3274	6.76053	6.23537	7.08073	7.47289	6.58699	7.17091	8.69817	8.31811	7.35431	8.44703	9.8245	6.43483	8.2567	6.63085	7.50772
HIST1H4L	5.07321	4.85118	5.26394	6.84927	5.80977	6.21467	4.95865	8.57148	6.99349	6.81587	7.4381	9.26961	5.5985	7.05068	6.71169	6.20428
HIVEP1	6.23649	6.80002	6.60115	7.90857	7.69144	7.77938	7.49013	8.46984	7.65216	7.75431	7.93821	7.95925	7.18232	8.34812	7.95213	7.14899
HLA-DMA	7.03326	7.19832	6.55496	9.79049	8.6319	10.2267	8.60097	10.3415	9.84293	9.63571	9.90747	10.3462	9.09228	10.5966	9.79955	9.69531
HLA-DMB	8.7591	7.9893	8.31038	10.3978	9.99332	10.8317	10.1884	10.7161	10.3387	10.15	10.0708	10.7339	10.0121	10.7085	10.0155	10.3968
HLA-DOA	5.06021	5.45126	5.26727	7.94581	6.51913	8.15228	5.76457	9.26728	7.7865	7.42832	7.91364	8.87826	5.78991	9.2369	7.3838	6.99666
HLA-DOB	5.15531	4.69205	4.3897	7.34253	5.14992	7.11227	5.06584	8.95303	6.30619	6.53219	8.565	9.15047	5.13117	8.13764	6.80583	6.15154
HLA-DPA1	9.76616	8.60665	8.88447	10.9841	10.6799	11.9616	9.00404	12.6203	11.4402	11.9851	12.5373	12.0519	10.9926	12.7699	12.0394	12.0898
HLA-DPB1	8.32091	8.31239	7.60098	11.6955	10.661	12.4307	9.40907	12.5951	11.8689	11.785	12.3143	11.5827	10.8448	12.9329	11.8856	11.99
HLA-DQA1	6.34789	7.59994	6.53493	10.7644	9.61402	10.1767	8.57985	11.7544	10.1869	10.6882	10.695	10.3994	9.67119	10.8561	10.0544	9.01336
HLA-DQA2	5.27502	5.90971	5.00019	8.18251	7.77314	8.60618	6.2994	9.49609	8.02118	8.45363	8.84531	8.24896	7.37454	9.54979	7.97061	7.62155
HLA-DQB1	6.34327	6.69591	5.40266	8.36795	6.58728	8.02999	6.05177	10.1469	7.7879	8.10328	7.73301	8.10721	7.74106	8.56347	7.34727	7.40884
HLA-DQB2	7.003	6.56069	6.15778	9.32942	7.69852	8.90751	6.74169	9.37216	8.84539	8.19849	8.1921	8.973	7.37239	9.27134	8.25615	8.11979
HLA-DRA	9.36123	8.66743	8.25989	12.6991	11.6567	12.746	9.72537	12.6582	11.9066	11.9325	12.3704	12.4501	10.6317	12.6842	12.0352	11.5689
HLA-DRB1	8.81466	9.12851	8.62845	11.4102	11.1519	12.0002	9.61524	11.9427	11.2095	11.066	11.1571	10.571	10.4093	11.9685	11.3124	10.3387
HLA-DRB3	9.04525	9.16058	8.67267	11.0861	11.2274	12.1398	9.58757	12.0783	11.4331	10.8672	11.2953	10.7038	10.1819	11.9834	11.3748	10.4549
HLA-DRB5	6.51326	7.08623	5.77522	7.95325	6.90682	8.57517	8.00876	7.76031	6.82196	7.62859	7.24058	7.5962	9.18521	8.3484	7.02368	7.38801
HMGB3P24	4.58068	4.82858	4.45755	4.30429	3.08609	3.23197	3.75081	3.52434	3.50704	3.66869	3.65808	3.8652	3.42613	3.49016	3.12673	2.99964
HMGCL	8.0521	7.90813	8.21921	7.52411	7.55879	7.84474	7.3191	6.72022	7.53523	6.39873	6.72923	6.80517	6.44182	6.58182	6.6329	6.80409
HMGCS2	5.10659	5.67074	4.86039	3.54613	4.34558	4.11498	4.93527	4.38012	3.6841	4.01404	3.89741	3.72754	5.16155	3.80513	3.7501	4.42748
HMGN1P26	5.95276	6.18897	5.87674	5.58214	5.14767	5.38436	4.64544	4.77412	4.85774	4.65881	5.14174	4.86551	4.71908	4.95183	4.18358	4.6687
HMGN1P36	8.13249	9.84356	8.00338	6.76923	6.92861	6.92898	6.32096	7.21674	6.66642	7.65852	6.62553	6.94162	6.96418	7.09718	6.69692	7.37331
HMGN2P20	6.20473	6.77594	6.32707	6.04661	5.63159	6.42699	5.22234	5.17441	4.9238	5.64163	5.78106	5.20312	5.41062	4.76319	4.7816	5.32405
HMGN5	3.98383	4.208	4.3267	6.065	8.05273	6.73962	6.00506	4.51397	5.70889	4.81277	5.48568	4.00325	5.24451	4.34938	5.14365	5.21866
HOOK3	10.3757	9.50416	10.4115	9.02972	9.11687	8.46236	8.8875	8.58439	8.31619	8.77069	8.59984	8.04382	8.47608	8.89338	9.28376	8.97696
HP	3.53098	3.78952	5.10291	5.42056	2.60241	2.81765	2.26365	2.66614	2.08148	2.89177	3.30755	2.51963	2.60024	2.93998	2.65939	3.29082
HPR	4.46687	4.9639	4.75164	4.43233	3.50014	3.66877	3.78676	3.94147	3.61616	3.21298	4.12566	3.53419	3.55749	3.57131	3.25076	3.46748
HPS3	7.48301	7.34563	7.53751	9.51059	9.40269	9.34937	8.66337	9.0556	8.27867	8.56423	9.1272	8.60341	8.22194	9.08323	8.78624	9.13119
HRC	6.76857	9.25187	5.56991	4.53334	5.00924	4.66912	5.04522	4.67876	4.77638	4.91946	5.28119	4.7994	4.98626	4.62485	4.59593	4.57616
HSBP1P2	5.79701	5.66966	6.13972	5.7142	5.32528	5.39385	4.42982	4.38179	4.76943	4.56193	4.26566	4.25785	4.8663	4.16481	4.25724	4.81401
HSD17B14	7.21993	6.5015	7.48318	5.40632	7.14024	7.12934	6.42997	5.01926	6.09916	6.24698	5.03744	4.82094	6.68441	5.73218	6.33418	6.17908
HSH2D	4.9811	4.78245	4.86633	6.59475	5.7189	6.08409	5.41797	7.16703	6.00932	6.0628	6.77193	7.74965	5.06804	7.08924	5.86517	5.72781
HSP90AA1	10.9851	10.7247	11.8218	10.838	9.95983	10.175	9.67602	10.4333	9.91531	9.84619	10.194	9.91905	10.2617	10.1604	10.2876	10.0256
HSP90AA2	8.30364	8.03915	8.82721	8.09485	6.93513	7.38954	4.71442	7.29068	6.5453	6.51713	6.9378	5.91777	7.40825	7.30065	6.98416	6.65495
HSP90AA4P	5.16579	4.69942	5.66214	4.37201	4.02394	4.04816	3.26373	4.02892	3.87356	3.74738	3.68339	3.97546	3.44597	3.76244	3.43606	3.63476
HSP90AA6P	6.79995	6.04119	7.65232	6.09115	5.22001	5.4593	3.40785	5.56766	4.5378	4.55397	4.62673	4.57093	6.45982	5.60538	4.88327	5.86447
HSP90AB2P	6.6739	6.85437	7.27396	6.33196	6.34623	6.09379	5.07139	5.74833	5.2396	5.54073	5.79707	5.12389	5.67543	5.56951	5.14022	5.68091
HSP90AB3P	8.46573	9.1645	9.26993	8.65735	7.74669	7.97007	6.20954	7.61584	7.14488	7.16761	7.02134	6.85582	7.9798	7.55538	6.91851	7.66817
HSPA1A	10.9243	10.9916	12.2866	10.0035	9.80287	9.46096	9.77628	9.02098	10.2957	9.65673	8.65905	7.89963	9.96565	9.82385	11.5877	9.91156
HSPA1B	9.69919	9.48542	11.3688	9.09381	8.85129	7.97081	8.70622	7.90622	9.27582	8.59528	7.64352	7.19419	8.44877	8.80308	10.6316	8.30019
HSPA6	7.32892	6.50165	8.53488	6.39963	6.42964	6.58204	5.75277	6.26875	6.04605	6.51532	6.33434	6.04275	5.98461	6.34539	6.69374	6.74496
HSPB11	6.50092	5.44576	6.68134	7.00243	8.06	7.72251	8.08296	6.78404	7.86055	6.90863	7.19633	6.99772	7.79197	6.63101	7.4164	7.5574
HSPB7	6.98726	9.45073	5.41449	4.36035	6.07969	5.64746	5.13374	5.03365	4.52255	5.15599	4.41106	4.71638	6.34587	5.49979	4.6322	4.57478
HSPE1P6	6.1555	5.8256	7.09276	5.86178	4.76916	5.36979	4.80945	5.41842	4.9071	4.85882	5.30865	3.74492	5.67715	5.13677	4.49754	5.2995
HSPH1	9.56339	8.99014	10.8279	9.35359	8.36877	8.58078	8.48123	9.10766	8.60879	8.03798	8.2754	8.39271	8.64886	8.43881	8.85053	8.3189
HTATSF1	5.62314	5.99336	5.60158	7.40763	7.31514	7.48151	6.78522	6.18029	6.66076	6.37164	6.38025	6.54459	6.81168	6.64722	7.12313	6.37772
HYPK	7.00432	6.93134	6.57309	5.35172	5.66253	6.38174	5.94074	5.83341	6.06382	4.94324	5.6956	6.39939	5.64119	5.75994	5.41436	5.6758
IARS2	8.23318	8.27772	8.14808	7.59548	7.22675	7.71074	6.7772	7.05116	7.55076	6.8104	7.575	7.44001	6.66311	7.55888	7.06746	6.73632
ICAM3	5.22361	5.01576	5.10404	7.9247	6.48659	6.67763	6.6537	8.63715	7.64398	7.24731	8.17377	8.86847	6.19597	8.27267	7.48166	6.90208
ICOS	3.04845	3.01336	3.23992	4.78272	3.5131	5.40095	3.38028	7.2268	5.78391	7.35398	6.95171	8.31731	3.31083	7.41809	5.35734	4.62138
ID2	8.08825	7.95941	7.69908	8.3896	9.11666	9.6354	9.78158	8.60101	9.88133	9.92605	8.48641	8.45913	10.7226	9.95196	10.3373	10.4283
IDH3B	8.839	8.89888	8.89144	7.20103	7.88868	7.67455	7.85497	7.4994	8.12568	7.27909	7.47138	7.86597	7.60281	7.57475	7.50888	7.57364
IDH3G	8.47484	8.69109	8.51714	9.30088	10.2131	10.3024	10.2083	9.27426	9.77353	9.86017	9.34709	9.21873	10.3587	9.53866	10.1814	10.2044
IDI2	4.62883	7.12139	4.06877	3.10543	3.27884	3.35626	3.1048	2.97826	3.26237	2.71968	3.53988	3.42895	2.92094	3.17019	3.02246	3.25462
IDO1	4.34919	3.55475	3.83246	7.13062	5.40825	7.72583	5.12109	7.55321	7.65461	6.79852	7.2067	7.38756	5.77268	8.12498	6.08961	5.64799
IER3	6.32841	6.47685	6.79482	7.61846	7.03924	7.83554	8.59478	7.86372	8.0166	10.0625	7.56317	9.45365	7.58291	8.09307	8.41425	7.53448
IER5	7.44673	8.09973	7.66215	7.2497	6.35054	6.34753	6.74336	6.37568	6.71655	6.85785	6.39573	7.13912	6.14682	6.60329	6.41636	6.15052
IFFO2	4.79092	4.98585	4.78883	6.68455	5.1921	5.11885	5.89137	6.2371	7.19608	6.2987	5.38125	6.41973	5.63239	6.19698	5.91962	4.60202
IFI27L2	6.71165	6.31842	5.93769	8.04578	7.50145	7.81738	8.01241	7.85842	7.6694	7.98865	8.02459	7.64172	7.88618	7.74682	8.01938	7.52135
IFI30	8.89622	7.99903	8.60073	10.9679	10.0071	11.3144	8.22363	10.5431	10.6703	10.1343	10.1901	9.90852	9.13282	10.6489	10.2471	10.383
IFI44L	7.293	6.5409	6.54658	8.26384	8.50415	9.29117	8.42215	8.70093	8.2324	8.88289	7.76194	7.63757	8.42997	9.49786	8.30124	10.7623
IFI6	9.15442	7.70301	8.80334	9.46683	11.1076	10.893	10.8574	9.6005	10.936	10.7012	8.59121	8.29836	10.9905	10.8901	10.919	11.7543
IFIH1	5.51533	5.25471	5.77269	6.97273	6.4154	7.203	6.17177	6.60743	6.68824	6.56905	7.51289	7.08632	5.94231	7.34135	6.07186	6.90703
IFRD1	7.30696	8.45256	7.51111	5.92071	6.1038	6.46958	6.5537	6.17062	6.55069	7.32032	6.12217	6.26269	6.1103	6.11235	6.5366	5.98219
IGBP1	9.57423	9.7049	9.4071	8.16696	8.20663	8.0272	7.85142	7.65149	8.02768	7.45601	7.97226	7.87079	7.81466	7.80555	8.24929	8.01522
IGBP1P1	4.57378	5.95077	5.56919	3.7473	4.21814	4.61277	3.57595	3.50309	3.51144	3.38843	3.6252	3.07901	3.38382	2.89293	3.49277	3.90797
IGF2BP3	2.55614	2.89175	3.11506	4.1955	4.23847	3.85955	4.65728	4.18153	4.02204	3.54864	4.64634	4.20045	3.76003	4.41003	3.455	4.02283
IGFBP7	10.5011	9.78133	10.2623	11.5535	11.6098	11.4517	11.1446	11.2304	11.2027	11.2502	11.0157	9.44488	11.9753	11.6618	11.6376	11.6863
IGHE	5.09507	4.95651	4.73539	6.34195	4.69616	7.157	7.58449	6.05315	6.27322	5.32089	6.59372	7.22936	6.2064	5.60036	5.16521	5.3411
IGHV1OR15-1	4.47694	4.35226	4.12658	10.1856	10.4106	9.8257	5.65279	10.5768	8.00151	8.04434	7.85784	9.27881	5.91028	10.6854	9.2279	9.71547
IGHV3-35	10.2076	8.69109	8.11044	12.1214	12.0093	12.0774	10.5049	12.3694	11.8166	11.5761	12.4412	11.687	10.3837	12.3356	11.921	11.8449
IGHV3-43	11.5182	9.53556	7.33496	13.504	12.9835	13.1993	11.6569	13.6851	13.1085	12.9186	13.7034	13.2912	11.763	13.6892	13.3571	13.2997
IGHV3-52	11.5752	9.34429	7.36127	13.5098	13.3203	13.5351	11.6733	13.773	13.209	12.9978	13.8998	13.0875	11.6436	13.7741	13.4389	13.3306
IGHV3-7	11.5327	9.58565	8.09063	13.4863	13.2554	13.3219	11.7176	13.6613	13.1983	12.9527	13.6693	13.2868	11.6262	13.6844	13.279	13.3141
IGHV3-73	10.3637	8.13778	7.41874	12.5343	12.3393	12.3234	10.1608	12.8214	12.2031	11.8232	12.7021	12.2045	10.3218	13.1275	12.1629	12.3169
IGHV3-74	10.6629	8.64265	7.68606	12.8677	12.4459	12.6476	10.9618	13.0526	12.495	12.0686	13.1279	12.5755	10.7582	13.3962	12.4871	12.6501
IGHV3OR15-7	2.9817	2.4741	2.92987	4.96099	4.62984	4.32948	3.45913	5.34019	3.72784	3.83153	4.77138	4.1691	3.12516	5.86409	3.72471	4.32269
IGHV3OR16-7	10.0113	8.03941	7.13404	12.461	12.0213	12.034	10.2789	12.9285	11.896	11.887	12.4545	12.0755	10.1198	13.0476	12.008	12.4868
IGHV3OR16-8	7.75978	6.15178	5.89466	9.94617	9.6439	9.91987	8.2497	9.82194	9.34442	9.0242	9.70156	9.45746	7.96726	9.97545	9.47216	9.38036
IGHV4-59	9.3084	7.68137	5.11201	12.8147	12.2364	12.5602	9.91986	12.5975	12.0026	11.6884	12.7486	11.797	10.1139	12.7307	12.1122	12.1719
IGHV5-78	5.04246	5.27416	5.38264	6.82149	6.47972	7.04584	5.57795	7.76915	5.56965	6.86839	7.46061	7.80442	5.37626	7.63347	6.98993	6.21765
IGJ	9.98164	7.72474	4.86415	13.1167	11.8494	12.2978	9.04884	12.2651	11.4081	11.5733	13.2289	11.7354	10.6358	12.4556	11.6617	11.7084
IGKC	9.21355	6.81877	5.19664	12.2938	11.7607	12.1252	9.79553	12.0325	11.6265	11.4267	11.9486	11.7761	10.4105	12.1923	11.8037	11.6493
IGKV1-13	9.27821	7.63355	6.21899	11.8008	11.7672	12.3915	10.0137	12.2536	11.6215	11.3556	12.1128	11.4732	9.90515	11.9345	11.949	12.1569
IGKV1D-16	9.89804	7.84022	6.86111	12.0881	11.9176	12.2897	10.8219	12.258	11.9307	11.5294	12.2539	11.9982	10.6333	12.2336	11.8376	12.0446
IGKV1D-27	6.627	4.59745	4.57932	10.7767	9.69123	11.2195	5.63428	9.96633	8.70354	8.84417	9.25045	9.49918	6.46085	10.3654	9.90008	9.58583
IGKV1D-33	9.2186	7.01473	4.75371	12.2441	12.1724	12.1583	9.43149	12.0621	11.0194	11.0918	11.9374	11.3458	9.75378	12.1589	11.4025	11.5216
IGKV1D-42	10.7197	8.67015	8.51433	13.1007	12.6185	13.0415	11.8378	13.3384	13.2011	12.768	13.5562	13.1166	11.4028	13.2992	12.9516	13.0744
IGKV1D-43	8.00249	5.75472	4.70212	12.0778	10.4904	11.9644	8.96737	11.5086	10.5127	10.0689	11.171	10.7656	9.149	11.1699	10.6254	11.0944
IGKV1D-8	5.18891	4.70342	4.67678	8.8257	5.44799	8.005	5.24771	7.09358	4.95626	6.17006	6.78342	7.0566	4.61256	7.2879	6.23923	6.25417
IGKV1OR2-108	5.10665	4.25665	4.34025	6.89205	5.80649	7.64771	4.57534	6.6241	5.90857	5.64466	6.11336	6.00136	4.92991	6.34998	5.33097	5.96003
IGKV1OR2-3	7.56849	5.62983	3.82252	10.7211	10.4105	10.901	8.9719	11.4785	9.69708	9.21874	10.9927	10.2796	8.24048	11.3825	9.89662	10.2603
IGKV1OR9-1	5.98378	4.33231	4.44011	8.63277	7.92279	8.68877	6.91103	8.39213	8.03393	7.41312	8.37372	7.86417	6.86243	8.08632	7.79529	8.16525
IGKV1OR9-2	6.25741	4.3306	3.70453	9.19461	8.51495	9.1097	7.2962	8.86213	8.61121	7.8611	8.75853	8.33043	7.23194	8.57202	8.38361	8.53732
IGKV2D-18	3.83575	3.64056	2.61866	5.43432	5.25286	5.90708	4.1784	5.82759	5.09545	4.99262	5.08782	5.24453	4.41727	6.13786	5.48952	5.2198
IGKV2D-24	6.58417	6.42668	4.79488	10.205	10.1593	10.631	7.56468	10.3642	10.1152	9.17853	10.0905	10.0312	8.84994	10.7153	10.0603	8.93807
IGKV2D-26	6.27814	5.05178	4.54861	9.8842	8.81766	10.0612	7.0622	10.0915	10.2579	8.06413	9.97883	9.58268	9.66304	11.279	9.91543	9.2523
IGKV2D-28	9.74472	8.25127	7.76207	12.9475	12.817	13.3818	11.1974	13.1383	12.9321	12.3191	13.0454	13.0373	11.7906	13.1979	12.8882	11.9583
IGKV3D-11	8.63746	5.674	4.54996	12.7738	12.2086	12.4817	8.61644	12.227	11.3803	11.6147	11.7623	11.3396	9.44716	12.3325	11.8077	11.9504
IGKV3D-20	7.87725	5.74286	4.91094	12.6115	11.9068	12.3812	8.54091	12.0881	11.2192	11.3469	11.9469	11.3888	9.40559	12.265	11.8086	11.515
IGKV3OR2-268	7.37597	6.03427	5.44547	11.8148	10.8683	11.1967	7.85964	11.3809	10.3667	10.4602	11.2523	10.679	8.68982	11.3513	10.8715	10.7108
IGKV5-2	5.00541	4.77338	4.86246	7.568	7.32839	9.67696	5.39163	8.24454	6.33191	5.72543	7.49557	7.8449	5.66558	7.48602	7.58744	5.93171
IGKV6-21	5.47737	3.90062	3.94198	9.85327	7.50851	10.1378	5.14487	8.38911	8.06056	6.77263	8.10559	7.88303	4.69924	8.96693	9.85307	7.48278
IGLV6-57	4.8864	4.3204	4.4009	8.24897	7.76231	7.51579	4.71471	8.12207	6.81242	7.2282	10.002	7.39244	5.37754	7.84354	8.27908	6.61743
IGLV9-49	7.21712	6.07737	6.55204	10.2412	8.43595	9.40244	6.81624	9.47195	8.18947	8.79083	8.94442	8.09513	7.44858	9.23728	8.72989	7.98235
IGSF6	3.72634	3.85896	3.59687	7.6483	6.6076	6.65332	6.31645	8.26548	7.78228	7.29736	8.08138	7.77283	5.54107	8.3827	7.64574	7.50769
IKBKE	5.39576	5.62525	5.69148	6.43304	6.7111	6.50225	6.76177	7.65481	7.01943	6.55835	6.44733	8.42417	6.22739	7.37017	6.43944	6.76945
IKZF1	5.29975	4.76639	4.32892	8.32084	6.15145	7.69435	5.07044	9.27521	6.15425	6.09991	8.40213	8.76721	4.53339	8.40191	6.48117	6.14819
IKZF3	5.9344	4.47104	4.88473	8.37349	6.03715	8.01085	5.35685	9.63789	7.16651	6.95804	8.87297	9.41557	5.00271	9.12557	6.96993	6.64505
IL10RA	6.54143	6.50756	5.34684	8.15683	7.2769	8.51547	6.87003	9.24217	8.30566	8.58924	8.80084	9.68187	6.25576	9.23022	7.97759	7.73914
IL16	5.99193	5.59475	5.52806	7.0239	5.96355	7.15315	5.54188	8.0793	6.38331	6.79602	7.89216	8.08087	6.06548	7.15769	6.93812	6.40023
IL1RL1	4.6632	6.21656	5.49698	3.79299	3.66371	4.42005	5.85767	4.16261	4.27101	4.9386	3.49834	3.70381	3.94461	3.77247	4.0664	3.87897
IL1RN	4.34822	4.19899	4.23123	6.60804	4.96017	6.37709	5.15423	4.59401	5.66793	6.09609	5.44957	4.31151	5.10557	5.13687	4.73467	4.48767
IL2RA	4.92299	4.98743	5.06787	6.68333	6.642	7.00351	6.38727	7.71014	6.58021	5.86309	7.60612	7.40879	4.92224	7.39133	6.59159	6.45092
IL2RB	4.97486	4.54157	4.93801	7.23664	6.2178	7.98178	6.12147	9.46217	8.13437	8.40691	8.01328	9.19808	5.8952	9.47692	8.14666	6.97674
IL2RG	6.32262	5.59301	4.92641	11.1583	9.18246	11.1355	7.01407	10.9653	9.16021	9.59966	10.2999	10.777	6.81642	10.4322	9.50225	8.58567
IMMP2L	6.28751	6.48599	6.45032	4.9706	5.77533	5.60647	5.14912	5.05797	5.08272	4.99708	5.04978	4.39994	5.17755	5.18149	5.11449	5.16075
IMPA2	7.78803	8.76934	7.43274	6.31108	7.33345	6.80993	7.09352	5.8689	7.94845	5.71561	5.33812	5.7264	6.3802	6.63761	6.32938	6.48239
INPP5D	7.08638	6.94502	6.56409	8.86958	7.58238	8.81687	6.9626	10.144	7.78916	8.40107	9.08853	9.96851	6.28057	9.32627	7.97845	7.47385
INSIG2	7.67274	7.34288	7.89156	7.56349	7.49416	7.34567	6.40106	6.50401	6.77454	6.3757	6.68662	6.45509	5.70449	6.65516	6.00452	6.27691
INSR	8.04316	8.43313	9.03592	8.10361	8.15307	6.69488	8.13408	6.91323	8.22699	7.17984	7.57287	6.34719	6.97066	7.51046	7.47163	7.29494
IQCG	5.06945	4.81258	4.5209	6.6989	6.41239	6.61911	6.4796	5.89857	6.56246	6.23931	6.54014	5.79975	6.52754	6.0274	6.81199	6.43508
IQGAP2	8.69459	7.11495	8.92351	9.77987	9.3471	9.06528	9.62045	9.05421	9.26359	8.59545	9.78238	8.57808	9.35205	9.53287	9.56527	9.32182
IQSEC1	6.48804	7.25504	6.86363	7.45532	8.38277	8.19406	8.31648	8.43829	7.80636	7.78076	8.13075	8.09085	7.45291	8.36237	8.17517	7.3701
ISLR	6.86392	6.82197	7.45991	7.44816	8.15481	7.92346	8.85146	8.35853	8.80149	9.13931	8.1656	6.51847	9.40347	9.33774	9.70186	9.1819
ITGA7	6.57422	8.44347	5.7165	5.28244	4.84946	5.78625	5.85104	5.81978	5.16602	6.14426	5.39321	5.50658	5.03786	5.67952	5.58666	5.53914
ITGAL	5.25628	4.74095	4.67056	8.21954	6.44899	7.96265	5.72268	9.19168	7.00888	7.38215	8.44269	9.34812	4.96667	8.79406	6.88747	6.28129
ITGAX	5.26627	5.11621	5.07634	6.94895	6.56436	7.37561	6.09678	8.79424	7.20133	7.61468	7.5685	8.72553	5.3211	8.31314	7.3795	6.50752
ITGB2	7.27676	6.64559	6.62793	9.02901	7.66609	8.61004	6.64879	9.84608	8.83192	8.08379	8.67968	9.75087	6.36542	9.88025	8.20615	7.8965
ITGB7	6.14535	5.2991	5.88081	7.4161	6.48845	6.99563	5.50882	8.23424	6.86037	6.67642	7.31598	8.12931	5.53152	7.82004	6.71148	6.15701
ITK	5.41635	4.56023	4.04082	7.65704	5.64331	7.77498	5.01169	9.05511	6.71684	7.0544	8.68228	9.72727	4.34346	9.14258	6.71733	6.14271
ITM2C	8.22669	7.01358	8.47321	9.82557	8.8276	8.94186	9.69768	9.98455	10.2567	9.34923	9.9381	9.50802	9.64748	10.143	9.90401	9.73103
ITSN2	7.60877	7.64907	7.93618	8.15168	8.39483	8.68554	8.95627	9.09453	8.92519	8.78136	8.83287	9.10737	8.79566	9.07116	8.91331	8.62167
IVD	9.63222	9.00612	10.0349	7.67527	9.39672	8.67633	9.21937	7.92385	8.47164	7.98213	8.26625	7.65392	8.57497	8.52108	8.80615	8.62587
JAGN1	8.39774	8.55624	8.53904	7.32492	7.70529	7.50977	7.22193	6.92606	8.0404	6.70134	6.95174	7.49579	7.14118	7.22902	7.22881	7.19372
JARID2	5.68897	6.51423	5.74026	7.23043	6.80694	7.10687	6.81064	7.80412	6.82827	6.95292	7.55111	7.54699	6.84521	7.73197	7.40808	6.97913
JMJD8	7.42565	6.70027	7.09456	7.80019	9.20584	8.81939	10.0281	8.57024	9.41568	9.14365	7.98	8.52828	9.68048	9.18764	9.40622	9.20007
JPH1	7.21181	9.55578	5.89838	5.84459	5.48224	5.4978	6.21565	4.91421	5.18602	5.24857	5.30019	5.11664	5.55604	4.93445	5.61488	6.24935
JPH2	5.88436	6.47906	5.41187	5.11069	4.87833	5.27794	4.64997	4.96761	4.77961	4.83218	4.8133	4.57803	4.78669	4.96503	4.5575	5.04031
JPX	5.31055	4.49351	5.83321	6.84069	7.55242	6.99732	6.06718	5.6002	6.00818	5.61157	7.40126	6.10775	6.42408	6.0398	6.59029	5.77514
JUNB	7.9834	8.54702	8.49192	8.19138	8.94089	9.49206	9.83479	8.60059	9.62678	11.0595	8.85452	9.30407	10.1857	9.95605	10.4725	10.0902
KBTBD12	4.31182	6.3585	4.42812	3.73629	3.5162	3.80831	4.35969	3.74355	4.15115	4.10432	3.65926	4.04105	3.89789	3.94086	3.84977	4.17496
KBTBD8	3.77108	3.13395	3.01275	5.63369	4.31579	4.95477	4.01194	6.61926	4.45802	4.6112	5.55786	7.08946	3.76765	5.29963	4.65815	3.99054
KCNA2	4.33602	4.01709	3.86907	6.22806	4.7218	6.19769	3.72354	5.31268	4.59178	4.69235	5.82664	4.69764	5.3769	5.9892	4.70923	5.05424
KCNA3	5.34057	4.71572	4.15865	8.91813	5.3494	7.26158	4.55771	8.5021	6.33696	6.49982	8.44095	7.82411	4.60694	7.88583	6.30647	5.86975
KCNAB2	6.07932	6.23493	5.22687	7.49899	7.02649	7.41293	6.42198	8.53339	6.97308	6.92599	7.02702	8.54882	5.69064	8.3139	6.93601	6.74479
KCNIP3	6.62518	6.21302	6.21889	6.724	9.51863	9.39518	9.00667	7.14793	10.0418	8.39949	8.67328	6.31009	9.49156	9.06105	8.30707	9.33349
KCNJ15	8.56358	7.10825	9.0351	9.88664	11.1808	10.6058	9.18447	8.9763	10.4185	9.53925	9.87694	7.65521	10.7869	10.1505	10.614	10.3959
KCNS3	6.08267	6.96621	5.24941	4.33085	4.94527	4.99545	5.15903	4.56242	5.30348	4.89222	4.52424	4.6856	4.65282	4.83967	4.80027	4.96743
KCTD1	5.72279	5.36986	5.49058	6.37236	6.57316	6.4142	7.71728	5.62271	6.97917	6.63764	7.4731	5.39826	6.53542	6.75181	7.17524	6.55193
KDELR3	5.70131	6.09586	4.81045	7.57618	5.79036	6.26382	7.45524	7.29901	6.05056	7.09127	7.45897	6.30892	7.35521	7.08897	6.71813	7.27815
KDM5D	6.8774	6.91277	3.93053	3.71756	3.8641	3.49378	3.24622	3.36672	3.49233	3.53963	3.59003	3.60587	3.81464	3.71537	3.13848	6.65584
KDSR	9.22865	9.24619	9.55646	8.56822	8.00175	8.06339	7.75571	7.29506	7.9682	7.72292	7.24084	6.80674	7.77996	7.62434	7.92295	7.71859
KHDRBS3	7.34562	8.0398	6.58958	6.70173	5.5374	6.22187	6.41678	6.42792	6.40605	6.18495	6.6846	5.68222	6.48835	6.50388	6.67257	6.12355
KIAA0040	5.62178	6.52856	6.58212	7.61616	6.99571	7.04317	7.12221	8.46659	7.31743	7.27108	8.07993	8.55003	7.08441	8.11586	7.5536	7.05685
KIAA0196	6.87073	7.26746	6.97276	8.29638	8.2955	8.13438	8.04792	8.06013	7.75577	7.51423	8.43471	7.77289	7.94653	8.18685	7.99276	8.26393
KIAA0368	9.74909	11.0198	9.28592	9.27239	8.76384	9.03529	8.92111	8.92924	8.99407	8.79107	9.3411	8.86426	8.69469	8.98601	9.05623	8.90212
KIAA1407	5.0345	4.24501	4.28324	4.72404	6.44673	5.87598	5.91141	5.42557	5.38969	5.54695	5.63062	5.76679	5.58913	5.18236	6.13077	5.69786
KIAA1524	3.22222	4.58137	4.32639	5.2071	5.16029	5.49124	4.39361	6.41629	4.84437	4.85585	5.52136	6.8653	5.08339	5.57846	4.94395	4.96177
KIAA1551	8.03882	7.72977	7.87808	10.42	9.29213	10.2667	8.18525	10.4846	8.07543	8.84021	10.2233	10.0149	8.2277	9.8181	8.72496	9.09014
KIAA1598	6.66187	5.60393	7.15642	7.3939	8.30045	8.3215	8.62005	7.47104	8.40893	7.7597	7.58775	6.67379	8.45348	7.9702	8.47289	8.30368
KIAA2026	8.3459	8.2737	8.38534	9.33287	9.86402	9.4472	9.88672	9.9883	9.35664	9.71578	10.2822	9.47478	9.8634	9.8836	9.9343	10.0458
KIF11	3.5803	3.36434	3.29945	6.24734	4.39309	4.95218	4.59207	7.23828	4.82313	4.17566	6.6287	7.32149	3.62873	5.96286	4.56479	4.68511
KIF18A	3.89491	3.17122	4.23947	4.50967	4.37928	4.68142	5.28124	6.22346	5.09582	5.31528	5.87921	6.07898	5.44334	5.64361	5.28178	4.75867
KIF1C	9.85399	10.8549	9.6643	8.32237	9.00568	8.66389	8.6002	7.45875	8.21135	7.89392	7.54839	7.22213	8.22843	7.96373	8.56552	7.87497
KIF20A	3.46663	3.25495	3.29419	4.92697	3.89426	4.32311	4.11325	6.44623	4.15468	3.66396	5.20479	6.4106	3.69747	5.09847	4.09394	4.00047
KIF20B	3.84499	3.62844	3.47793	6.39305	5.13547	4.76016	4.2988	5.92701	4.01368	4.38175	5.54369	5.97724	4.49215	4.96622	4.71867	4.73251
KIF22	6.23803	5.7035	6.43321	6.83085	7.69161	7.39721	8.03372	7.88093	7.4756	7.25219	6.9169	8.23562	7.37219	7.42829	7.48189	7.43953
KIF5B	7.60343	7.90315	8.12811	10.1366	9.95183	9.78193	10.1725	9.96059	10.1466	9.81741	10.407	9.70307	9.72795	10.1126	9.98043	9.71676
KLF10	8.95586	9.35785	9.46699	7.88335	7.07286	7.57391	8.87685	7.28648	8.48777	8.59601	7.29229	7.15978	7.73131	7.46616	8.00068	7.47098
KLF15	6.90601	8.69803	7.2999	4.8183	6.76277	5.79095	6.5221	5.27803	5.38577	5.67152	5.88194	5.06418	6.2813	5.85071	6.42282	5.7269
KLF6	6.32327	7.7871	6.55694	8.03748	8.42143	9.27393	9.25281	7.68593	9.16535	9.82593	7.92305	8.60269	9.00394	9.47598	9.83959	9.33408
KLF7	7.13422	7.95702	6.69636	9.65852	10.0303	10.1422	9.10327	9.01788	8.81286	9.219	9.83039	8.00147	9.0672	9.1823	8.999	9.39712
KLHDC2	10.2544	10.0523	10.1916	9.21571	9.38429	9.38859	9.3163	8.48266	9.483	8.79117	8.99979	8.57635	9.21347	8.78033	8.94568	9.55975
KLHL21	6.46471	7.22488	6.3483	5.3681	5.7698	5.34954	6.14148	5.56451	5.82427	5.44697	5.76613	5.93901	5.25178	5.52911	5.70006	5.83535
KLHL24	9.44236	9.83689	9.65004	8.6169	8.81869	8.13451	8.43636	8.49178	8.20217	8.46268	9.17785	8.18811	8.38296	8.81505	8.60408	9.16007
KLHL30	5.83331	8.45286	5.36683	4.58108	5.05075	5.26549	5.172	4.87092	4.79697	4.74983	4.57606	5.07449	4.8819	4.42258	4.49731	4.71924
KLHL34	6.45106	7.1123	6.82752	5.95409	5.66211	5.76051	5.61803	5.65462	5.7978	5.81573	5.43614	5.63226	5.33621	5.65924	5.30525	5.74645
KLHL38	6.01403	8.11489	4.08951	3.83381	4.01862	3.70865	3.73153	3.84995	3.66267	3.48941	4.08238	3.48019	3.81332	4.15299	3.35734	3.3965
KLHL40	7.02948	8.93751	5.48515	4.94878	5.28883	5.04127	5.09275	5.14921	5.11471	5.10557	4.85242	5.31336	4.84004	5.08968	4.41437	5.27524
KLHL41	10.8499	12.2167	7.1004	3.67916	3.99022	3.73997	5.49941	4.03683	4.25157	4.35184	4.41249	3.82842	5.02072	4.29743	4.37311	4.83843
KLHL6	6.44168	5.9888	5.88208	9.4464	6.94603	8.42278	6.02719	9.93269	7.46747	7.28818	9.89422	10.0357	5.72044	8.84393	7.7881	6.79654
KLK9	6.36081	5.82534	5.87646	4.98415	5.27271	5.41616	4.57683	5.11698	4.97537	5.43473	4.9254	5.13194	4.95489	4.78923	4.6831	4.79451
KLRB1	4.00834	4.10976	3.53638	6.64479	4.50075	6.24166	4.29372	5.50869	5.21516	5.44195	6.26754	6.24955	4.07131	6.21562	5.23475	4.85381
KLRC4	4.16505	3.72731	3.44073	4.59409	4.16174	6.90132	4.10195	5.5942	4.44386	5.01562	6.03454	5.68711	3.84149	5.7701	5.16296	4.75728
KLRC4-KLRK1	4.38333	3.67295	2.95425	6.76889	5.28723	7.51806	5.01961	7.06845	5.4451	5.91434	6.68728	6.76607	4.21453	7.20445	5.89562	5.9763
KLRG1	4.29576	3.43226	3.12769	5.81838	4.16919	5.62091	4.24146	6.24873	4.04161	4.80451	5.07327	6.68285	4.04142	6.6892	5.21964	4.58082
KMO	3.08382	3.50587	3.61812	5.46652	3.99542	4.47555	3.15718	7.41339	4.3743	4.17513	5.27183	6.82716	3.59797	5.66762	4.35906	4.54882
KNOP1	7.10506	7.16846	7.16182	6.59443	5.85905	6.72071	5.88625	5.68191	6.37102	5.20135	5.43918	6.3447	4.9276	5.69078	5.77909	5.5027
KNTC1	4.5541	4.48776	4.66578	7.31019	4.84888	5.80218	5.07009	6.75957	5.18893	5.60387	6.7193	7.10215	4.46541	6.07247	5.47231	5.0541
KRT18P11	7.29041	7.05829	8.23919	5.03989	6.73811	6.93774	6.86587	5.82598	7.23185	6.50996	6.2469	5.6642	7.42962	6.47652	7.07214	6.68851
KY	5.39842	5.37764	4.85299	5.43155	6.63891	6.09884	5.97889	5.85707	5.75214	6.77609	5.67115	5.63157	6.45957	6.83926	7.04876	6.59728
KYNU	4.63131	4.91651	3.7037	7.49883	4.66715	6.46275	5.32149	7.6974	5.66859	6.37393	6.62241	7.4301	4.53113	7.14031	6.00384	5.62323
LAIR1	5.1437	5.85046	5.25086	7.87746	6.87418	7.6617	5.4966	8.15116	7.16934	6.66109	7.24731	7.71663	5.34703	8.12293	6.83711	6.55616
LAMA2	8.25848	9.43187	7.00895	6.33688	4.96695	6.71951	5.11612	6.35187	4.72812	6.44495	7.17822	4.90034	6.90556	6.46643	6.9589	6.22655
LAMP5	3.53366	3.97018	3.88108	6.33511	6.0739	5.01646	5.10048	6.40727	5.36471	5.44807	5.97525	6.28429	4.66249	5.69576	4.69366	3.55433
LAPTM5	8.76776	8.94876	8.00542	11.5102	10.3813	11.4047	8.87248	12.2338	10.5406	10.9849	11.2514	11.829	8.81957	11.6906	10.6047	10.5455
LAX1	4.66391	4.34299	3.69232	9.04551	5.30017	6.69966	3.79154	7.70851	6.37877	5.68535	8.05972	7.51574	4.58715	7.0078	5.65344	5.41807
LBP	6.68724	7.30272	5.50151	6.90087	3.87815	3.71097	3.93782	4.85633	3.87082	4.43074	4.26915	4.55985	4.04818	5.15069	4.26628	3.92157
LCK	6.28457	6.0897	6.02675	7.22122	6.38674	7.48761	6.36832	8.71724	7.30028	7.16248	7.59236	9.53912	5.91546	8.15689	6.95688	6.85119
LCP2	6.33268	6.20137	5.65711	9.76804	8.49296	9.90467	7.47283	9.6606	8.38412	8.85445	9.19456	9.66105	6.44333	9.55398	8.32929	8.02621
LGALS9	4.04729	4.18218	3.31691	6.97696	5.4622	6.61151	4.93785	6.23227	5.84266	5.703	5.93256	6.83663	4.61348	6.04589	5.70236	5.86963
LGALS9C	5.94346	6.51661	5.4806	7.48323	7.43278	8.20116	6.52083	8.60675	7.207	7.86775	7.28006	8.22704	6.39563	7.96422	7.11881	7.43145
LHFP	7.67275	7.95385	6.86538	10.1218	9.80442	10.3629	9.61594	9.32032	8.79181	9.39776	9.893	7.57665	9.56995	9.98035	9.92962	10.2851
LHFPL1	5.58752	4.64862	6.39123	4.47281	4.73884	3.64568	4.40508	3.89085	3.81903	4.02618	3.3312	3.83258	4.15189	4.67759	4.49532	4.16509
LILRB1	4.8644	5.26723	5.00489	7.53653	5.62549	6.41924	5.67369	7.75663	6.66242	6.22821	7.45414	7.61214	4.93399	6.96448	6.21452	6.19191
LILRB4	4.83541	5.5131	4.99537	7.43871	6.67956	7.56812	5.79304	7.71142	7.93311	6.8965	7.41879	8.0171	4.94887	7.91892	7.53839	7.06271
LINC00152	7.162	7.26158	7.05918	8.62186	7.29512	8.55548	7.78784	8.75278	9.03699	9.27832	8.62418	9.21059	8.85251	8.50508	8.51495	8.6585
LINC00174	5.11942	4.53734	4.83205	4.70722	7.0094	6.37398	7.33508	5.98341	6.0461	6.50692	5.82316	5.71955	6.6378	5.70081	6.48547	6.24309
LINC00266-1	5.60684	5.27557	5.07939	5.6237	5.96089	6.28922	6.97614	6.58536	6.35252	6.48988	6.55184	7.03045	6.64013	6.35136	7.03641	6.55561
LINC00467	5.07744	4.87141	5.31357	6.49987	7.07696	6.49229	6.92031	5.85154	7.13124	5.9336	6.93021	6.27881	6.98898	6.24359	6.80646	6.89682
LINC00665	4.67845	4.47244	5.02117	3.93955	5.74772	5.51307	6.81458	6.08126	5.81348	5.51401	5.48225	5.3571	6.58742	5.45967	6.19288	6.59674
LMAN2	9.46872	9.06252	10.1928	10.4357	10.4757	9.76387	11.2864	11.2549	12.1607	10.7402	11.2517	10.4977	11.2048	11.3054	11.2528	11.6138
LMF1	6.55298	6.01334	6.64428	6.81188	7.24699	6.91019	8.17622	7.76011	7.9451	7.60098	7.43208	7.85499	7.37755	8.09609	8.26355	7.22996
LMF2	6.7012	6.69506	6.67522	7.15652	7.80578	7.67857	8.42014	8.16722	8.12569	8.04285	7.26168	8.19828	8.28957	8.17215	8.44458	7.68918
LMOD2	6.0921	8.4388	4.41566	4.08504	4.16215	4.31478	4.18695	3.63466	3.71546	3.77879	3.81321	3.71094	3.81759	3.84073	3.38984	4.01446
LMOD3	6.26262	8.57714	2.85035	2.32823	2.14658	2.74956	2.70899	2.41757	2.40619	2.62325	2.7192	2.79978	2.65469	2.38643	2.7004	2.58903
LOC100128816	5.33225	4.91922	4.39414	5.83782	4.92366	5.73595	5.28705	7.47995	5.63899	6.45169	7.48706	6.94696	5.62594	6.93312	5.98514	5.2682
LOC100133315	5.89113	4.81296	5.34667	5.76453	6.3154	6.51165	7.24643	7.20957	6.62518	6.59143	6.79231	7.27205	7.09593	6.88675	7.1669	6.84096
LOC100134091	8.2883	7.78069	7.77836	8.77374	9.38694	8.35162	8.72776	9.22799	8.48612	8.43737	9.06654	8.75497	9.56884	9.29812	9.33569	9.68533
LOC100287497	4.86384	4.97689	4.47281	5.00954	5.82784	6.40592	6.82716	7.46063	5.77073	6.75469	6.66477	7.23665	7.29413	6.16518	7.30273	6.54505
LOC101927180	5.20573	5.66706	5.37422	6.28635	6.92425	6.81587	6.95072	6.45776	6.55912	6.46248	6.6409	6.42807	6.75565	6.29009	6.46497	6.71331
LOC101928841	5.90186	9.13962	5.73339	4.50436	4.63481	4.80164	4.80841	4.97694	4.81657	4.621	4.53141	5.16399	5.07881	4.38507	4.48295	5.04649
LOC102724453	9.55218	8.37552	7.542	12.6922	12.6436	13.2781	11.0671	13.0302	12.7744	12.0543	12.842	12.9674	11.6791	13.1166	12.6811	11.726
LOC102725104	4.2361	3.50365	4.22801	5.27399	5.28004	4.39616	5.22577	5.52041	4.70407	5.3923	4.96938	4.81733	5.7697	4.98257	5.93187	6.27095
LOC151760	3.82274	3.71564	3.72474	3.5361	5.00327	4.76383	6.26472	5.40927	5.19936	4.88264	5.83099	6.86576	4.97453	5.36972	4.95641	5.48081
LOC441268	9.70145	9.06238	9.52008	8.50665	7.98387	8.93061	7.72404	8.25651	8.08243	8.66979	8.47725	8.24004	8.36734	8.13504	7.61434	8.36018
LOC642131	6.59123	5.50513	4.60344	11.7699	10.7825	11.0092	6.28103	10.4726	9.01474	9.37304	10.714	9.02302	8.02264	10.709	9.32801	9.66867
LOC642533	8.35523	7.60915	8.31004	8.74608	10.6074	9.8319	9.69604	8.51851	8.44705	8.75777	10.2043	8.25175	9.63193	8.73686	9.53691	9.67159
LOC642648	8.42103	7.99526	8.31512	7.54864	7.35218	7.35318	7.33285	7.36653	7.21798	7.3674	6.98055	7.05267	7.22532	7.27789	6.88219	7.15497
LOC643659	4.99814	7.3866	4.89855	4.38798	4.43254	4.2217	4.33615	4.60716	4.16178	4.54456	4.51261	4.29424	4.44183	4.305	3.98522	4.13881
LOC646903	5.91314	6.78764	5.67718	4.26848	4.38179	4.58025	5.0098	4.47885	4.6348	4.5646	5.068	4.03528	4.77494	4.60876	4.82577	4.13366
LOC654342	6.86174	7.30845	6.71354	7.83596	7.74365	8.1512	6.988	8.82806	8.07373	7.84594	8.68564	9.10052	7.22832	8.63901	8.64573	7.44664
LOC728323	6.8281	6.27675	6.19065	7.39049	7.47313	7.48126	7.77952	7.94852	7.45935	7.58624	8.12249	9.12523	7.96507	7.5525	8.4532	7.71627
LOC729468	8.14443	8.76008	7.03631	7.00519	6.43237	7.15698	6.59948	6.71789	6.60433	6.98313	6.82219	6.66984	6.62695	6.97547	6.9039	7.04154
LOC93622	7.05646	6.94876	6.94128	6.22436	6.29815	5.96048	6.01198	5.83626	5.71492	6.08072	5.77989	5.90369	5.81823	5.72422	5.82624	6.25872
LONRF2	7.93156	7.74528	7.66231	5.96175	7.06089	7.44389	7.28759	5.6888	7.83729	6.71239	6.56499	5.61026	6.21396	6.46707	6.31509	6.10875
LPAR5	5.44998	5.4882	5.90399	6.42733	6.96304	7.32261	6.23059	7.74922	7.01348	6.48718	7.07832	7.68478	6.22333	7.06897	6.83533	6.5166
LPHN1	5.74246	6.30978	6.25763	6.53803	8.23382	6.58874	8.3605	7.36032	8.13519	7.63136	7.02293	6.80001	8.10389	7.67983	8.18958	7.36456
LPHN3	5.15885	5.74066	4.72746	3.64047	3.3253	3.6602	3.49598	4.7457	3.54376	4.80996	4.38477	3.74388	4.40663	3.7459	3.56992	3.93812
LPIN1	8.51759	10.9798	8.50512	8.36065	7.59363	8.07483	7.66477	8.47548	7.22235	7.72167	8.261	8.78046	7.16994	7.85767	7.78611	7.86024
LPL	7.14967	10.557	6.17044	6.42524	6.15051	6.25868	5.9906	5.77747	6.10481	5.51225	6.59447	6.02961	5.29427	5.76127	6.00383	5.412
LPXN	6.0469	5.95721	5.83862	7.94299	7.51254	8.31876	7.56571	9.70998	8.15829	8.23418	8.84806	9.49217	7.45776	9.27618	8.2014	7.98637
LRCH2	5.91173	6.00454	6.33239	4.5106	5.69484	4.79104	4.92783	4.4725	5.33188	5.18363	4.46458	4.45587	5.43842	5.10108	6.16162	5.36011
LRIF1	5.59056	5.82672	6.26913	7.3834	7.12074	6.57364	6.91832	7.22808	6.40935	6.53869	7.17452	6.72015	6.87838	6.84999	6.89204	7.05839
LRMP	5.87202	5.33374	5.37331	8.77923	6.42398	7.88558	5.97663	10.1167	9.15228	7.59433	9.28176	10.4519	5.84192	8.72267	7.61019	6.59812
LRRC16A	6.95109	6.7127	6.48144	7.92649	8.26447	8.30946	8.62023	8.04554	8.07901	8.12428	8.75899	7.49322	8.41105	8.47647	8.50154	7.92439
LRRC37A2	7.93613	7.22408	7.91907	8.33662	9.09242	8.71304	8.39501	8.95384	8.10981	8.55133	9.19316	9.26012	8.38997	8.68792	8.88995	8.86532
LRRC37A4P	8.43239	7.95203	8.34144	9.98381	9.95785	9.64965	8.79115	10.1249	8.67694	9.62874	10.1104	10.4689	9.02235	9.86415	9.35732	9.95275
LRRC37A6P	5.0651	4.3152	3.55432	4.50783	6.54231	5.15823	6.57143	5.02098	5.54729	5.54146	5.67713	4.53649	5.76923	5.80268	5.4598	5.829
LRRC8C	6.43805	6.52161	5.51472	7.38449	6.78429	8.22111	6.68032	7.61675	6.69527	7.33729	7.79399	7.76305	6.81246	7.83616	7.30515	6.96838
LRRCC1	6.22215	5.70959	6.54833	6.83411	8.07692	6.6335	7.88619	6.67796	7.33377	7.05921	7.63154	6.7067	7.8453	7.33532	7.88363	7.5903
LRRK1	5.92164	5.97754	5.86684	7.7913	6.3204	7.21319	6.16016	8.58375	6.94474	7.1829	8.5343	8.76703	5.94024	7.95541	7.17458	6.5755
LRRN3	5.18404	4.18441	4.92246	4.44843	8.02436	6.62053	9.00093	6.72921	5.87002	8.12116	7.28727	6.35488	8.28129	7.78584	8.63399	8.8579
LSG1	6.77792	6.76516	6.70225	8.96629	8.95621	8.66074	7.88649	8.25405	8.21631	7.26592	8.08047	8.01179	7.88324	7.85083	7.85067	7.64386
LSM10	8.02721	8.61953	8.10194	7.02564	6.88808	7.07744	7.42684	7.34812	7.86849	6.93755	7.31937	7.4692	6.82672	7.04141	7.00411	6.90882
LSM12	8.52937	8.79679	8.83122	8.7603	9.69352	9.47772	10.3431	10.1186	10.381	9.914	10.2537	9.82611	10.5496	10.0303	10.2552	10.501
LSM3	7.52435	7.50819	7.99519	9.02298	9.87123	9.05319	9.98284	9.30686	9.43958	9.26877	9.08791	8.30781	10.2104	8.73076	9.52154	9.5809
LTBP1	7.4489	8.40389	6.61353	7.03099	5.66658	6.00456	5.22252	6.94817	5.54616	6.32334	6.92656	6.18985	5.89373	6.6752	5.97622	5.64913
LY6G5B	6.37747	6.11698	6.16476	5.91007	7.55464	8.75216	8.60576	7.93254	7.05253	8.13852	7.60396	8.21343	7.52524	7.23571	8.0091	7.82014
LY9	4.74049	4.81904	4.50569	7.82362	5.62012	7.22696	5.38774	8.27796	6.35589	6.63566	7.74104	8.39627	5.14383	7.87308	6.53446	5.86667
LY96	3.27346	3.84188	3.15576	6.34741	3.5588	4.09329	4.19116	6.77287	5.93519	6.75945	7.44884	5.81302	3.58331	6.68533	6.00836	5.88703
LYN	7.56838	7.52167	8.58201	10.0899	8.64265	9.23331	8.0127	10.1689	8.50762	8.78909	9.53069	9.70903	7.9112	9.72101	8.79498	9.02171
LYZ	7.57438	6.45497	5.7982	11.7014	10.9595	11.6373	8.73235	12.0651	11.3221	11.6051	11.3117	11.5028	9.23952	12.2102	11.2684	11.5752
MACROD1	7.37465	7.56693	6.96719	5.82976	6.4908	5.76325	6.51993	5.70909	6.31301	6.23677	6.01353	5.59684	6.32859	5.94775	6.12851	6.24373
MAGED1	8.45042	8.20498	8.58737	8.52985	9.60385	8.81875	10.6983	9.4933	10.5387	9.85686	9.41402	8.49686	10.4841	9.81116	10.1923	9.98379
MAGI3	7.16186	6.56493	7.51889	7.41627	9.0713	8.30658	8.62505	7.38923	8.71204	8.13902	7.92509	6.85595	8.12328	8.18298	8.51989	8.30729
MALL	6.93885	7.07615	6.5684	9.30857	8.49845	8.54683	9.90486	8.40657	9.4252	9.38281	7.83729	7.26905	9.54781	9.1576	9.13264	8.61724
MAMDC2	6.72429	7.66008	6.84271	5.43013	5.53161	6.12605	5.26313	5.08985	4.70883	6.65076	4.13011	4.12633	6.17406	5.42267	8.25243	6.78018
MAML3	6.01826	5.61169	5.59343	6.79576	7.58164	6.96516	7.60032	6.68496	7.16458	6.67754	7.3161	6.40765	6.86873	7.07194	7.05492	6.88967
MAN2B1	7.5646	7.21645	7.1209	8.82677	7.74924	8.15616	8.15237	9.30396	8.2946	8.31689	8.78399	8.88865	7.27189	9.20891	8.50827	7.92623
MAN2B2	7.25555	6.83326	7.53097	8.06396	9.11289	8.06927	9.02344	8.45884	9.24326	8.32722	8.09043	8.30082	8.54026	8.97179	9.20833	8.5026
MANBAL	7.79197	7.2748	7.95361	8.30489	9.13781	8.5025	9.42774	8.02696	8.99437	8.61899	8.10597	7.49864	9.76024	8.88338	9.25854	9.53386
MANEA	6.89358	7.2832	7.31288	9.95078	8.94912	9.01737	8.31754	8.72953	8.44607	7.63905	9.90151	8.14273	8.42954	9.11108	8.28179	8.55657
MAOA	10.2039	10.7373	10.9012	9.04519	9.43745	8.96856	9.45013	7.77756	9.43011	8.39185	8.29818	6.49303	9.32487	8.82305	9.08425	9.04422
MAP4K1	4.96978	5.27793	5.07394	6.68347	5.75752	6.96472	5.01973	8.12513	6.24293	6.56882	7.59479	8.80431	5.20285	7.05471	6.46503	5.63855
MAP7D1	8.44408	8.66687	8.29477	7.38691	7.50629	7.36351	7.34507	7.47782	7.59947	7.88402	7.0197	7.62907	7.07348	7.31045	7.36322	7.18018
MAP9	3.8878	3.83415	4.58538	5.43205	5.91822	5.4505	5.68885	4.72498	5.69385	4.92002	5.60554	4.3001	5.42164	4.853	5.26496	5.40793
MAPK12	6.923	8.35647	6.25537	5.62032	5.38705	5.66002	5.78383	5.95094	5.82684	5.66327	5.67568	5.966	5.69472	5.93686	5.43581	5.83176
MAPK1IP1L	8.30131	8.76614	8.71519	9.43205	9.97297	10.0325	9.90232	9.61148	9.69725	9.86859	9.27807	9.1905	9.73233	9.51447	9.65961	9.51634
MAPK4	5.19908	5.28008	5.43053	5.37536	6.61505	6.46577	7.55523	5.52223	6.23417	6.76431	6.64629	5.00855	7.57743	6.91391	7.45736	5.98508
MAPT	5.5754	7.19606	4.70276	4.68069	4.32695	4.43358	4.6356	4.32567	4.87322	4.84889	4.49702	4.80406	4.31297	4.56565	4.3552	4.33003
MAST3	6.5602	6.23338	6.25461	7.18054	7.24176	7.5495	7.68054	8.57422	7.64261	7.55324	7.29354	8.66163	6.94864	7.70443	7.63306	7.0373
MASTL	5.69994	6.112	5.90088	6.84138	6.76352	6.49595	7.47224	7.88969	7.37541	7.00093	7.43254	8.03653	6.39146	7.42103	7.2164	7.14708
MAT2A	10.7147	10.1229	10.0014	10.4317	12.0109	11.5507	11.5287	11.1015	11.2415	11.1852	11.2516	10.7552	12.1158	11.4972	11.7122	11.5705
MB	6.89304	7.28161	5.58521	4.86556	4.77583	5.06716	4.77855	4.84451	5.5678	4.85285	4.81341	4.64956	4.95012	4.82489	4.61763	4.90273
MBD6	6.79479	6.88875	7.12633	6.85274	8.28797	7.86939	8.92896	7.83833	7.79368	8.4773	7.65782	7.7815	8.25932	7.5604	8.22328	7.89323
MBNL3	6.51072	6.07364	6.57231	8.4458	8.02982	7.78821	8.06706	8.8624	7.77717	7.90976	8.73253	8.71855	7.83516	8.50554	8.17225	7.70842
MBOAT1	6.1413	5.27824	6.28389	7.32224	7.37669	7.84808	7.85866	7.49567	7.55959	7.88883	7.88859	8.14653	7.02546	7.65773	7.79978	7.95518
MCAT	7.98216	7.73908	7.9167	6.37569	6.76052	6.36305	6.91299	6.29461	7.18539	6.54835	6.21413	6.36997	6.87777	6.43626	6.73892	6.5168
MCOLN2	4.73936	4.31739	4.30909	5.60204	4.81582	5.48969	4.96697	7.49876	5.46896	5.97952	6.68366	8.10478	4.72875	6.6736	5.50339	5.24734
MED24	7.14096	7.16838	7.07728	7.98041	8.64906	8.09285	8.50397	8.50725	8.43091	7.83002	7.96703	8.59685	8.01796	8.44139	8.49032	7.65205
MED29	6.63361	7.16947	7.23702	7.16748	7.98249	7.36803	8.58516	8.01202	8.7237	8.26853	8.00129	8.32068	8.20617	8.33942	8.39347	8.06112
METTL5	9.36728	9.26653	9.55587	8.78079	8.13443	8.31371	7.32253	6.98459	7.46003	6.97073	7.00778	7.54214	7.26904	7.24867	7.15924	7.37871
MFGE8	9.5545	10.0593	9.14004	9.17108	8.78026	8.75336	8.3914	8.9108	7.56573	8.24201	8.56405	8.70131	7.86415	9.08698	8.40431	8.5384
MFSD2A	5.84653	5.52849	5.88132	7.20177	7.84061	6.94906	8.37747	7.44846	6.61498	6.54566	7.45648	6.61595	9.31818	9.27886	7.32887	6.05497
MGAT4A	7.19474	6.37603	7.1395	8.4991	7.15834	8.26858	8.01872	8.50795	7.8168	7.76882	8.82209	8.62593	7.34916	8.64088	8.09386	7.82147
MGC70870	5.38028	4.56795	6.13487	6.68194	7.02347	7.2223	7.11091	7.10242	6.53393	5.86046	7.01926	7.02408	6.66921	6.70741	6.24208	6.5556
MINOS1	9.57481	9.47775	9.65558	8.92181	8.70447	9.65944	7.06832	7.60592	7.62767	7.63512	7.99634	7.44853	7.54308	7.49272	7.32274	7.15622
MIR149	6.87982	7.169	6.43888	6.08854	5.92335	6.26903	5.85573	5.45812	5.94346	6.27109	5.89732	5.88926	5.48979	5.61277	5.44353	5.48402
MIR186	3.25257	3.40021	3.25611	3.14943	4.21003	5.02444	5.3332	4.96061	4.74319	6.27174	5.98279	6.42079	6.51852	5.02712	5.96916	6.21386
MIR21	4.48878	5.41055	5.14513	4.63119	5.27232	7.43047	7.36944	6.01039	8.88892	10.2685	7.06957	8.29038	8.87602	7.26436	9.7331	7.85818
MIR221	3.98432	3.57781	4.06813	4.33674	6.40343	5.74591	4.05967	5.13479	3.31869	6.39423	4.61937	5.79182	5.1044	4.64376	5.36211	5.41231
MIR8071-1	7.08163	5.87688	4.81625	10.2574	9.50517	10.0709	7.37224	10.3789	9.06218	9.0374	9.9607	9.55685	7.54852	10.5565	9.40874	9.41749
MIS18BP1	5.07959	4.68899	4.2318	7.13181	5.75889	6.22855	5.46391	7.66428	5.99095	6.54209	7.73451	7.5687	5.89586	7.16551	6.09728	6.6494
MKI67	4.21667	4.04807	4.05316	7.00082	5.30423	6.27779	4.44494	8.40036	5.16621	4.43043	7.30477	8.10226	4.37044	6.89054	5.49104	4.74405
MKRN1	9.657	9.59542	9.93888	8.71603	8.23273	8.1808	9.12763	8.66255	9.0657	8.45414	8.87709	8.85939	8.53062	8.91144	8.86346	8.66461
MLIP	6.85993	9.45768	4.10364	2.9652	4.13741	3.55028	3.77462	3.18318	3.85986	3.55171	3.71946	3.09031	3.81099	3.47019	4.14091	4.05469
MLLT3	7.50822	6.52439	7.59168	7.94941	9.25335	8.09033	9.05008	8.03576	8.31099	8.57946	8.05865	7.96159	8.62241	8.41017	8.78768	9.15358
MLYCD	7.453	8.43328	7.59725	6.19406	6.531	5.96537	6.44913	6.29709	6.53795	5.8539	6.04872	6.45493	5.89248	6.67149	6.34852	5.97594
MMP12	2.9604	3.46755	3.3834	6.16985	3.46953	3.9395	3.00435	4.93997	4.17037	3.93663	5.99109	5.95646	3.30844	4.11131	4.96025	4.8102
MMP14	7.71141	8.93563	8.06524	7.74022	6.80682	6.93804	7.29496	6.73013	7.4877	6.96833	6.32372	6.49428	6.3695	6.91681	7.13119	6.18276
MMP15	6.22972	5.62225	6.36219	7.00643	8.10915	7.56983	7.74089	6.50629	8.276	7.47992	6.68065	5.8845	7.26494	7.41485	8.13279	7.75393
MMP9	5.08805	5.45549	5.76994	8.7467	7.63404	8.30204	5.26626	9.42934	8.09323	7.77388	8.30579	9.35007	5.86784	8.99504	8.21128	7.10576
MMRN1	8.28566	9.33798	7.76956	6.69609	4.89849	6.18411	4.8213	6.70375	4.66384	6.98431	7.19234	6.17775	7.67035	7.45141	8.71174	8.3968
MNS1	3.89955	4.12008	3.93922	5.60791	5.56677	5.60838	5.77493	5.12792	5.30581	6.35112	4.67046	4.73575	5.31431	5.71957	6.18225	5.65357
MOB3A	7.46687	7.66661	7.80359	8.86862	9.23813	9.29151	8.50399	9.54774	8.3962	8.73825	8.92022	9.4793	8.22466	9.06577	8.95913	8.49666
MON1B	5.77355	5.91158	6.1083	6.9386	7.44102	7.07459	7.82312	7.58765	8.09396	7.32414	7.48014	7.78056	7.20323	7.54203	7.67244	7.34541
MOP-1	2.67137	3.38062	2.79202	3.27898	3.0533	4.52752	3.28912	4.78527	3.99929	6.54232	5.48051	5.74807	4.41135	5.2471	4.96684	4.70803
MOXD1	5.09882	5.14101	4.64833	6.73725	5.48743	6.24935	5.9327	7.08864	5.3725	6.01	6.91366	7.42139	5.25636	6.79635	6.35369	6.11659
MPEG1	5.80158	6.33043	4.4334	10.0575	8.86922	9.69753	7.61542	10.0396	8.31144	8.37063	9.16876	9.66923	6.6005	9.85962	8.63817	8.28906
MPHOSPH9	6.5828	6.53	6.47552	7.86777	7.65176	7.73382	7.95402	8.31595	7.38479	7.35347	8.43069	8.56575	7.14146	7.75402	7.47409	7.1291
MPV17	9.35907	8.76081	9.34873	9.36619	10.2431	10.3946	10.5726	10.1163	10.7202	10.0733	10.1186	9.59124	10.6549	10.1784	10.2299	10.3623
MPZL3	6.26514	5.19592	6.53588	6.77332	6.2087	6.45709	7.9787	7.0674	7.24575	7.72176	6.72706	6.93622	6.81467	7.3762	7.01054	7.11802
MR1	7.11148	6.56546	6.66584	7.43515	7.91501	7.95667	8.14557	8.14464	8.36355	7.42616	8.31941	7.60071	7.399	8.43836	7.56072	7.69238
MRFAP1L1	7.28391	7.21543	7.75411	9.89903	9.46544	9.73206	8.28434	8.55533	8.91703	7.63064	8.30283	7.41018	7.82102	8.38875	8.37251	7.59201
MRGPRF	5.90648	6.7266	5.6709	5.16171	4.59192	5.3923	4.75081	5.24379	4.65911	5.06017	5.25754	4.57553	5.41244	5.3739	5.19778	5.34822
MRPL1	7.49862	8.22517	7.8344	6.75015	6.54448	6.78997	6.32213	6.84369	6.72807	6.71548	6.58189	7.51849	7.04974	6.74228	6.84847	6.56936
MRPL17	7.52447	7.08533	7.87567	8.12214	8.23805	8.00057	8.95007	8.29549	9.12576	8.54859	8.69042	8.71724	9.07635	8.42138	8.56963	8.85765
MRPL24	8.47781	8.94896	8.65492	7.36998	7.72503	7.41396	7.41775	6.89791	8.0368	7.51174	6.98573	7.29074	7.74983	7.16936	7.57204	7.07524
MRPL36	10.6881	10.5761	10.3878	9.84009	9.29136	9.37777	8.77535	8.98074	9.13224	9.68069	9.55429	9.08658	9.07735	8.89669	8.60523	9.1132
MRPL40	5.87217	5.89019	5.71977	6.7217	7.21534	6.7131	8.17647	7.17266	8.40957	7.16031	7.20237	6.28001	8.35027	7.7891	7.72934	8.2092
MRPS11	7.34087	7.08811	8.05037	7.63015	8.81844	8.14201	10.4405	8.76145	9.87105	8.37126	9.10623	9.08705	9.72648	8.7913	9.26839	9.50472
MRPS31	5.46408	5.52754	5.94368	7.41151	6.74827	6.76187	7.22682	7.33362	7.72421	6.5276	7.0001	7.11956	7.24994	7.13097	7.05818	6.44379
MS4A1	5.35466	3.91574	4.14337	8.18389	5.94199	9.28567	5.21077	11.3351	7.18983	9.31802	10.6737	11.6215	5.14954	10.2175	9.00489	8.84902
MS4A14	5.00559	5.23166	4.06064	6.94292	5.72898	7.5943	5.20067	6.93715	5.93446	5.49022	6.98287	6.06298	4.3738	6.62236	5.56828	5.77234
MS4A4A	4.89886	5.64707	4.51343	7.48872	6.09131	7.02196	5.92457	6.97187	6.97004	6.08257	7.20744	5.76526	5.85637	7.01204	6.78889	7.16106
MS4A6A	6.17611	6.7563	5.50246	8.6327	6.99431	8.52591	6.45824	8.61483	7.77666	7.62574	8.69576	8.57079	5.81364	8.74973	7.95108	7.89706
MSH5	4.7746	4.73108	4.47109	4.85279	5.1732	5.83576	6.08773	6.47485	5.22034	5.85461	5.98957	6.62626	5.21242	5.57449	5.85893	5.33764
MSMO1	6.7521	6.70324	7.78695	8.43004	8.32426	8.06953	8.0537	8.11908	8.0507	8.49161	8.26944	7.78266	8.74291	8.28183	8.33172	9.14921
MSTO1	6.26199	6.32405	6.49231	6.88151	7.19688	7.40595	7.72767	7.51328	7.79688	7.62301	7.2162	8.43138	7.55206	7.06834	7.51672	6.97045
MT-TA	8.95491	8.29383	7.45937	10.6536	10.3388	11.4034	10.8031	11.375	12.8237	12.6544	11.9747	12.429	12.9438	10.8982	12.2453	11.7869
MT-TC	7.83754	6.87751	6.10079	8.15252	9.98112	10.0839	9.1065	7.95823	9.62433	9.96965	10.7134	8.56298	10.1294	7.64104	8.89675	10.0405
MT-TD	1.99927	2.0224	1.94219	2.53103	2.68743	4.31697	2.19927	2.47742	2.3872	5.04763	3.99973	2.02163	7.74243	2.03598	2.42109	5.27448
MT-TH	8.32735	7.96614	5.06665	10.0544	8.40086	8.9903	7.21222	8.75829	9.4295	9.31371	9.98081	8.91126	11.622	5.4926	8.56849	10.2495
MT-TN	5.06194	4.89085	5.38513	11.5508	9.59525	11.0953	10.0991	10.2085	10.9741	10.8132	10.7781	11.2392	10.9133	8.53936	9.5046	11.4986
MT-TQ	7.16072	7.03207	6.54125	10.2126	10.301	9.91395	9.89821	11.8009	13.0449	11.2767	11.7324	12.4121	11.9819	10.6829	10.7379	11.9208
MT-TS2	5.81906	7.8661	6.71128	8.81082	9.73755	9.56333	6.80034	8.6168	9.38022	9.31764	11.3333	9.59902	11.2174	6.3505	8.5162	10.2481
MTHFR	6.17104	5.92697	6.19523	6.74535	8.28445	7.58543	7.4073	7.28984	7.25497	6.5783	6.87852	7.61807	6.50745	7.24352	6.94031	6.94937
MTURN	7.20313	7.61671	7.5087	5.40052	6.25014	5.97017	6.58255	5.7656	6.41852	5.98262	6.1716	5.57396	6.33719	6.11594	6.36726	6.34299
MUC16	4.4048	4.155	4.17508	4.97403	4.5718	6.08609	4.68306	5.80993	4.85242	4.58293	6.51897	5.78145	4.94285	5.87564	5.30522	5.37465
MURC	6.9387	8.54671	4.6777	3.55326	4.10751	3.94365	3.59222	3.68995	3.71585	3.93326	4.43326	4.03025	4.16746	3.80391	3.75716	3.71369
MX2	5.73586	6.1663	4.6269	6.92718	7.65283	6.84201	6.22056	7.68944	5.83928	6.68504	7.10701	8.04972	5.90559	7.04073	6.30557	7.13147
MYADM	7.87893	8.17651	7.79385	8.70176	9.604	10.6939	10.8379	9.01388	10.1814	11.1478	9.50478	9.27381	10.6988	10.3146	11.0583	9.66117
MYBL2	4.88378	4.83605	5.62786	6.20131	4.99578	6.34064	5.20555	9.11351	6.01793	5.88376	6.69786	9.36047	5.09823	7.18985	5.76132	5.43861
MYBPC1	10.9856	12.4723	7.22144	3.10249	3.55183	3.73891	3.60583	3.51425	3.4998	3.37331	3.49945	3.61402	3.66503	3.14819	3.2066	3.34812
MYBPC2	8.2034	8.09669	5.59126	5.6339	4.7943	5.03447	4.51286	5.1695	4.50204	4.53871	4.85749	5.48956	4.85744	5.30615	4.16304	4.31714
MYD88	6.95905	6.97468	6.71788	8.37131	7.81894	8.07058	7.77373	9.16441	8.33023	8.10668	7.97974	8.97034	7.63362	8.96695	8.44666	8.3851
MYF6	9.54895	10.8538	5.11028	2.80219	3.35591	3.91983	4.30251	3.19252	3.33138	3.95619	3.52901	3.14905	3.6265	3.64303	3.25022	3.16502
MYH1	8.48794	8.70979	4.31578	2.71586	2.64148	2.53609	2.9185	2.65266	2.56314	2.49258	2.74708	2.64725	2.58941	2.44679	2.57731	2.63704
MYH2	8.81814	10.0916	6.69136	3.56834	3.48332	3.57869	3.51577	3.32071	3.63183	3.36144	3.46454	3.75676	3.48969	3.15838	3.07319	3.34681
MYH7	8.69677	11.6836	6.5077	4.89281	4.94227	4.90125	4.9728	4.7186	4.8547	4.58556	4.85787	4.68383	4.8434	4.70482	4.58661	4.71823
MYL1	7.02417	9.96886	6.50118	3.55865	3.49465	3.4192	3.84416	3.60818	3.17775	3.57094	4.44842	3.80195	3.54875	3.34431	3.2301	3.53993
MYL2	11.1018	12.8052	8.11668	3.51945	3.43404	3.64656	4.09258	3.52561	3.23146	3.48913	4.06171	3.71113	3.43103	3.37922	3.34691	3.43265
MYL3	5.83487	8.42076	4.81318	3.66385	4.05115	4.27912	3.88782	3.96006	4.26501	4.43712	4.74882	3.83703	4.56671	4.27999	4.02908	4.46895
MYL4	4.31966	4.4296	4.74892	4.17709	5.4441	5.30221	6.44313	5.19608	7.02387	6.56351	4.5427	4.87125	6.42343	6.72114	6.70159	6.73515
MYL6B	8.31698	9.85664	7.64044	7.09304	7.34162	7.28536	7.08317	6.4776	7.38599	6.78033	6.66603	7.21488	6.90995	6.4509	6.91603	6.62062
MYLK2	6.04843	8.57995	5.0183	5.05341	4.46984	4.283	4.66612	4.25033	4.42004	4.7397	4.51695	4.67749	4.69529	5.37225	4.34276	4.47781
MYLK3	6.35536	7.10612	5.62423	5.26903	5.21987	5.03933	5.33837	5.03754	5.03023	5.19145	4.64953	4.82152	5.05679	5.17953	4.47486	5.15024
MYLPF	7.42306	7.8759	6.36866	5.10252	5.04272	4.59418	5.17346	4.79288	5.57784	5.06335	4.86828	5.18813	4.90712	4.79277	4.97993	4.99826
MYO18B	5.38097	8.52117	4.99561	4.56911	4.4003	4.47111	4.64831	4.66956	4.41777	4.59128	4.42136	3.98156	4.79157	4.58724	4.11005	4.43151
MYO1G	5.0921	5.03781	5.88194	7.53501	6.22188	6.95419	5.93786	8.39858	6.75158	7.2102	7.38642	8.81077	5.06788	7.86732	6.67941	6.31404
MYO5A	6.40027	6.87505	6.41073	8.58483	7.19421	7.75911	7.36023	8.07998	7.61435	7.36522	8.4504	8.2831	6.88018	8.30464	7.58886	6.87581
MYO9B	7.03396	6.94659	6.5919	8.18557	7.60826	7.86019	7.56616	9.00656	7.78287	7.81371	8.13888	9.09505	6.75235	8.49194	7.79679	7.36047
MYOF	8.33981	7.81683	6.52998	9.28536	8.73082	9.13169	9.4566	8.41342	8.80811	8.86469	9.22828	7.08494	9.09862	9.07642	9.33439	9.13374
MYOG	6.38339	10.1836	5.98089	5.789	5.78961	5.56999	5.48571	5.73187	5.66662	5.82546	5.16841	5.39849	5.95785	5.78963	5.37498	6.15016
MYOM1	8.31471	10.342	5.79854	4.48197	4.12287	4.33848	5.35533	5.13919	4.72604	4.80363	5.1527	4.57786	4.93921	4.57079	4.70834	3.93168
MYOM2	7.08318	7.92824	4.7797	4.16789	4.09438	4.02385	4.15128	4.18607	4.21627	3.66174	3.82333	3.87311	4.17157	4.01547	3.93745	3.98761
MYOM3	6.20664	8.64211	4.82826	4.42616	4.2074	4.48216	4.21572	4.26921	4.25403	4.29074	4.66438	4.0618	4.11808	4.10295	4.03894	4.37887
MYOT	8.25778	10.4149	4.35842	2.99405	2.62687	3.21226	3.48805	3.83583	2.94682	2.76329	2.72905	3.77223	3.33617	3.07821	3.3984	2.54142
MYOZ1	7.50044	8.97723	5.66493	4.64076	5.19314	4.27592	6.27098	3.87687	4.72602	4.94406	3.65701	3.62975	5.98726	4.10418	5.63715	5.44748
MYOZ2	5.33353	7.08129	3.51755	3.00638	2.79951	2.94142	2.91197	3.00839	2.67714	2.98689	3.37001	3.39063	2.9451	3.3518	2.81646	2.98325
MYPN	6.33996	9.33179	4.04396	3.28913	3.275	3.37481	3.39498	3.36507	3.34168	3.30477	3.25238	3.39048	3.66478	3.1006	2.87743	3.28227
MYSM1	7.77069	7.77914	7.0766	7.96009	8.20447	8.11942	8.84314	8.91033	8.1051	8.69069	9.26653	8.94328	8.60192	8.64829	8.65429	8.35722
MZB1	6.35193	6.31962	5.81056	10.8118	7.92445	8.86356	6.56285	9.13841	8.36247	7.32696	9.65263	8.71696	6.54887	8.77105	7.63904	7.05115
N6AMT2	7.60454	7.60895	7.3931	6.35413	6.77342	6.3278	6.25653	5.91121	6.25889	6.32463	5.99435	5.63018	6.34199	6.09297	6.30077	5.82725
NAA30	8.14903	8.08989	8.11331	7.20675	6.95069	7.08442	7.40507	6.94215	7.30419	6.48789	6.77452	7.30117	6.69037	7.07415	6.70831	7.02398
NAGK	8.98839	8.66879	9.03596	9.98295	9.86583	9.59108	10.086	10.5188	10.3158	10.07	9.47032	9.90128	10.2963	10.6779	10.2699	10.1879
NAMPT	10.1595	11.2086	10.065	10.8412	8.39264	9.42066	8.57459	8.79047	8.71531	10.5303	9.63766	8.50501	8.82237	9.47655	9.06184	8.87377
NAP1L1	10.3808	10.9011	10.6516	10.0776	9.53843	9.29912	8.49692	10.0622	8.78128	9.1517	9.9217	10.0931	9.11528	9.53661	9.27101	9.59369
NCAPH	3.73359	3.53538	3.54226	5.38244	4.13896	5.36684	4.5014	7.19293	4.65573	4.381	6.62664	7.36905	4.16728	6.05381	4.81542	4.19237
NCEH1	6.05715	6.32014	6.65948	7.4626	6.77628	6.71441	7.25778	8.02616	7.74268	7.36419	7.17503	7.71744	7.05638	7.89087	7.41128	7.00395
NCF4	5.63345	5.43595	4.84399	7.49894	5.60494	7.07421	5.59152	7.98216	6.70913	7.09679	7.46209	8.88826	5.01985	7.19056	6.2802	6.30198
NCKAP1L	5.60519	5.75829	4.91644	8.92831	6.85238	8.49678	5.78663	9.62782	7.58947	7.5751	9.04344	9.41302	4.92803	9.25707	7.51459	6.96309
NCSTN	7.90944	7.88834	8.13715	8.80439	9.39807	8.97257	9.32477	8.96044	9.19509	8.61206	9.39267	8.09875	9.03813	9.30114	9.29165	8.9966
ND6	10.9875	10.7605	10.5168	10.5534	9.84035	9.78012	6.08883	7.82095	7.50524	9.30341	10.3607	8.53486	8.042	7.19892	6.70613	7.38376
NDRG3	7.73866	7.14218	7.46291	9.10515	9.55813	9.06977	8.84833	8.87015	8.50685	8.60432	9.31878	8.71475	8.88259	8.86762	8.96795	9.13835
NDUFA13	7.88561	7.93966	8.02033	7.37591	7.02492	6.60536	7.03735	6.61683	7.49622	6.78637	7.33619	7.13814	6.83483	6.63312	6.43661	6.49948
NDUFA4	8.39267	8.61948	8.31688	7.84153	7.92215	8.06796	6.48405	6.30027	8.18153	6.78041	7.30741	6.65382	7.32656	6.45986	7.09711	7.1568
NDUFA5	8.39915	8.49158	8.50514	7.37621	7.676	7.78057	7.602	6.59055	7.83985	7.10501	7.31895	6.17972	7.85184	7.22777	7.45706	7.84349
NDUFAF1	7.25216	8.26582	7.10802	6.93804	6.3268	6.77774	5.64005	5.79337	6.09587	5.05086	5.93169	4.65795	5.86908	5.43469	6.08932	5.67301
NDUFAF3	6.33966	6.50814	6.50891	6.58542	7.79869	7.54099	9.04313	7.97875	8.70286	8.31076	8.00753	7.61934	9.04668	8.25706	8.75868	8.63551
NDUFB6	4.07677	4.60454	4.28677	6.44509	7.05059	7.04446	6.34266	5.54602	6.51281	6.3121	6.15894	6.32524	7.25427	6.08058	6.37921	6.53795
NEB	10.9662	12.603	7.52722	4.71476	4.5871	5.25335	5.56051	4.92601	6.36494	4.55376	5.37552	4.71846	6.16856	4.82799	4.24668	5.06987
NECAP1	6.74147	6.41815	6.66859	8.14488	8.36979	8.49786	8.5881	7.66594	8.34087	8.31922	7.99427	8.11442	8.22701	7.71927	8.25163	7.78396
NETO2	6.27805	5.53526	6.77114	7.0029	7.31909	6.78371	7.62546	7.39354	7.85202	6.86435	7.69677	7.10108	7.53352	7.12076	7.05344	7.97825
NFATC2	6.98209	6.78259	6.60449	8.33033	7.87712	8.52367	7.8626	9.09721	7.80825	8.30926	8.91875	8.94709	7.24325	8.73048	8.27636	7.89591
NFIA	8.65031	8.18231	8.39651	9.21315	10.5829	9.9158	10.1409	9.24161	9.8202	10.0896	9.74626	8.2135	10.2033	9.81678	10.0242	10.3319
NFIL3	8.08189	9.37613	7.42758	7.65607	5.4421	7.19801	6.63804	6.79128	6.89115	7.92611	6.91225	6.51717	7.03048	6.94993	6.67488	7.28736
NFYB	7.65376	8.0088	8.18355	7.11019	6.50312	6.32653	6.04611	5.97285	5.60404	5.94837	6.18912	5.81441	6.03537	6.10127	6.02932	6.21363
NGRN	7.91991	7.86064	8.30329	7.24871	7.48046	7.31679	7.4427	6.30812	7.44788	6.85434	6.5959	6.30474	7.24463	6.66588	7.25582	6.70396
NHEJ1	7.20153	7.74258	7.43017	7.0108	6.5496	6.68135	6.16177	6.95364	6.3153	5.81148	6.13293	6.11853	5.98756	6.59505	6.5915	6.00761
NID2	7.98167	7.00567	6.99128	7.87048	8.58458	8.65386	10.4116	8.13267	9.86807	9.15257	8.46752	7.36011	9.10078	9.23701	8.77454	9.26667
NIF3L1	5.54226	4.92295	5.2144	6.25037	5.98176	5.86186	6.20622	6.98188	6.83683	6.19515	6.7369	6.87358	6.71672	6.49999	6.76109	6.41492
NIN	6.1503	6.53916	5.96554	7.94115	6.80189	7.4549	6.51537	8.65578	6.88673	7.01499	8.21129	8.8475	6.22653	7.98278	7.09605	6.94624
NIPAL2	6.03582	6.4376	5.84997	7.73172	7.00834	7.13828	7.50203	8.46302	6.87632	7.96016	8.43584	7.91579	8.01126	8.1397	8.00681	7.96281
NIT2	7.67139	7.79916	7.62568	8.22527	8.36062	8.24814	9.78917	8.9942	9.45328	9.20004	9.11403	8.89423	9.90984	9.26885	9.69741	9.67194
NKIRAS1	6.99068	7.04428	6.94011	5.90358	5.98285	5.8627	6.076	5.5431	6.02842	5.91858	5.18061	4.82739	6.02302	5.54923	5.96077	6.18849
NLGN4Y	5.50257	5.55174	4.62856	3.71309	3.87738	4.1989	4.43878	4.0096	4.44227	4.07884	3.51081	4.29365	4.221	4.46822	3.7618	5.93669
NLK	7.81587	7.17675	8.11131	8.66426	8.94258	8.3714	9.36945	8.83074	8.94484	8.60322	9.09707	8.69101	8.72931	8.43678	8.926	8.82455
NLRC5	5.85252	5.65889	5.42772	6.41825	6.32113	7.29344	6.51589	8.21801	7.19554	7.4998	7.71367	9.11088	5.58273	8.30102	6.97183	6.63056
NLRP3	4.33293	4.87812	4.65244	5.23165	4.6745	6.30266	5.21285	5.78672	6.12538	5.95801	5.88079	5.95657	4.97053	6.96866	6.3932	5.42065
NME5	4.83617	4.32233	4.85054	5.45009	6.83525	6.11996	6.56659	5.42162	7.02531	6.36381	6.58987	4.40753	7.0733	6.19118	7.0176	6.88191
NMRK2	6.55536	7.28442	6.19168	5.62988	5.76111	5.65358	5.66677	5.81986	5.39241	5.91556	5.66513	5.68569	5.74691	5.59333	5.42651	5.75901
NOD1	7.61984	6.83146	8.51599	5.85874	5.61645	6.10832	6.00533	6.41423	5.71865	6.37543	6.08491	6.78279	5.00204	6.19251	6.06019	5.61627
NOP16	6.62741	7.62465	6.69285	6.65417	5.69886	6.05843	5.53874	5.83539	6.07529	5.30272	5.80608	6.59272	5.53442	5.35406	5.46024	4.92906
NOX4	6.67642	8.07399	5.68082	5.15079	4.48322	4.77072	5.70924	4.68284	4.98763	6.27513	4.70509	4.85776	4.18383	4.49246	4.9489	4.4639
NPC2	10.7555	9.29787	10.2725	11.1823	11.3197	12.0061	11.9344	11.4694	11.4752	11.8906	11.5895	11.3502	12.0236	11.4883	11.9906	11.8457
NPIPA7	9.01549	8.81926	8.1311	8.33774	9.62579	9.96823	10.122	10.1204	9.10115	10.1711	10.0746	9.85238	10.0384	9.71839	10.0751	10.0096
NPIPB5	9.80948	9.6966	9.04728	10.2494	11.1947	11.3489	11.1953	11.4431	10.3461	11.3751	10.9704	11.2865	11.0631	11.0622	11.0383	11.0219
NPIPB6	8.66516	8.59792	8.24284	8.76544	9.57231	9.93569	9.92854	10.0686	8.77867	9.98028	9.68567	9.90078	9.62151	9.58015	9.60923	9.60631
NPIPB9	8.42743	8.35895	7.91556	8.32166	9.25187	9.49582	9.47066	9.66381	8.5031	9.69115	9.29529	9.55238	9.31205	9.32672	9.28801	9.25371
NPL	4.53743	5.38017	4.39292	6.04426	5.52725	5.81808	4.89403	6.92279	6.25091	5.77584	6.3281	6.41818	5.18469	7.02521	5.75277	5.6673
NPTX2	6.08567	6.72831	6.1373	5.64358	5.33545	5.35263	4.76463	5.22635	5.26992	5.23437	4.97718	4.98879	5.31805	5.22855	4.52473	5.52206
NQO1	6.74812	7.12756	6.59741	7.71846	8.47326	8.34317	7.94659	6.8439	7.93119	8.78178	8.30914	6.52328	8.29867	7.49824	7.74634	8.49052
NR4A2	5.82439	6.5516	5.33925	7.31878	6.01723	7.4904	6.93776	6.03673	10.1257	10.0039	7.34132	6.70836	8.11319	9.06087	8.03666	7.32622
NRAP	8.77686	10.6616	5.75826	3.55387	3.81743	3.56138	3.91713	3.81417	3.99611	3.70928	4.07251	3.93809	3.59179	3.59687	3.43847	3.53749
NRAS	8.23073	8.22992	8.49638	9.46539	9.01403	8.97557	9.60549	9.46228	9.26459	9.33508	9.48751	9.49761	9.45857	9.3797	9.62477	9.35966
NREP	6.22296	5.80839	6.21749	7.43661	8.07486	7.83416	7.56123	7.93327	7.64361	8.12939	8.06783	7.71144	7.85755	8.0806	8.00945	8.67362
NSMCE2	7.01703	7.65449	7.61626	7.36682	6.58531	6.67779	6.21188	6.25881	5.95339	6.06648	5.93591	6.25314	6.10943	6.15167	6.13736	6.27133
NT5E	9.74925	8.53244	9.50411	8.78543	9.09445	8.79288	6.36413	7.59539	6.78597	7.01374	7.89832	7.34645	7.3952	7.60863	7.29935	7.53205
NTN4	8.08472	7.5546	8.55878	7.80407	6.44205	7.05279	6.65869	6.72634	6.49091	6.84084	6.56552	5.78248	6.76656	7.02541	6.63009	6.75899
NUDT5	6.76724	6.35939	7.23966	8.65442	8.54955	7.8919	7.68033	7.6978	8.22947	7.08873	8.07375	7.44373	7.355	7.57438	7.67054	7.80663
NUF2	3.24192	3.02899	3.27452	5.11556	3.48603	3.28238	3.51647	6.49827	3.32823	3.34967	4.52316	6.73261	3.40189	4.45747	3.59134	3.5946
NUGGC	5.33174	4.70096	5.03792	7.6133	6.04957	6.9139	6.10305	7.20891	5.69267	5.56088	7.57801	6.86117	5.80019	6.9692	5.66716	5.85879
NUP210	6.71756	6.19316	6.93288	7.7256	7.2457	7.51908	7.31253	9.07491	7.59487	7.60771	8.13155	9.39625	6.97151	8.6164	7.88763	7.212
NUP43	6.97634	6.8582	7.05773	8.16638	7.67361	8.24813	8.27375	8.4898	8.29004	8.29354	8.4665	8.68506	8.61705	8.30958	8.54727	8.48888
NUS1	8.53507	8.21112	9.20068	9.73087	8.91922	9.001	9.88199	9.60608	10.3256	9.91521	9.86379	9.67388	9.72722	9.94769	9.36731	9.91842
NUSAP1	4.41673	4.81554	4.26394	6.78654	4.97213	5.99101	5.22882	8.37656	5.76803	5.32823	7.7094	8.59991	4.75356	7.15764	5.75903	5.40429
OAS1	6.03607	5.91376	5.41245	7.36238	6.82568	7.15198	7.08359	7.57847	7.97294	6.91308	7.64495	7.81656	6.21074	7.75079	7.45774	8.82417
OAS2	5.94051	5.9041	5.45336	7.52778	6.5543	7.67312	6.90996	8.53516	7.31771	6.76724	8.02441	8.43077	5.98978	8.34191	7.08913	8.11826
OAS3	5.88649	5.54225	5.20917	6.31856	6.33264	6.56749	6.37781	6.87062	6.78366	6.6169	6.48374	6.91829	5.85062	7.42126	6.53549	7.33882
OBSCN	6.30508	8.54142	5.61093	5.15631	5.53542	5.45315	5.55876	5.36436	5.80343	5.39396	5.57158	5.62172	5.46151	5.40802	5.72013	5.30123
OGFRL1	6.5583	7.16248	5.59906	8.52267	7.2755	7.99349	7.36314	8.25897	7.12056	7.58361	8.42863	8.13413	7.24805	8.24472	7.61461	7.69434
OLAH	4.33972	4.47619	3.1874	3.05683	2.94293	2.72514	3.25239	2.88557	2.79007	2.70966	3.07118	3.22459	3.00016	3.13505	2.72303	3.14031
OLFM2	6.61004	6.0712	6.40449	7.04328	7.15319	6.75776	9.46712	8.20406	7.71935	7.48313	7.48563	8.0091	7.91794	8.41911	8.38459	8.50773
OLFML1	5.48039	5.53462	4.3661	6.54331	5.64334	7.49613	5.97811	6.97038	5.30144	6.21414	7.13951	5.82371	6.64064	7.44026	7.46484	6.83905
OLR1	4.3892	4.21287	4.366	7.61386	6.62866	8.5786	4.05515	5.86643	6.19028	7.82937	7.72605	5.62	4.93399	8.34815	7.3089	7.3541
OPTN	8.50147	10.2255	7.50998	8.31093	7.04926	7.95361	6.82492	7.11391	7.09338	7.26593	7.61798	7.43997	6.51486	7.3624	7.06582	6.81688
OR2A7	5.54418	5.64112	5.50677	5.83535	6.10421	5.82022	6.92403	6.4372	7.13408	7.49617	5.83899	6.82685	8.32342	8.06036	7.62319	6.20172
OR4F29	3.53956	3.74811	3.5629	3.32896	4.30683	4.38636	4.928	5.62978	4.23634	4.84768	4.65484	4.27391	5.9366	4.7169	5.7129	5.2941
OR52N4	2.81717	3.139	2.87645	3.36131	2.89636	4.82945	2.80902	4.63283	3.21136	4.54086	4.91123	4.2741	3.53172	4.21458	3.53493	4.56954
ORAI2	6.21014	5.5834	6.00159	7.28799	6.78597	6.08607	7.58091	8.20645	7.91327	7.42851	6.92798	8.15948	7.3406	8.0094	7.17318	6.77053
ORMDL2	7.00951	7.53938	7.17609	7.73337	7.66844	7.85978	8.98899	8.60231	9.20808	8.66518	8.72283	8.56039	9.39385	8.79548	9.06436	8.43729
OSER1	7.11871	8.21411	7.68163	6.40736	6.44116	6.42021	6.41106	6.06621	6.43691	6.24913	6.07988	6.84186	6.24607	6.20524	6.54157	6.45977
OSTC	8.24907	7.55742	8.60266	9.44407	8.62958	8.75959	10.0516	9.88948	10.3503	9.95047	10.0594	9.73319	10.4096	9.99736	10.0043	10.13
OTUD6B	5.72873	6.29777	5.77381	6.128	6.15952	6.31766	7.5119	7.85949	7.79946	7.03569	7.59808	7.81135	7.90512	7.62455	7.65057	7.15744
OTUD7B	7.73814	8.02652	7.82382	6.61945	6.91795	6.09707	6.54376	5.4554	5.88689	5.43364	6.20924	5.23459	5.22944	5.87425	5.92609	5.33681
OXCT1	7.12994	6.71436	6.3446	8.16416	8.36642	8.83706	7.57184	7.80922	7.89421	7.40621	8.06654	7.77372	7.94983	7.96009	7.99932	7.7897
P2RX7	4.93458	4.47865	4.34703	6.50457	5.18444	5.88228	4.76354	6.58584	6.0298	6.25216	6.56792	6.70757	4.37395	6.81178	5.84631	5.34898
P2RY10	3.49957	3.27255	3.01967	6.22737	4.50552	6.25551	3.59368	8.05628	5.71046	7.13377	7.74965	8.31998	3.50926	7.25765	5.98037	5.98531
P2RY13	4.54817	4.2606	4.03481	7.53933	6.57825	7.36943	6.10156	7.70204	6.54723	6.52764	7.62306	6.99447	6.11002	7.28492	7.12391	7.15551
P2RY14	6.75992	6.70931	6.2964	6.66916	7.52345	8.0154	7.86347	8.87673	7.27097	7.90965	8.57406	9.03975	7.37485	8.6648	8.56192	7.53288
P2RY8	6.14795	5.1216	4.92237	7.26109	6.72043	7.21306	6.80067	8.65534	6.52244	6.49557	7.28578	8.72294	5.6006	7.63199	6.35208	5.72784
P4HA1	8.91173	8.93834	9.45397	7.89053	6.86127	7.38025	6.98298	7.08099	6.99188	6.58415	7.66186	6.84376	6.6206	7.29042	7.09007	6.60623
PACS1	7.16141	7.56296	7.31761	7.68274	8.12248	8.028	8.7001	9.37505	8.7378	8.48216	8.98168	9.2169	8.3339	9.08169	8.82773	8.29054
PACSIN3	7.93315	8.80777	7.63635	6.62938	7.17506	6.55308	6.92691	5.84922	6.69456	6.5042	6.21007	5.82848	6.6531	6.20569	6.52062	6.82629
PAG1	5.49829	5.9519	5.33856	7.49912	5.87871	7.30281	5.87701	8.78128	6.64635	6.78899	7.82044	8.98784	5.89634	7.89018	6.80132	5.89145
PAGR1	8.23412	7.76703	8.27362	7.1449	7.28365	7.17054	6.92807	6.93414	7.15651	6.88582	7.35861	7.36839	6.42628	6.54732	7.0104	6.37119
PAPSS2	7.04582	7.6864	7.07549	7.04826	7.71771	7.73837	8.79673	8.62504	8.50685	8.81146	7.96829	8.21148	9.30176	9.32512	9.47929	9.08291
PARD3	8.1682	8.83938	8.2546	7.55083	7.6406	7.07789	7.4271	6.56819	7.25276	7.09516	6.68976	6.17287	7.32907	7.11765	7.59676	7.13419
PARL	8.26489	8.22697	8.31868	7.5765	6.97086	7.20175	7.06019	7.00517	7.15916	7.02087	7.07884	7.17847	6.78411	6.97665	7.13501	6.93902
PARP12	6.97889	6.98245	7.35879	7.82915	8.31461	8.41514	7.8772	8.50973	8.61395	8.44699	7.82035	8.57584	7.85865	8.58968	8.13422	8.51384
PARP15	4.49292	4.3812	3.83485	6.15301	4.83776	7.55367	4.63835	8.57697	4.83398	6.34803	7.78457	8.70579	3.88822	7.6202	6.19658	5.52709
PARP3	6.05615	5.5576	6.13646	7.82102	8.34478	8.0815	8.21067	7.50064	8.52245	7.83142	7.53316	7.56509	8.08176	8.36347	8.06311	8.17257
PATL1	8.33294	8.99073	8.08036	9.12648	9.72582	9.59996	9.88023	10.011	9.51843	9.50114	9.67597	9.4694	9.49304	9.63938	9.55807	9.44523
PATL2	5.11735	4.41827	4.50721	5.3776	4.78836	6.15885	5.25577	6.30938	5.5197	6.04435	6.44179	7.16188	5.05301	5.42448	5.21892	5.30454
PBK	2.57872	2.62197	2.68665	3.76236	3.12548	3.06613	3.21506	5.5975	3.47615	2.95037	4.48205	5.4667	2.81298	4.19728	3.04504	3.00034
PCED1B	4.82059	4.88339	4.84232	6.8865	5.61098	6.81429	5.12223	7.17727	5.80816	5.7692	6.91917	6.66784	4.85546	6.69502	5.77182	5.49565
PCGF6	5.73898	6.31956	6.05992	6.38185	6.10166	5.92263	7.25162	7.81762	7.22984	7.22454	7.61005	7.45198	7.73088	7.38968	7.71163	7.61902
PCK1	4.79254	5.21591	4.95279	3.90111	3.90272	3.71686	4.18281	4.0721	4.10931	4.06232	3.87706	3.97784	4.11339	3.91761	3.96438	3.96052
PCLO	4.21494	4.02078	4.70005	4.60558	6.46222	5.23077	6.43149	4.97771	5.95642	5.52557	5.27588	4.23624	6.32465	5.32212	6.00689	5.84284
PCNT	7.01256	9.31638	6.63151	6.42927	6.34702	6.23189	6.04573	6.4883	6.98512	5.9762	6.18275	6.82512	5.88854	6.35763	6.02774	5.79729
PCOLCE	7.47006	6.30681	6.8896	7.51898	6.6894	8.28512	7.60791	8.56783	7.27897	8.69736	8.27428	7.58091	8.16769	8.89894	8.86981	8.18863
PCOLCE2	6.23762	6.03826	5.55283	3.94052	4.08167	4.36035	4.70417	4.6586	4.46452	4.2822	5.11121	5.0293	4.03612	4.96181	4.95489	4.46156
PCSK1	4.69086	6.23609	3.98485	4.22218	3.34933	3.44671	3.29132	3.49225	3.48689	3.45372	3.67524	3.42553	3.08036	3.11513	3.48163	3.44456
PCSK7	6.27976	6.31374	5.55914	6.62713	6.07711	7.04428	7.08001	8.05203	7.14793	6.88003	7.59522	8.30857	6.70622	7.5073	7.06595	6.79296
PDCD1LG2	4.7022	5.16615	4.53974	7.92896	6.20832	7.76411	5.32285	7.77167	6.82215	6.53667	7.7727	7.9379	5.78552	8.4221	6.89567	6.72999
PDCD2L	7.03537	7.12172	6.75584	5.06723	5.54781	5.87858	5.85101	5.3593	5.47808	5.48781	5.38145	5.32729	5.81876	5.42042	5.56731	5.33324
PDE4DIP	7.53446	8.58018	6.14658	5.87219	5.46978	5.51918	5.48223	6.52292	5.54671	5.76159	6.25162	6.2662	6.10013	5.77729	5.76935	6.56354
PDGFC	7.96075	7.71802	8.33452	7.38424	7.16032	6.80519	6.59791	6.43718	7.39676	6.93248	7.52969	6.1234	6.66603	6.93445	7.10286	6.88828
PDHA1	9.38194	10.0826	8.89186	8.63255	8.6531	9.28418	8.64486	8.41372	8.77128	7.61354	8.75771	7.98945	8.58899	8.40106	7.97026	8.05919
PDHA2	5.33061	5.4337	5.51172	4.31829	4.97712	4.59198	4.0484	4.49051	4.53714	4.70583	3.83574	4.41026	5.13812	4.15647	3.83828	3.82441
PDIA6	11.6644	10.8806	12.2032	11.3121	11.2131	10.7936	10.2278	10.3565	11.2336	9.86044	10.6686	9.5055	10.4385	10.7072	10.259	10.387
PDK1	6.85441	6.67688	5.92535	9.96806	6.95505	8.16736	6.95929	8.77041	7.79614	7.36083	9.63044	8.72866	6.91775	8.57569	7.60998	7.427
PDK4	11.2104	12.6388	11.141	9.5288	9.65617	9.85602	10.1055	9.72435	11.0477	7.64666	9.97322	7.97602	11.416	12.12	10.2924	10.2311
PEAK1	6.17657	7.18785	6.5034	8.31138	7.27535	8.1947	7.92901	8.32232	7.20739	7.63199	8.707	7.53019	7.14349	8.25415	8.05725	7.96302
PEBP1	10.2244	9.68073	10.2677	9.75453	11.3907	10.4391	11.834	10.5204	11.7676	11.1416	10.8677	9.73756	11.8666	11.3249	11.8094	11.7893
PEBP4	7.74735	7.06573	6.45566	8.23697	8.0051	8.13367	9.04612	8.10591	7.64295	9.13395	8.1583	7.37622	10.3673	9.58163	9.92882	8.8744
PEG10	6.0397	5.50911	5.77588	6.2296	8.30558	7.99028	7.28876	7.20293	6.60965	6.86828	8.16747	6.92624	6.8883	6.75738	7.40909	7.25058
PEX5	7.04328	7.81717	7.40247	6.12083	6.11812	5.65512	6.03014	6.56244	6.7955	5.93638	5.91842	7.11668	5.87991	6.64112	6.55038	5.81516
PFKM	8.65018	10.1583	7.89729	6.59079	7.19149	7.52653	7.41015	7.38409	8.11138	7.17663	7.5295	7.0782	7.65075	7.22454	8.00553	7.27581
PGA3	4.40121	4.27193	4.35709	4.749	5.99275	4.665	5.71667	5.27609	5.4348	5.94376	4.85273	4.5873	5.90229	5.95912	5.64523	5.99883
PGAM2	7.04961	7.46588	6.50801	5.66899	5.98688	5.47687	6.03288	5.74928	5.72539	6.18118	5.76519	6.16184	6.15695	5.99103	6.1272	6.4837
PGAP2	6.48584	6.01426	6.76346	6.77907	7.8199	6.99552	8.96219	7.58797	8.3468	8.05125	7.11259	7.72016	8.57215	7.68993	8.67324	7.74581
PGK1	7.78069	7.68439	8.16887	9.63791	9.26342	9.34901	9.47503	9.57339	9.90244	9.16572	9.51645	9.40743	9.66044	9.63778	9.34781	9.64101
PGM1	9.22066	10.0121	8.29208	7.72159	7.59197	7.49058	7.53728	7.3323	8.28295	7.731	7.79499	7.28426	7.93874	8.04523	8.29983	7.87461
PGM2L1	6.62142	7.11988	7.3771	5.74802	5.39276	5.70423	5.98122	6.16856	6.18676	6.22165	6.26447	6.28118	5.11154	6.11389	5.72763	5.68697
PHKA1	8.07008	9.50612	7.71221	6.59305	7.30166	7.0704	7.91435	6.29367	7.76698	6.95762	7.87374	5.87564	7.34578	7.15181	7.22715	7.50644
PHKG1	5.1444	6.11198	4.65234	4.05761	4.35143	3.82544	4.42009	4.14666	4.49753	4.05146	4.21746	4.11812	4.0875	4.09847	3.73057	3.98128
PHLDA1	7.51131	6.93135	7.80353	8.06038	9.43795	9.05688	8.53139	8.00883	8.71758	7.76805	8.05001	7.8779	8.78326	9.07805	8.10275	8.43588
PIGB	6.55355	5.92961	6.53578	6.52053	7.45871	6.61493	8.49845	7.61634	8.38221	7.81656	7.78442	7.31526	8.55609	7.83513	8.07584	8.49026
PIGM	6.61111	6.04718	6.28564	6.87951	7.29823	7.24411	8.55115	7.72336	8.53173	7.52986	7.95822	7.16253	8.31263	8.02286	8.17103	8.64256
PIGS	5.97601	6.13708	6.02102	7.54856	8.83672	8.11249	8.90088	8.33804	8.90978	8.4075	8.11332	8.15421	8.57639	8.5525	8.84158	8.59168
PIK3AP1	6.79716	6.43652	6.36644	7.95079	7.07782	7.97104	7.08113	9.63569	7.81038	7.23327	8.7231	9.67676	6.26471	8.82545	7.83227	7.27301
PIK3C2A	8.63624	8.47619	8.74826	10.0188	9.92228	9.49985	9.89044	9.29178	9.58422	9.71189	10.3742	8.76906	9.91816	9.77406	9.9783	10.0964
PIK3CG	5.58205	5.56802	5.14227	8.67972	6.73614	7.94621	5.51117	9.36322	6.76747	7.33694	9.44181	9.31415	5.2956	8.82835	7.34369	6.67766
PILRA	4.59809	4.65829	5.14908	6.44022	6.15249	6.60097	6.13023	6.47684	6.55034	5.99901	6.10548	5.9761	5.78379	6.65966	6.00468	5.83782
PIM2	7.15002	6.13509	6.2683	9.93042	7.28669	9.1151	6.40896	9.34771	7.99226	8.78016	8.82932	9.43453	5.85012	9.35711	8.24509	7.39292
PINK1	8.35294	8.61713	8.25598	7.11173	7.59032	7.53631	7.69647	6.58469	8.08634	7.04843	7.32674	6.52373	7.64187	7.28016	7.57779	7.23452
PLA2G2A	10.15	10.2347	8.70947	9.82919	4.96497	6.81405	4.82857	6.78493	4.97348	9.34453	7.17768	5.05062	5.94317	7.77025	8.20306	6.15673
PLA2G2D	6.47391	6.08036	6.52323	7.54814	6.84108	7.76176	6.30628	8.777	7.81458	7.15527	8.17235	9.4709	6.18253	8.29559	7.99223	7.22837
PLAC8	4.54602	4.06432	5.3303	6.96468	7.07449	8.10849	5.37452	9.66068	5.95716	7.39166	8.45557	9.71732	5.05296	9.13217	7.9724	6.76094
PLBD1	6.33189	6.50175	5.67486	8.26568	7.31231	7.43303	6.3491	7.17182	6.66927	6.86513	7.51377	6.68754	6.35505	8.13266	7.20568	7.47186
PLCB2	5.56949	5.3497	5.4916	7.15503	5.86338	7.20235	5.6788	8.04257	6.49508	7.21005	7.41547	8.82479	5.47332	7.78369	6.60079	6.52403
PLCG2	9.26705	9.2582	9.1765	10.6782	9.76694	10.4774	9.72428	11.3059	10.2136	10.4402	10.9931	11.5601	9.6583	10.6534	10.1913	10.0815
PLCH1	4.96879	5.26929	4.5604	6.50451	6.32463	6.12995	6.43781	5.82784	6.63258	7.15503	6.1578	5.99719	6.85588	7.02402	7.5118	6.55334
PLCL1	6.51106	6.53282	7.46756	5.75549	5.8726	5.65052	5.9016	5.63566	5.15026	5.80817	6.33229	5.88285	5.87596	5.73069	6.04934	5.41726
PLEKHG2	5.50319	6.12435	6.11219	6.19391	6.47967	6.86115	6.67835	7.5801	8.9106	7.22953	7.10067	7.72068	5.81323	7.70318	6.84096	6.21712
PLIN2	8.25301	10.0186	7.84931	7.01984	6.69939	6.7503	6.02929	7.02227	6.40974	6.17638	6.69549	6.61636	5.86616	6.92086	6.5659	6.47542
PLIN4	6.41337	7.99478	5.51541	5.16723	4.68199	4.70183	5.00914	4.92474	4.40058	4.85733	4.7133	4.64417	5.15084	5.013	4.69075	5.18535
PLK1	4.84408	4.60191	5.42699	6.90754	5.49771	6.40736	5.63317	8.61875	5.98869	5.47703	7.30542	8.68176	5.4154	7.20859	6.13246	5.54726
PLK4	3.61717	3.42194	3.89011	5.87572	4.83491	4.82716	4.93931	6.75691	4.94408	4.4027	5.63723	7.0709	4.35101	5.4381	4.96694	4.58537
PLN	8.18428	9.01835	5.64296	5.49589	5.11918	4.90505	5.2709	5.919	4.49422	7.47044	5.63246	4.46039	7.12662	5.54051	5.47253	5.85512
PLP2	8.36105	9.62142	7.60526	10.7411	10.1206	10.5036	9.20153	9.98725	9.06948	9.85325	9.96939	9.71324	9.36389	9.71956	9.86712	9.79711
PLXDC1	6.06631	6.24744	5.31009	6.34932	5.80594	7.44798	6.85795	7.74515	6.71584	7.68901	6.91284	8.30718	6.45888	7.27834	7.06832	6.79008
PLXNC1	6.2052	6.25778	5.10721	8.89863	6.55819	7.56214	5.43375	8.93929	7.23326	7.85939	8.66913	8.8007	5.83087	8.95111	7.42644	6.94212
PM20D2	8.33263	9.26511	8.67043	7.92798	7.53022	6.76527	7.09647	7.20651	7.16443	6.76863	7.00559	7.24177	7.22232	7.04304	7.00016	7.68602
PMPCB	7.33608	7.08697	7.16418	9.07496	9.01568	8.74574	8.73315	8.54766	8.53893	8.48491	8.66799	7.92618	8.89175	8.60462	8.86301	9.18967
PNKP	6.57973	6.70813	6.58958	6.99706	7.52809	7.3123	8.24433	8.4217	7.85263	8.16502	7.4559	8.84945	7.51223	8.00901	7.73122	7.39202
PNN	6.79699	7.13056	7.0847	8.57508	8.94596	9.33808	8.13199	8.19219	8.05047	8.00665	7.83825	8.51817	7.88074	7.78592	8.00909	8.01263
PNPLA4	6.45293	5.9525	6.82712	7.17259	8.07091	7.691	8.55926	7.15662	8.79417	7.81196	7.38283	7.41662	8.63438	7.73761	8.40579	7.32232
POLDIP3	9.00925	8.77215	9.39387	7.24051	8.2107	7.67214	8.26721	8.16616	8.36807	8.07008	7.90132	8.07232	8.12668	8.04958	8.25935	8.13912
POLG	7.44037	7.54537	7.32237	6.69494	6.10549	6.19298	6.45911	6.63386	6.44358	6.54538	5.93508	7.48032	6.13227	6.61639	6.27735	5.94641
POLR1C	8.23536	7.71388	8.35663	7.18635	7.87238	7.51379	6.92945	6.21361	6.83094	6.2279	6.49079	6.61096	6.71434	6.43388	6.85642	6.50975
POLR2J3	9.34107	8.61302	8.94819	9.8953	10.2364	9.11718	10.3036	10.0239	10.2084	9.97485	9.63944	10.5822	10.4529	9.96293	11.0339	10.3119
POLR2K	8.75495	8.28091	8.91901	9.53056	9.53436	9.40025	9.73132	9.22781	9.98698	9.9723	9.5701	9.38634	10.2468	9.50674	10.103	9.81851
POLRMT	7.94044	8.51279	7.90778	6.71232	7.21088	6.8639	7.2297	6.75535	7.03836	6.8524	6.29807	7.13465	7.11742	6.87748	7.05028	6.88643
POM121C	7.28189	7.55381	7.79336	8.30912	9.39585	8.95933	9.37139	9.28294	9.23217	8.54762	9.23869	8.73462	8.72069	8.72913	9.01035	8.47095
POP4	5.59397	5.90724	5.73917	7.64735	7.78885	7.35468	7.58154	7.34292	8.05199	6.83243	7.48102	7.67512	7.52573	7.23656	7.73647	7.68814
POPDC3	6.64116	8.61835	3.3917	2.94705	3.32557	2.97086	3.87823	3.56202	3.09316	3.31468	4.47804	3.60123	3.19572	3.19383	3.18497	3.05793
PORCN	6.33476	6.20536	6.06973	7.92468	8.8906	8.19444	7.28243	6.63083	7.33528	7.0931	7.07751	6.26507	7.55147	7.0134	7.35217	7.7425
POU2AF1	5.53457	5.3056	5.80559	8.2211	6.85529	7.92202	5.60212	8.5685	6.55811	6.66206	8.79144	8.60993	5.5401	7.78238	6.74626	6.25404
POU2F1	6.81228	7.35044	6.83608	8.30135	8.99254	8.44653	8.5089	8.30416	7.64574	8.09748	8.19939	7.8052	8.08351	8.12358	8.39614	8.03802
PPAPDC1B	7.45654	6.65808	7.21606	8.92811	7.83095	8.2292	8.77674	8.69608	8.79617	7.97737	8.35746	8.68163	8.20381	8.50332	8.40291	8.37048
PPAPDC3	6.13058	7.79569	5.96597	5.56266	5.59909	5.21078	5.03417	5.5338	5.5396	5.91683	5.33497	5.59309	5.51084	5.55978	5.43287	5.42038
PPDPF	7.98482	8.1278	8.11825	9.06477	10.1266	10.1384	10.672	8.83801	9.95063	10.0187	9.9912	9.15617	10.8287	9.4805	10.5491	10.5367
PPIB	10.1744	9.24156	10.9705	10.8773	11.3704	11.0081	11.5826	10.9422	11.8152	11.1526	10.9487	10.3279	11.8699	11.2532	11.5318	11.439
PPIC	9.44146	8.49582	9.15087	8.73779	8.83008	9.15016	8.07976	6.71274	8.28575	7.80531	7.56551	6.73923	7.89944	7.85184	7.87067	7.60264
PPID	7.44013	7.58918	7.94809	6.9926	6.59976	7.12658	6.06877	6.20957	6.33564	5.69643	6.55847	6.40478	5.94276	5.62137	6.00228	5.80317
PPIH	7.99869	7.47139	7.87123	5.76838	6.70545	6.92904	6.81286	6.63472	6.54283	6.71136	5.43885	6.73158	6.90592	6.24984	6.84973	6.39307
PPIP5K2	7.25053	6.92355	7.50082	8.63058	7.75205	7.91971	8.17881	8.68968	7.84475	8.18856	8.65764	8.1978	8.51993	8.45004	8.42023	8.50731
PPP1R10	7.6518	8.04417	7.48873	8.46012	8.78309	8.67389	9.01546	8.74161	8.9775	9.29884	8.94855	8.86284	9.12833	8.97571	9.08831	8.5049
PPP1R14A	6.66358	7.45559	6.35822	5.38811	6.10175	5.48072	5.64358	5.8476	5.26707	6.28353	5.32615	5.34219	5.80469	5.03756	5.46327	5.36826
PPP1R1A	7.77254	9.00562	6.93248	5.79052	6.30145	5.71093	6.25807	6.12257	6.62225	6.1415	6.03362	6.37459	6.27826	6.08173	5.94977	6.21166
PPP1R27	6.60012	8.37936	6.07881	4.45061	4.7579	4.35367	4.8413	4.35393	4.6924	4.40599	3.95513	4.43042	4.06457	4.37552	3.91396	4.4447
PPP1R3C	7.39004	8.26044	5.05129	6.08894	4.46488	4.8339	4.62501	4.53546	4.45488	5.97255	4.54306	4.14711	4.94915	4.92428	5.09004	4.72821
PPP1R3F	7.11244	7.21421	6.87442	5.53499	6.32955	5.69415	6.28032	6.06095	6.45009	6.14774	6.04877	6.40257	6.03817	5.77761	6.05915	6.01915
PPP2R4	8.86327	8.47299	8.93135	7.71709	8.65738	7.88716	7.94091	7.51544	8.16905	7.17119	7.38603	7.36358	7.50283	7.78183	7.86583	7.18733
PPP4R2	9.15317	8.84959	9.31786	8.11917	7.66963	7.66305	7.5456	8.09242	7.90973	7.34172	8.39711	7.91542	7.33709	8.14523	7.76961	7.14737
PRC1	4.46288	5.11034	4.24715	5.88094	4.99206	5.38377	5.36	7.3069	5.79907	4.96577	6.1662	7.65841	4.733	5.8202	5.34498	4.72473
PRDM1	6.83826	6.45859	7.20667	10.7029	9.55686	10.0055	8.75869	9.64521	9.82114	8.72814	10.5939	9.81856	8.1931	10.5108	9.23585	9.20252
PRELID2	6.82717	6.6117	6.80054	5.31102	5.6152	5.48064	5.52846	5.2787	5.75002	5.59516	5.58522	5.18596	5.55351	5.58804	5.91897	5.64659
PRELP	9.48625	10.2869	8.25494	7.09427	6.34655	7.74744	6.45205	7.44013	6.0355	7.40176	7.86226	6.51262	7.94934	7.95523	8.16276	7.31587
PRG4	6.8088	6.36641	5.17024	3.52315	3.2716	3.83289	3.86802	3.69369	3.35643	4.74496	3.94472	3.49469	3.26288	3.48377	3.74199	3.98609
PRKAA2	7.88711	9.882	7.06103	6.03153	7.17713	6.981	7.33758	6.02201	6.80707	6.52022	6.49829	4.37675	7.40846	6.5567	7.44405	6.67554
PRKCA	5.6515	5.93895	4.94932	6.28509	6.32973	6.59286	6.53477	7.22042	7.29306	5.80963	7.28996	7.46132	6.43074	7.07224	6.40638	6.10071
PRKCB	5.65791	5.55903	5.32562	8.22567	6.43455	7.84291	5.82964	9.60048	6.8303	7.54016	8.61126	9.40359	5.17161	8.73423	7.17955	6.47938
PRKRA	9.37912	9.91527	9.12036	8.20632	7.61412	8.29402	8.06487	7.67039	7.74153	7.67348	7.35501	7.40131	8.0044	7.36075	7.89579	7.76905
PROS1	8.12999	8.54724	8.49023	8.30968	7.23906	7.65925	6.26684	6.75046	6.58621	7.10006	6.4932	6.37638	6.56701	7.43452	7.11336	7.30509
PROSER1	6.38161	5.91997	6.92456	8.35024	9.48149	8.803	8.88614	8.66165	8.34159	7.87866	8.8801	8.19768	8.20984	8.29212	8.09612	8.12341
PRPF19	7.45321	7.37956	7.77976	8.4379	8.42024	7.96679	8.47601	9.11936	9.30678	8.427	8.81139	9.36275	8.27254	9.03756	8.68361	8.59624
PRR11	4.22328	4.63982	4.47871	6.08673	5.38117	5.3923	5.20897	7.32501	5.53064	5.16637	6.33674	7.37139	4.8463	6.01567	5.83619	5.17653
PRRC2C	8.29401	8.54842	8.04168	9.74647	9.78588	9.9603	9.33868	9.95044	9.19739	9.42041	10.1787	9.92325	9.15754	9.798	9.48722	9.30058
PRRG1	7.88787	7.6238	7.53529	6.45652	7.21555	6.87857	7.32966	5.43716	6.46402	6.68301	6.53431	5.22556	6.85549	5.7737	6.88018	7.0004
PSENEN	7.97812	7.67129	8.13834	8.1766	8.60039	8.7292	9.71369	8.85836	9.97871	9.61023	9.37918	9.02818	10.3612	9.33661	9.82749	10.0969
PSMB4	10.0242	10.3706	10.1815	8.69373	8.54311	8.78086	9.09155	9.06153	9.44603	9.24088	8.77515	9.65411	8.74194	8.54714	8.83018	9.18947
PSMC1	8.81235	9.84148	9.03224	8.66471	8.08803	8.38027	7.69984	7.84755	8.13318	7.58735	8.33155	8.11469	7.94524	8.0321	7.87784	7.84617
PSMC3IP	5.82209	6.00443	6.21295	5.0686	5.05945	4.99468	5.25662	5.09629	4.77331	4.78459	5.19503	5.28807	4.42521	4.22951	4.64169	4.60838
PSMC5	8.86856	9.6165	8.97442	8.71557	8.31803	8.62657	7.93898	7.75245	8.30376	7.1521	7.8251	8.12322	7.33409	7.79869	7.40616	7.4015
PSMD10	7.44051	7.01916	8.06064	8.15073	8.50053	7.69915	8.64243	8.69088	8.84311	8.31399	8.42528	7.99501	9.4407	8.69942	9.16689	9.01354
PSMD4	7.08293	7.48836	6.86253	6.40516	6.29328	6.33865	6.20511	6.09256	6.11826	5.30437	5.98067	6.22159	5.73911	6.10226	5.54093	5.6833
PSMD6	7.38776	8.33685	7.74726	7.1826	6.89464	7.05311	6.47452	6.48984	6.89242	6.44358	6.70509	7.00784	6.89445	6.62562	6.79424	6.4566
PSME2	6.95368	6.92146	7.22771	7.58814	7.17034	7.7432	7.72889	8.58661	8.80173	8.39947	8.41208	8.94304	7.24178	8.27614	7.64149	8.07722
PTAFR	5.16407	5.14103	5.24671	6.192	5.65589	6.33433	5.62362	6.83649	6.56667	6.36843	6.05268	6.75781	5.59696	7.05366	6.27443	6.24628
PTBP1	8.929	8.79695	9.24071	9.67149	10.2697	9.79261	9.99425	10.2057	9.99871	9.98523	9.69109	10.0827	10.1158	10.0482	10.1744	9.91073
PTCH2	3.91323	3.9666	3.96581	5.37131	4.27849	4.7649	3.91439	5.6637	4.77885	6.4299	4.99219	5.63554	5.15925	4.56253	5.30551	5.69592
PTGIS	8.49997	9.58867	8.20531	7.29939	5.50566	6.16335	5.44614	7.20651	6.21437	7.95353	6.82811	5.56188	6.79679	7.64449	7.27138	6.84677
PTGR1	7.76894	7.82132	8.23496	7.60724	7.93246	7.68193	6.8382	5.89614	6.64374	5.88461	6.0084	5.43566	6.2385	6.31572	6.72921	6.87663
PTGS2	4.67332	5.3283	4.29273	6.66498	4.54595	5.73286	5.54568	5.14453	5.97413	9.16448	6.39094	5.92426	6.36025	6.5288	7.17855	6.01103
PTH	9.17059	10.728	8.98247	2.29348	2.13348	2.15084	2.53521	2.30544	2.28248	2.2916	3.15437	2.35377	2.51703	2.5022	2.14963	2.52326
PTK2B	6.84124	6.3474	6.31609	8.51533	8.23163	8.25295	7.5819	8.4255	7.28977	7.19177	8.58495	8.52427	6.65267	7.91421	7.22401	6.94531
PTPLAD2	5.57449	5.12308	5.55827	7.13255	6.67054	6.79769	6.16409	7.67312	6.1373	6.42546	6.62811	7.02571	6.20213	6.96863	6.59707	6.9964
PTPN22	3.98458	3.64954	3.11135	7.06729	4.28649	7.34521	4.30023	7.93672	6.20398	6.95105	7.35406	8.24178	4.02305	7.60794	6.17388	5.82128
PTPN6	6.80672	5.82302	6.92878	8.1164	7.6594	8.0909	7.72009	9.75674	8.33322	7.86954	8.90126	10.0318	6.87024	9.05217	7.80552	7.42602
PTPRC	6.38136	5.7664	5.34196	9.99332	7.54068	9.26239	6.02455	10.6135	8.04333	8.96803	10.1201	10.7046	5.82098	10.2496	8.51182	8.06644
PYGM	9.48066	10.8188	7.32276	4.85756	6.27176	5.38571	6.06153	6.08042	7.3193	6.42555	5.1027	5.62574	6.32888	6.18803	5.95896	5.85084
PYHIN1	4.45561	4.42057	4.05436	6.56059	4.93042	6.99344	4.74618	7.59756	5.89128	6.49254	7.79016	7.64161	4.7801	7.13592	6.05947	6.07549
QARS	8.19933	8.61387	8.59116	8.79685	9.41742	9.12393	9.83743	10.0434	9.96604	9.42761	9.70373	9.94865	9.65842	9.88873	9.75943	9.82847
RAB18	9.8242	9.75308	10.1803	9.26801	9.31281	9.19656	8.66674	8.20426	8.75347	8.71281	8.66471	7.50667	9.26602	8.5529	8.907	9.44011
RAB30	5.76309	6.14079	5.68046	9.11556	7.16081	7.73768	7.14961	8.69306	7.37295	7.67048	8.92886	8.27317	6.7701	8.35828	7.38027	7.47157
RAB31	8.62666	8.36769	8.50502	9.89382	9.00248	9.56715	9.85827	9.74269	9.23678	9.9634	9.54502	8.61105	9.73552	9.77234	9.86438	9.93834
RAB7A	7.82505	7.73672	7.79372	9.13864	9.48874	9.34385	8.72671	8.29182	8.76789	8.40728	9.24254	7.85844	9.32985	8.43131	9.09902	9.43975
RABGGTB	7.96944	8.89579	8.16963	8.0945	6.87769	7.7352	7.02841	6.95851	7.07403	6.74883	7.04291	7.19912	6.95524	6.73821	6.70434	6.95749
RAC2	6.89242	6.50872	5.93349	9.01563	8.21898	9.91997	7.21471	10.7649	8.56621	9.0789	9.16225	10.5481	6.85471	10.1051	9.02257	8.37713
RAD1	8.25478	7.40262	7.9705	6.67993	6.61557	6.74687	6.80022	6.90237	6.71528	6.62587	6.89736	7.01538	6.81675	6.77272	6.80479	6.99588
RAD21	9.94896	9.86195	10.0828	9.09684	8.85821	8.89707	8.15089	8.71293	8.03564	8.00155	8.46513	8.6121	8.07101	8.5703	8.33743	8.39766
RAD51B	5.33752	4.79795	5.09858	5.71493	5.74717	5.96675	6.44417	6.68828	5.85144	5.88383	6.32686	6.66212	5.93426	6.46109	6.22042	5.99888
RAD51C	5.31144	5.00571	5.5801	6.91157	6.55199	6.73575	6.53302	6.50673	6.2923	5.73692	6.14617	6.08671	6.49174	6.16554	6.31515	6.36123
RAD9A	6.60467	6.46546	6.5393	7.11642	7.968	7.3331	8.0153	8.01924	7.67192	7.76547	6.98568	8.16436	7.58601	7.342	7.95421	7.50496
RARRES1	8.56492	8.83941	8.02506	7.5661	5.08911	6.30589	5.34128	7.25627	5.65786	6.43765	6.55018	6.75368	5.3815	7.40515	5.79186	5.92675
RASAL3	6.09988	5.14882	5.2047	6.44272	5.76184	7.03062	5.99124	8.29278	6.45213	6.86481	6.92978	8.78587	5.65049	7.33641	6.58826	6.32974
RASD1	9.5183	8.62401	10.2862	6.90176	8.23324	7.26399	8.43371	6.75437	8.75263	7.25863	7.15269	7.56396	7.73424	8.24871	7.5506	7.3054
RASGRF2	6.08722	6.48845	5.10202	5.8768	6.45679	7.03981	6.81941	7.18804	6.59645	6.63201	7.76175	7.16375	6.93885	7.25175	7.31663	7.07117
RASGRP1	5.20045	3.96196	4.03498	7.86612	5.54235	7.26347	5.00733	9.21149	6.96207	7.33007	8.52878	9.54083	4.58838	8.68678	6.65068	6.7072
RASGRP3	6.2376	6.46185	6.16639	7.42665	6.60739	7.65897	6.54977	8.49435	6.77313	7.32164	7.68331	8.82037	6.57081	7.95676	7.64274	7.43991
RASL10B	6.41574	6.50898	6.58142	5.39824	5.76938	5.60392	5.67652	5.29974	5.58954	5.6278	5.24275	5.29165	5.4398	5.3669	5.39649	5.75163
RASSF2	5.31342	6.02796	5.43786	7.56522	5.78892	7.30755	5.84894	9.46648	7.41376	7.73968	8.71038	9.76998	6.13186	8.98231	8.05383	6.89035
RASSF5	6.37495	6.37852	5.59978	8.24029	6.66335	7.71001	6.14248	9.25642	7.3629	8.26862	8.63049	9.43997	6.22679	8.70755	7.58366	7.38832
RASSF6	5.03369	3.81844	4.99521	7.25913	4.97883	6.70775	7.10958	5.75559	5.74446	5.0538	6.39748	5.83045	6.35036	5.28483	6.53792	6.22062
RASSF9	4.40843	5.69823	5.6034	4.5646	4.66875	3.80455	3.27171	3.46775	3.81023	4.6755	3.65256	3.71553	4.03997	4.06083	5.03041	4.12796
RB1CC1	8.20675	8.9219	8.28422	8.02664	7.55178	7.46055	7.43002	7.34644	7.08838	7.06218	7.4109	7.34448	7.00244	7.45574	7.29628	6.79207
RBBP9	6.22331	5.32379	7.04311	7.08405	8.10116	6.79712	8.54317	7.15233	8.53129	7.77224	7.80668	6.17213	8.05127	8.10414	8.3583	8.37439
RBFOX1	4.64556	7.87783	4.11146	3.45894	3.57599	3.43784	3.81113	3.18877	3.76088	3.78372	3.38533	3.18291	3.47521	3.45661	3.08935	3.87781
RBM17	7.55912	7.93318	7.49814	6.95212	6.37053	6.71451	6.25582	6.3873	6.34887	6.13656	6.2818	6.67535	6.09855	6.15764	5.81267	6.23128
RBM3	6.74975	7.48629	6.35505	9.15648	8.06657	8.93662	8.49012	8.82593	8.58856	8.45722	8.44373	9.52617	7.87835	9.01984	8.28155	8.26155
RBP4	5.37816	5.88651	5.85675	4.52277	4.80513	4.53617	4.74291	4.66218	4.72476	5.00452	4.10721	4.18036	4.59704	4.19009	5.08011	4.70783
RBP7	6.22669	6.97511	6.21072	5.45737	5.76015	6.06128	5.55657	4.2731	5.93498	5.27934	5.66788	4.13445	5.93929	5.24268	5.79393	4.50698
RCC1	6.88021	7.3181	7.74479	6.16402	5.71586	6.15328	5.65046	6.55163	5.81213	5.87773	5.70975	6.94978	5.88117	6.20413	5.94868	5.89129
REL	7.48685	7.4773	7.62724	9.88163	8.19129	8.50274	8.06896	9.76215	7.65901	9.20289	9.07431	9.77697	7.68407	9.06371	8.39583	7.77982
REPS1	6.87917	7.66766	7.13317	8.29726	8.74369	8.53225	8.90497	8.76776	8.43619	8.97496	9.12789	8.42917	9.14477	8.69028	9.12175	9.06517
REXO4	6.30116	6.67875	6.50521	5.64763	5.6666	5.91436	4.95434	5.51269	5.04456	4.74144	5.52087	5.81413	4.62485	5.26741	4.55408	4.81066
RFC4	5.59402	5.90997	5.82348	6.71186	6.06515	6.59073	6.75823	7.89087	6.75083	6.36144	6.88719	7.07751	6.94125	7.08178	7.03478	6.86194
RFWD3	6.20914	6.08654	6.6443	7.66568	6.76213	6.83142	7.60921	8.47825	7.85466	7.04671	8.40728	8.57115	7.17706	8.07529	7.85229	7.17227
RGCC	8.17054	7.7664	7.14242	8.10412	9.0216	9.03149	9.7812	8.17288	9.29651	9.49185	9.10571	8.56966	9.81413	8.90616	9.25994	8.84534
RGS1	6.19686	5.0986	4.70119	10.4128	7.50871	10.615	5.97223	8.34477	8.56007	9.27366	10.6435	10.0502	6.27602	10.5412	8.73453	8.9493
RHNO1	6.35807	5.9402	6.5488	7.64461	8.26013	8.09831	8.41022	8.48787	8.39032	8.16726	7.76134	8.47062	8.35834	8.2935	8.32999	8.31914
RHOBTB3	8.97437	8.93439	8.43159	8.57556	8.49117	8.22407	7.30488	6.77299	7.28294	7.17144	8.27863	5.68899	7.97814	6.98713	7.38115	8.60983
RHOF	6.71017	6.0985	6.37156	7.08995	7.36475	7.64506	7.499	8.40533	8.17027	7.63106	7.26341	8.91167	6.83366	7.98804	7.42952	7.41246
RHOH	5.55673	4.97278	4.85181	8.33324	5.67631	7.27277	5.27494	9.58136	6.99714	7.75554	8.81054	10.1211	4.99793	9.32773	7.15823	6.67915
RHOJ	8.89605	8.95573	8.64754	7.65096	7.07833	8.10866	7.71517	7.73937	7.16323	8.51406	7.65433	7.3236	7.86843	7.8372	8.50571	8.53739
RHOQ	9.72408	9.60542	9.9546	8.62733	8.5159	9.37957	8.19219	8.21423	8.33124	8.61561	9.10721	8.41059	8.02604	8.67956	7.73763	8.33743
RIMKLB	5.94815	5.96532	5.57024	5.87661	6.23397	6.67649	7.4624	6.31826	6.92464	7.6767	6.67827	6.6253	7.13001	6.70864	7.46716	7.50622
RIPK2	6.14612	6.17173	6.28357	7.11799	7.03624	7.66044	7.30016	7.45007	7.22557	7.77172	7.53426	7.66947	6.80045	7.43977	7.37307	7.32497
RMND5A	8.23462	9.45342	8.28111	7.65678	6.69016	7.4488	7.33459	7.77858	7.64342	7.12137	8.00828	7.51194	7.04583	7.33651	7.11181	6.93925
RMRP	10.5767	10.2943	10.8246	12.5959	12.3948	12.295	10.6502	11.5017	11.9381	12.1566	11.4829	12.664	11.3781	11.289	11.4605	11.3854
RN7SL107P	4.60025	4.99661	4.55968	4.25024	3.94207	3.81857	2.99431	3.05471	3.37977	4.13304	3.80481	3.80413	3.42335	3.19297	2.86804	3.94134
RN7SL144P	8.23765	8.05762	7.85196	8.28126	6.16496	6.47189	4.82497	6.55968	5.63499	7.27093	6.65628	6.89742	6.18499	5.67078	5.28521	5.54968
RN7SL147P	7.77996	7.84807	7.78816	8.41379	6.09046	6.65292	4.13366	6.52956	5.50499	7.14827	4.83703	7.27323	6.01767	5.488	5.3052	5.37752
RN7SL253P	8.75938	8.67217	8.62401	8.39977	6.40377	6.78371	4.21383	6.76917	5.27833	8.41578	4.29741	7.87761	6.63605	4.84088	6.0524	5.99173
RN7SL254P	4.66927	4.901	4.87891	4.74133	5.37423	5.36232	6.17695	6.432	4.78507	6.05042	6.05063	6.36528	6.90454	6.19489	6.22459	5.89255
RN7SL277P	9.20512	8.72787	8.92721	9.67324	7.97453	8.17756	5.95423	7.81552	7.59004	8.56007	6.5793	8.91805	7.54276	7.48872	7.13065	7.4845
RN7SL300P	8.08036	7.74957	8.05413	8.59898	6.61491	6.94705	4.36608	7.19359	6.19395	7.63674	5.39367	7.6334	7.00264	5.68993	6.21044	6.38143
RN7SL304P	6.83987	7.02459	6.3271	7.37565	5.49744	5.89371	4.48107	5.55289	5.30506	6.42245	5.13809	5.58319	5.27438	5.09988	5.104	5.38793
RN7SL337P	7.85172	7.58862	7.73552	6.65293	5.77486	5.66016	5.72229	6.73983	6.12498	6.54135	5.5857	7.13168	6.35687	5.865	5.69185	5.97324
RN7SL381P	4.8781	4.34072	4.51646	3.99281	3.05471	3.97089	4.14867	3.31696	3.56841	3.5902	2.84732	4.44964	3.38627	3.16491	2.83613	2.93172
RN7SL38P	8.20058	7.90654	8.14602	7.72527	7.39001	7.70634	6.29058	6.93402	6.34365	7.17715	7.17598	6.60131	6.69237	6.74492	6.00784	6.7884
RN7SL426P	6.40001	5.92844	6.19962	5.75659	5.3827	5.49796	5.28526	4.74455	5.00687	5.33737	5.15565	5.26107	4.58609	4.40446	4.2673	5.21543
RN7SL45P	6.86794	6.6889	6.5849	7.23679	5.07435	5.37266	3.9543	5.06279	5.09016	5.87245	4.40391	6.112	4.85606	4.91228	4.42794	4.39307
RN7SL473P	4.11071	5.14242	4.20277	4.67084	4.63962	7.1369	6.7319	5.85264	5.9692	7.85524	6.49453	6.8033	7.99469	7.11623	8.29956	6.90615
RN7SL480P	7.91736	7.53811	7.9397	7.98909	6.56103	6.79557	5.61189	6.61857	6.02686	7.37612	5.47706	7.33825	6.22977	6.00283	5.55886	6.13667
RN7SL492P	4.8129	4.77435	4.35573	5.05325	3.31045	3.34353	2.75241	3.75112	3.12772	3.48153	3.4344	3.93467	3.25312	3.21197	2.60479	3.03932
RN7SL546P	7.60767	7.98752	7.35056	8.32839	6.4156	6.63267	5.38259	6.21958	6.08724	7.4148	5.92784	7.11606	6.32176	6.21869	5.78761	6.35179
RN7SL600P	3.54029	4.02048	3.9941	4.38293	5.15753	7.39039	6.92497	6.07655	6.21273	8.38364	6.59483	7.16078	8.07927	7.63769	8.53356	7.40994
RN7SL632P	5.6039	5.57132	5.59149	4.86652	4.36475	4.63661	4.52011	4.91502	3.91836	5.0751	4.17341	4.66509	4.8868	4.48047	4.11372	4.51602
RN7SL700P	5.06779	5.2054	5.27157	4.71729	4.49137	4.42456	4.04382	3.22269	3.52467	3.87046	4.59475	3.80008	3.21338	3.38638	3.75066	3.8665
RN7SL704P	8.08169	8.5529	7.71438	8.42016	7.46101	7.68354	5.92437	7.00835	6.13838	7.56811	6.55782	6.93166	6.95883	6.73355	6.26607	6.79484
RN7SL809P	5.03866	4.51571	5.71362	3.8338	3.89469	4.44389	4.17576	3.55651	3.48434	3.57411	4.18875	4.45945	3.58589	3.72542	3.53991	3.71224
RN7SL814P	5.38577	5.38923	5.29915	5.54596	4.40816	4.34943	3.69608	4.61294	3.98437	4.48859	3.68794	5.36658	4.09176	3.77071	3.60699	4.1021
RN7SL834P	4.42188	4.37571	4.2093	5.66683	5.86642	6.6225	5.59069	6.92628	5.27826	6.26855	6.97821	7.46291	5.63292	6.3081	6.63462	6.40369
RN7SL83P	6.17535	5.98639	5.87979	6.16246	5.37701	5.28766	4.74425	5.26797	4.5346	5.2401	4.68331	4.62875	5.31976	4.79397	4.18823	4.92232
RN7SL88P	4.41795	4.85812	4.5932	4.12095	3.84943	3.74859	2.76932	3.14781	3.01126	3.7148	2.82811	3.58988	2.93586	3.20551	2.53311	3.09819
RNA5-8SP2	7.22261	6.91601	7.0638	6.08588	5.92985	5.90789	5.12841	5.29757	5.19562	5.9307	4.49395	5.71038	5.42002	5.10601	4.70606	4.81381
RNA5-8SP5	5.0509	4.38726	4.53978	4.37986	3.75963	4.03112	2.8957	3.04919	2.84871	3.14753	2.65481	2.71217	2.91796	2.93163	2.72972	2.89263
RNA5-8SP6	5.9588	6.27168	5.62625	5.45909	4.96562	4.95053	3.45775	3.5342	3.59548	4.493	3.34518	4.23932	3.94029	3.5424	3.41012	3.74782
RNA5SP129	4.92153	4.12215	4.66252	4.67927	5.6126	5.67635	6.95151	5.76502	5.06164	5.59817	6.30408	6.82375	6.75321	5.87458	6.74904	5.74215
RNA5SP208	4.9881	5.10213	5.17179	4.0655	3.86507	3.61436	3.93405	4.06518	4.15084	4.40569	4.05778	4.41751	4.04958	4.05846	3.56003	4.18923
RNA5SP211	3.43354	3.37458	3.78736	4.68052	4.5118	4.71501	5.52423	4.71629	4.12212	4.41588	4.44008	4.20226	4.25448	4.07268	4.33072	5.43007
RNA5SP242	6.36742	7.18142	5.821	11.0182	8.54127	8.05487	3.57615	8.85315	9.08609	11.4775	8.49492	11.0428	9.51927	8.15427	8.19827	11.0672
RNA5SP268	5.33276	5.33078	5.2273	3.96075	3.63348	4.09274	4.94786	4.23337	3.52839	3.98164	4.13149	3.94337	5.32299	3.87311	4.94953	3.63928
RNA5SP308	2.65402	2.60998	2.76984	4.73778	3.63426	3.9378	3.04239	3.54324	3.36986	4.45755	4.50626	5.57686	3.91015	3.00333	2.84754	3.32179
RNA5SP337	4.5128	5.09938	5.28404	4.43827	4.11228	3.88189	3.5855	3.30057	3.88818	3.89417	4.44303	3.63539	3.53044	3.71867	3.50389	3.98179
RNA5SP378	5.63347	5.85977	5.63186	4.83673	5.11718	4.93683	4.55549	4.27112	4.49549	4.84356	4.69663	4.67408	4.30603	4.35666	4.1804	4.5576
RNA5SP382	9.16272	9.0259	9.25803	9.46008	8.44183	7.71388	6.88233	8.0023	8.28733	8.35385	7.51281	8.61623	7.8982	7.83142	6.95419	7.79159
RNA5SP403	8.22595	8.02057	8.12203	9.31623	7.51619	6.22591	6.44291	5.31011	6.5343	6.81789	4.95518	6.98921	6.04857	6.57614	6.10898	6.8908
RNA5SP514	5.1203	5.01468	5.22275	4.72251	4.08591	4.11358	3.60874	3.91862	3.98349	3.99346	3.94658	3.99164	4.26825	3.85002	3.53648	4.24845
RNA5SP69	4.0162	4.51662	4.54155	5.67815	5.35026	5.5393	5.15029	5.5531	5.74271	5.18129	5.83838	6.0295	6.09635	4.62048	5.95589	5.68883
RNA5SP82	3.43206	3.48712	4.03739	4.24813	4.54777	6.08066	6.2774	6.00348	5.05521	4.81897	6.00709	5.82511	5.86007	6.03104	6.27183	5.27287
RNF121	7.26295	7.18121	7.49841	5.91662	6.06581	5.8467	6.49725	6.35833	6.40337	6.33102	6.24863	6.23694	5.82993	5.91453	6.19492	5.89333
RNF126	6.16549	6.92478	6.50852	6.93879	7.4477	7.29206	7.70023	7.80621	7.83562	7.69233	6.81836	8.09974	7.79173	7.55221	7.77054	7.51995
RNF26	6.82715	6.74465	6.9871	6.39079	7.49101	7.14068	8.62469	8.05443	8.65196	8.09507	7.80144	7.94669	8.50501	8.19349	8.59992	8.42156
RNF44	6.18231	6.10562	6.29893	6.8201	7.14737	7.23905	7.84721	7.67897	7.34584	7.22183	7.22092	7.6827	6.93064	7.0747	7.27069	6.92397
RNU1-59P	4.2495	5.46817	3.97185	4.9851	4.63178	7.37101	4.4428	6.29726	6.0224	9.08894	6.56376	8.74725	7.56453	6.11392	7.08335	8.30729
RNU2-1	9.66537	10.0039	9.69332	12.9768	12.5602	11.5295	12.3588	12.5881	12.6947	13.515	12.7986	13.4121	11.818	12.4495	12.641	12.486
RNU2-2P	6.5308	6.5285	6.58182	11.1803	9.68535	8.83658	7.46707	9.7617	9.53631	11.8885	9.86931	10.5371	9.11618	9.30707	9.73721	9.63143
RNU4-1	6.90628	6.84707	6.61329	11.4159	10.15	7.83708	8.00606	10.6707	8.10639	12.3555	9.02648	11.7257	8.43625	7.91714	8.6687	7.72505
RNU4-62P	5.85365	5.73962	5.23903	8.14852	6.96441	7.69698	6.839	9.3195	7.00811	8.45152	8.84931	9.8418	7.07623	7.75738	7.431	7.88812
RNU4-9P	4.84762	3.90329	4.61371	4.21278	5.54552	6.2002	7.08402	5.08897	5.1699	6.08353	5.70129	4.10038	6.83828	5.26089	7.23295	5.02578
RNU4ATAC	5.64292	6.39137	5.91318	12.6379	11.3808	11.3409	8.31877	9.79823	10.2915	11.6258	9.96017	11.0578	9.80746	8.42904	9.62313	9.73927
RNU4ATAC14P	3.59365	2.68748	3.5799	4.19851	4.38845	3.63022	3.52223	4.87316	4.7144	5.00173	4.4026	5.27516	4.42756	3.01468	4.01917	4.45445
RNU4ATAC16P	3.37856	3.41797	3.84454	4.03637	3.93561	3.68179	3.70955	5.6044	3.8496	5.7323	6.16658	6.76318	4.96026	5.3181	4.42942	4.36795
RNU4ATAC18P	5.23579	5.01182	4.56582	5.47363	5.05378	6.09148	6.70371	6.88899	5.96666	5.45908	7.05124	7.13419	6.56734	5.92677	6.35235	6.21363
RNU5A-1	3.75732	3.63296	3.64683	6.54367	6.31	4.94279	3.24047	4.97685	5.59583	6.23945	6.10167	4.91639	5.0489	5.29106	5.02473	5.50255
RNU5D-1	2.11113	2.55233	2.17092	6.95823	4.86738	5.31119	2.13254	2.43256	3.89666	4.21787	2.83427	4.95246	3.86754	2.33497	4.34674	5.46628
RNU5F-1	1.69835	1.76326	1.80189	5.46205	2.86934	4.39247	2.04547	2.83363	3.06633	3.92925	2.84865	3.97679	4.25383	2.41298	4.0244	6.15626
RNU6-100P	4.1892	4.21512	4.40604	4.81987	4.18642	5.3013	6.37071	7.01605	5.4084	6.04329	6.97285	7.30214	6.11437	6.29823	6.04134	5.49542
RNU6-1052P	2.91116	2.98419	3.19336	3.12815	3.58201	5.24812	5.23335	4.04992	2.99709	4.7985	4.27808	3.02546	5.66796	4.10793	5.01602	5.16245
RNU6-1092P	5.92095	4.91165	6.02941	3.84961	3.91297	3.58429	4.33291	3.83715	3.49658	4.28109	4.55307	4.00054	4.94299	4.98004	3.7459	4.89214
RNU6-1172P	3.18821	2.78583	3.48915	4.81071	4.69831	4.47032	3.87116	4.2072	3.40887	4.05116	4.75968	4.28022	4.15056	3.60426	3.6087	4.3853
RNU6-118P	4.50567	3.51207	4.42365	4.45378	5.08605	5.0852	6.30635	5.24708	4.7933	5.72167	5.89648	4.98593	5.75391	4.82833	5.46975	5.80444
RNU6-1255P	4.01101	2.59994	3.50435	5.16066	4.55387	4.48372	5.22162	4.90177	4.07205	5.34537	4.90546	4.70155	4.32374	5.08806	5.10083	4.16803
RNU6-1285P	2.7561	3.06986	2.72091	2.67831	3.58587	3.26049	5.14567	4.47589	4.2049	4.12182	5.07166	5.47468	4.25837	3.7157	4.32597	4.8156
RNU6-1319P	4.33641	4.47352	4.82374	5.06088	5.18229	5.96783	7.03597	6.27876	5.26999	6.42443	6.70337	6.03363	7.29767	6.07768	7.2121	6.96547
RNU6-158P	6.0975	6.65064	5.91484	4.48349	4.44021	3.9052	5.05231	4.95247	5.17096	4.55299	4.41577	5.84041	4.96078	5.15518	4.71319	4.29379
RNU6-23P	4.79171	3.42467	4.39438	6.74667	6.46488	6.19705	6.47037	4.85113	5.80182	5.48472	6.20364	5.97647	5.62322	3.73893	5.80147	5.01986
RNU6-447P	4.3897	4.39367	4.73817	4.68105	5.43858	6.141	7.62696	6.31926	5.30706	6.55229	6.62871	6.01325	7.57235	6.08713	7.56669	7.19747
RNU6-475P	4.32718	3.72428	5.39681	3.18127	3.00892	2.78	2.71625	3.13129	3.63818	3.01713	3.94515	2.70592	4.25328	2.76134	3.82952	3.09816
RNU6-492P	6.70079	5.99195	6.40886	8.00681	6.23087	7.68162	7.45362	7.88462	7.31799	7.43785	8.17979	9.3017	6.772	8.57163	6.99684	7.66011
RNU6-560P	5.16732	4.40652	5.19936	7.02056	6.90972	6.58116	5.79202	6.18615	4.97429	7.56531	5.59633	6.00887	7.01247	5.4671	5.44656	6.6875
RNU6-701P	3.61513	3.41528	3.53014	3.27378	4.05741	4.35662	5.4556	5.35024	4.08863	4.34025	5.48479	5.36013	5.35106	4.71285	4.58549	5.01932
RNU6-728P	3.6204	3.52732	2.77191	3.51896	3.97068	4.38287	5.25296	3.82133	5.14046	4.28806	3.96379	4.6798	4.50665	3.54336	4.40917	4.82952
RNU6-729P	2.62352	2.44792	2.56356	3.18916	2.7618	3.34321	5.84665	3.48045	2.6932	2.91461	4.55693	4.29025	3.53667	4.19124	5.06118	2.80082
RNU6-768P	3.60552	3.23989	3.23509	2.73065	4.0245	3.98734	6.98795	4.50705	4.39697	4.35437	5.2622	3.76901	7.15865	4.39988	5.4357	5.95127
RNU6-824P	5.18735	5.97597	4.44968	3.08647	4.31568	4.12198	3.65089	3.67897	3.10412	4.24478	3.25098	3.71611	4.51993	3.26847	3.33482	3.78867
RNU6-925P	5.23981	3.84392	5.68584	7.60787	7.73719	7.25355	7.10775	6.37772	5.75118	6.57122	6.95805	7.01658	6.09605	5.27577	6.48869	6.651
RNU6-968P	5.79203	4.82071	5.93526	4.3757	3.99605	4.37492	5.76593	4.36154	4.4638	4.38754	3.46083	4.5998	2.76317	2.97253	4.07863	4.26121
RNVU1-15	5.16564	5.72391	5.535	7.48695	7.17797	8.64335	5.47994	6.23709	6.16017	7.73003	6.03721	9.05936	6.90416	5.50803	6.57707	7.79926
RNVU1-19	4.07251	4.30066	4.07145	4.76485	4.65297	6.49033	3.93171	4.47825	4.9139	5.42987	4.67386	5.04641	7.15961	4.0732	5.25701	6.57188
RNVU1-6	5.59221	5.19066	5.31124	7.81126	6.26551	7.13607	4.62305	6.0923	6.11766	7.50576	5.69604	7.30491	7.05671	5.69441	6.86156	7.30642
RNY4P14	6.06772	5.31704	5.91484	8.64922	7.10086	6.36528	6.39728	7.26802	6.07227	7.42348	6.52317	7.08544	7.42503	6.52497	6.59153	6.93569
RNY4P19	4.36921	4.76511	4.8695	6.08918	5.2553	5.30474	6.22439	5.93543	5.76928	5.74263	5.3929	5.63993	6.05184	4.99993	5.96763	5.79943
RP9	7.11255	7.56867	7.57958	6.87318	6.75903	7.14268	6.43051	6.20127	6.2963	5.56598	6.55142	6.5614	6.05341	5.78215	6.01521	6.05931
RPAIN	6.15485	6.88432	6.48147	7.39532	7.5749	7.19304	8.20874	7.81485	8.16018	7.63056	7.84492	7.95985	7.90478	7.58647	8.07972	7.52094
RPL10AP6	9.80003	9.97201	9.72223	9.34447	9.73914	9.25616	8.44728	8.46299	8.60895	8.34587	8.7741	8.78798	8.51771	8.46416	9.26798	8.54145
RPL21	11.2484	11.3437	11.318	11.1954	10.568	10.8986	8.1636	9.594	9.0983	9.22196	9.99254	9.59294	9.04517	9.17664	9.0741	9.4056
RPL21P28	11.3073	11.3664	11.4796	11.1733	10.5793	10.9486	8.42902	9.68945	9.23038	9.35334	10.2867	9.785	9.14851	9.28194	9.2153	9.57317
RPL22	5.76914	5.82915	6.04455	5.00634	6.08046	5.33917	4.29881	4.59519	4.95099	4.45693	4.8835	4.47074	4.6763	4.73047	4.86028	4.67392
RPL22P11	8.33619	8.34109	8.36238	7.88711	7.62477	7.85881	6.16717	6.98725	6.59191	6.66402	7.09298	6.90498	6.5329	6.96483	6.04806	6.77373
RPL23P8	6.03418	6.82884	6.3845	5.59324	5.41149	6.04101	3.56113	5.01711	3.9487	5.20699	4.77728	4.58307	4.96968	5.32857	3.82094	6.00026
RPL29	10.5039	10.8581	10.6207	9.00873	9.12662	9.12322	8.61451	9.08107	9.12382	8.87856	9.56887	9.73624	8.59921	8.91396	9.04608	8.91842
RPL36	7.8063	7.98892	7.93915	8.70099	8.57941	8.49201	9.40958	9.49065	9.17329	9.31477	9.26777	9.5131	9.28731	9.36419	9.41671	8.80005
RPL3L	7.16123	8.73754	6.27407	5.77957	5.35319	5.56878	5.55679	5.47017	5.39226	5.87183	5.63329	5.35781	5.49246	5.52887	5.10092	5.62697
RPL7AP6	8.55558	8.21113	8.46916	7.68104	7.3514	7.4889	5.73096	7.07127	6.49687	6.54125	6.99149	6.55504	6.75967	6.66998	6.24191	6.51478
RPL7AP66	10.5669	10.8525	10.8407	10.1276	9.6495	9.95064	9.06822	9.7584	9.34259	9.65667	10.2274	9.55804	9.90124	9.41018	9.56195	9.54701
RPL9	11.7387	11.6977	11.9149	11.2508	10.0213	10.4332	10.2356	11.281	10.8865	11.0524	11.173	11.0986	10.3804	10.9544	10.1816	11.1724
RPP21	6.95486	6.59755	6.90495	6.9037	7.44348	7.43511	8.71832	8.07799	9.01889	8.65691	8.14234	8.2034	8.9062	8.25672	9.17006	8.74325
RPP38	5.55891	5.73256	5.68281	5.77041	6.06371	6.50381	7.63721	6.53502	7.10814	6.5552	6.71833	6.07097	7.32378	6.64723	7.28308	7.32764
RPS19BP1	8.75541	8.56664	9.02602	7.92531	8.03461	7.9405	7.67792	7.43165	8.50986	7.53512	7.57885	8.01847	7.78451	7.25877	7.63316	7.66808
RPS27A	8.59215	8.60292	8.69843	11.2687	11.4902	11.1193	9.24535	10.0103	9.8514	9.4101	10.1406	9.59273	9.49861	9.96431	9.67533	9.84062
RPS28	11.1491	11.3145	11.3549	11.1995	12.0252	12.2092	12.9191	12.3346	12.7107	12.3017	11.9942	11.9987	12.7033	12.2423	12.7506	12.6404
RPS3AP25	10.5996	10.7422	10.7282	10.4849	9.53113	10.1735	8.08923	9.38262	8.62655	9.2603	9.36584	8.98221	8.93144	8.75969	8.68803	9.47731
RPS4Y1	9.10577	8.98956	4.35436	3.65076	3.76328	3.37844	4.10918	3.39416	3.51529	3.72413	3.92536	3.51181	3.54979	3.98695	3.47876	7.63354
RPS6KA1	6.76172	6.18916	6.90826	7.76362	7.69115	7.80786	8.20325	8.6665	8.65119	7.64574	8.0526	8.78774	7.52902	8.28428	7.94484	8.04867
RPS9	10.5256	10.5141	10.3373	9.37486	9.76325	9.31245	8.4861	8.69798	9.28658	10.0694	8.34789	9.65958	8.83742	8.9672	8.92779	9.13292
RPSAP56	9.22617	9.08543	9.52982	8.03839	7.92384	7.95731	7.3079	8.66455	7.54358	8.98388	8.17172	8.84144	8.17278	8.32278	7.73345	8.26838
RPUSD4	7.88829	9.04214	7.70992	6.09653	6.11097	6.18617	6.32396	6.57307	6.41934	5.96723	5.93932	6.8295	6.09749	6.30045	6.36173	5.71078
RRM2B	9.02406	8.60659	8.82916	8.01825	8.08005	8.18703	8.06864	7.28397	7.9399	7.28621	8.06153	7.19032	7.67286	7.66342	7.67401	7.79154
RSAD2	4.69497	4.35927	4.05728	5.81836	4.89315	5.83481	5.67343	5.96019	5.96517	5.59309	5.34043	6.07286	4.95876	6.14883	5.54616	6.93644
RSL24D1	8.28146	8.49476	8.69313	7.52238	6.9995	6.90152	6.84285	7.4764	7.18512	7.25131	6.88715	7.78926	6.90428	6.902	7.2856	6.83748
RUNX2	5.92776	5.38114	5.56631	8.01336	6.75233	7.36773	5.8527	7.62374	6.22648	7.51895	7.664	7.52163	6.39137	7.63364	6.92292	6.72585
RUNX3	6.06865	5.94536	5.81173	7.4167	6.74899	7.24162	6.63174	8.07579	7.02882	7.80631	7.72603	8.63556	6.32563	7.96071	7.20409	7.05763
RYR1	6.83851	9.5947	5.6955	4.49141	4.74866	4.63837	4.81989	4.89484	4.86487	4.92719	4.62712	4.80918	4.56059	4.7861	4.73113	4.87166
RYR3	4.57569	6.23587	4.12078	3.7958	3.73082	4.03189	3.73462	3.93418	3.79691	4.17531	3.88458	3.78866	4.09236	3.94956	3.63071	3.92476
SAMD8	9.01979	9.39538	8.8676	7.46487	7.23031	7.08072	7.76344	7.58657	7.55512	7.40509	7.605	7.64289	7.3373	7.67607	7.2454	7.1549
SAMD9	5.60353	5.47049	4.90597	8.17713	5.96857	7.47081	5.37775	8.78225	6.73787	6.8982	8.4115	8.73968	5.71437	8.1331	7.24563	7.45006
SAMD9L	5.75482	5.57625	5.36798	9.02319	8.14379	9.30359	7.80221	9.45918	8.53776	8.73591	9.30701	9.18895	7.84229	9.54394	8.56307	9.31207
SARS	9.99238	10.2081	10.5773	8.82766	9.08245	9.4834	9.01386	8.88927	9.04638	8.73206	8.94723	8.26074	9.25929	8.97162	9.16018	9.00347
SASS6	4.67112	4.35573	4.50996	6.41511	5.68816	5.93384	5.84642	6.73533	5.69995	5.82016	6.87255	6.40926	5.87475	6.18642	6.20023	6.113
SAT1	9.70091	9.19833	9.73212	11.0484	10.1464	11.1703	11.3377	10.5866	11.0323	11.6089	11.0536	10.2524	11.956	11.3617	11.5687	11.6668
SCAF8	8.39394	8.43924	8.52632	9.21045	9.6804	9.50111	9.84898	9.68747	9.33592	9.52595	9.68467	9.33759	9.52525	9.53048	9.68745	9.49858
SCARNA12	7.96338	8.34371	8.48101	10.5461	9.0634	9.45043	9.42271	10.2053	10.35	11.1349	10.3163	11.9324	9.90775	10.125	10.0803	9.58799
SCARNA13	8.06554	6.93137	8.24818	10.0759	9.69835	9.15871	8.45849	8.66809	9.44617	9.57628	9.20754	10.5544	8.03181	8.56051	8.94315	9.18142
SCARNA17	11.6006	11.3537	11.5709	7.8696	9.58685	9.78641	9.19369	9.04723	9.0427	8.98001	8.7975	9.91888	8.09001	8.63873	8.68726	9.16333
SCARNA22	4.94847	4.94047	5.56835	7.01337	8.1769	7.07084	6.45565	6.48955	7.12844	6.28009	6.23678	7.9379	5.46873	5.50086	5.55951	5.78132
SCARNA4	3.33246	3.1307	3.07181	7.11908	7.37455	4.74272	4.75365	7.16463	5.98394	6.07316	6.38223	6.80816	4.37405	6.8582	4.46164	6.18658
SCARNA5	9.75837	9.40364	10.4049	9.89043	8.29428	7.55559	6.73327	7.8879	7.73082	9.22539	6.86998	9.41023	6.89814	7.63646	7.86908	7.99945
SCARNA7	10.8393	10.0612	10.6717	9.77059	9.74174	9.40633	9.01799	9.50784	9.34445	9.52473	10.4531	10.0726	8.67158	8.77343	8.49668	9.16016
SCD	4.31572	5.18659	4.01212	6.71146	6.87573	5.95059	4.84761	6.58389	7.00213	6.6447	6.67245	6.98726	5.56588	6.72078	6.47088	6.24878
SCD5	6.04101	5.28955	5.8238	7.46346	7.75301	7.18178	8.49929	7.07747	7.81081	7.63788	6.6588	6.15365	7.67544	7.53201	7.89271	8.03053
SCHIP1	7.08966	7.99889	6.05308	5.81805	5.03036	4.97791	5.34601	5.32395	5.76728	6.43428	5.53511	4.74618	5.47527	5.40932	5.2072	5.89644
SCIMP	5.24754	4.72463	4.60131	7.82665	6.52108	8.73141	5.65897	9.83292	7.25836	7.24284	8.47679	9.34273	4.92625	8.3572	7.37063	7.16956
SCN7A	4.37162	5.88524	3.70628	3.14088	2.77655	3.21418	3.3689	3.15839	3.01028	2.80365	3.29558	2.983	3.21057	3.01371	3.18039	3.3458
SCX	5.26578	5.64346	6.01406	5.50715	7.35863	5.76436	8.18236	5.98999	7.71723	6.86628	6.48815	6.07341	7.20192	6.7345	7.70314	6.84651
SDF2	8.30942	7.63755	8.9928	7.98454	7.74707	7.50624	7.646	7.07973	7.91604	6.6378	6.32941	7.08323	7.29733	7.29767	7.04892	6.7982
SDHAF2	9.17598	9.06943	9.49527	8.41601	8.36121	8.11625	8.16723	8.09801	8.40963	8.18401	7.91136	8.81049	8.32614	8.05758	8.16969	8.11202
SEC1P	6.10234	5.99142	6.11134	5.16173	5.13141	5.19136	4.85639	4.79988	5.06376	4.85638	5.1265	4.45912	4.74636	5.02198	4.70984	4.50016
SEC22C	6.61844	6.78726	6.67286	7.55639	7.65584	7.50134	8.00476	7.96689	8.03147	7.95667	7.67623	7.61205	8.00761	8.09815	8.34804	7.5814
SELL	5.76274	6.33963	5.86004	8.00115	6.74824	8.9835	6.36667	10.7599	6.92731	7.5664	9.71343	10.4549	5.83023	10.0386	8.09383	7.33368
SELM	8.38717	8.36702	8.68232	8.24863	9.19212	8.65903	9.96439	9.32711	10.1111	9.97806	9.44376	9.16647	10.2467	9.53233	9.89838	9.5679
SELPLG	4.77307	5.21578	4.80648	8.50895	7.37065	8.33996	6.51691	9.05354	8.09537	7.56816	8.43216	8.82925	6.01703	9.09455	7.93512	7.49616
SEMA4A	6.82247	6.86522	7.55889	8.02895	9.33958	8.00033	8.67009	8.29592	8.12506	8.73636	7.69472	7.90056	8.70764	8.26758	8.9799	8.52724
SENP1	6.80729	7.02445	7.04872	9.04304	9.08103	8.99996	8.55008	8.85696	8.12515	7.98722	8.92054	8.48979	8.13998	8.22791	8.30964	8.51066
SEPP1	8.84259	8.93967	9.19432	10.5762	10.0777	9.87331	8.79709	10.2068	9.44936	10.215	10.416	9.93495	10.1959	10.6296	10.2141	10.6129
SEPT1	5.69744	5.098	4.71019	7.82684	6.06318	7.88389	5.33622	8.36337	6.23068	6.51594	7.28582	8.99562	4.82161	7.7289	6.30738	6.17831
SEPT3	4.40769	4.32429	4.25402	5.74027	4.56473	5.67452	4.92184	5.20423	6.37117	4.82229	5.88882	5.00575	5.54767	6.17311	4.78509	5.15644
SEPT6	5.28251	5.67009	5.24587	8.52519	7.03127	8.32718	6.39523	9.86541	7.63675	7.81214	9.47206	9.87261	6.31855	9.31616	8.41245	7.23453
SEPW1	9.38659	9.23297	9.6835	8.09427	7.74834	8.13518	8.0791	8.03028	8.84502	8.76402	7.96946	8.93338	8.37327	8.43159	8.1204	8.38835
SERF1B	5.78403	5.47898	6.01031	5.94661	5.75176	6.13988	7.073	6.75126	7.49507	6.69851	6.61857	7.29526	7.26031	7.03349	7.2862	7.03619
SERF2	5.40635	5.35633	5.85581	5.82901	6.31541	6.41562	6.81551	6.92205	7.02559	6.53918	6.73008	7.08694	7.22749	6.71898	7.12392	6.70083
SERPINA1	7.85002	6.92552	8.17472	9.50435	8.38826	9.36308	8.15012	9.0439	8.23206	9.06667	9.35724	8.83654	8.4591	9.41226	8.92011	9.42929
SERPINA3	6.79039	8.52575	7.09149	8.10215	4.36773	6.32073	4.32906	6.30456	4.38296	5.76375	6.8726	7.01568	5.87625	6.55673	5.86802	5.8849
SERPINB8	5.42545	6.12282	5.75167	6.83445	6.73608	6.8973	6.69729	7.41113	6.29554	6.18052	7.02164	6.60706	6.17031	7.44972	6.84483	6.85119
SERPINB9	6.30374	6.42278	6.10315	7.77105	7.60923	8.9045	6.88188	9.23597	7.16849	8.32475	8.8154	9.11199	7.12471	9.0234	7.77712	7.9432
SERTAD2	6.03754	6.94683	6.15536	8.19051	7.33198	7.5772	6.90685	8.306	7.11304	7.03614	8.06295	8.4013	6.8745	8.01725	7.43453	6.88712
SERTAD4	4.5064	4.48113	4.61287	5.97222	5.00199	5.20185	6.00974	5.11797	5.73364	6.05731	4.80992	5.0844	5.66708	5.37839	6.04285	5.88811
SESTD1	7.46874	8.4236	7.25511	7.50044	5.94641	6.98013	6.07798	7.30821	5.88958	6.57779	6.95394	7.0938	6.44574	7.1379	6.90935	6.47552
SETD7	8.94437	9.36033	8.34386	7.81564	7.32147	7.37824	6.77152	7.70558	7.04658	7.10513	8.14555	6.93386	7.36798	7.61245	7.50114	7.4973
SFR1	3.31557	3.54985	3.06495	4.05021	4.93706	3.79858	3.70143	4.93086	4.23424	5.10574	4.28802	4.73414	5.22271	4.59388	5.15004	5.65496
SFRP5	6.48604	6.87545	6.75329	5.18301	5.45345	5.55621	5.28601	5.83012	5.90011	5.59125	5.30429	5.81599	5.30037	5.51008	5.0303	5.44126
SFXN2	5.6595	5.67641	6.30479	6.26003	7.45657	7.50925	7.75487	6.96276	7.27953	7.27229	6.96693	7.36632	8.15296	7.25211	7.54765	7.51078
SGCA	5.90796	8.32832	5.30252	5.15322	5.29039	5.01795	5.08493	5.05799	5.29693	5.49249	5.23269	5.36761	5.15724	4.89775	5.11541	4.65851
SGCG	5.92501	7.71033	3.6153	2.89436	2.99844	2.91191	3.47069	3.19096	3.15539	2.86099	3.11455	3.30411	3.59915	3.08847	2.91883	2.7615
SGK223	6.64904	7.02131	6.5365	6.33904	8.27293	7.31764	9.31273	7.5208	8.22593	9.08918	7.10461	7.51397	8.25095	7.7136	8.95808	8.55204
SH2D1A	3.89667	3.23383	3.55929	6.78045	4.4058	5.84209	3.50715	6.61278	4.85332	5.38234	6.11942	7.52634	3.62389	6.61182	4.84151	4.3865
SH3BGR	5.99365	7.053	5.27147	4.9772	5.64032	5.03815	5.72802	4.61702	5.36302	4.93164	5.06971	3.73002	4.94871	4.64236	4.82599	5.39839
SH3BGRL	9.81141	9.4718	9.71302	10.541	10.8033	10.1273	10.9533	11.137	10.6396	10.8107	11.0486	10.6404	11.2365	11.0587	11.0152	11.4363
SH3KBP1	7.5008	7.10702	6.90706	8.63067	7.97988	9.14269	8.20218	9.36279	8.14751	8.21783	9.27938	9.36637	8.00909	9.12035	8.4272	8.3215
SHCBP1	3.51759	3.71124	3.63628	5.71154	3.87342	4.44614	3.67021	7.09752	4.24571	4.19853	5.47548	6.8637	4.00367	5.18629	4.48676	4.53539
SHISA5	9.36909	8.96224	9.51243	10.0269	10.2035	10.3243	10.5186	10.4978	10.5719	10.3874	9.60969	10.2713	10.1629	10.6391	10.5876	10.3176
SIGMAR1	7.08089	7.01717	6.41513	8.34491	8.92274	8.49925	8.15321	7.90961	8.16214	7.89308	7.6847	7.68563	8.10215	8.17436	8.03137	8.24842
SIRPG	4.1129	4.23358	3.81135	5.95053	5.59186	7.33064	4.72892	8.02069	6.14133	5.78483	7.15951	7.97404	4.64197	7.48887	5.96743	5.53167
SIX4	7.52319	8.02337	7.63264	6.68127	6.82391	6.60745	6.41028	6.1158	6.396	6.62191	6.25682	6.11709	6.67438	6.26949	6.43776	6.52371
SKIV2L2	9.406	9.95734	9.71621	9.11927	8.88485	8.95858	8.40889	8.87263	8.43603	8.27809	8.67968	8.59112	8.14955	8.83084	8.31751	8.42509
SLA	5.67273	6.01396	5.54531	8.53072	6.88689	8.44784	6.27485	8.77308	7.21533	6.8936	8.12534	8.73933	6.42275	9.10506	7.00851	6.79872
SLA2	4.78535	4.46778	4.73422	6.04746	5.26889	6.32637	4.90686	7.12606	5.6669	6.19677	5.70577	7.53242	4.93475	6.96711	5.60104	5.3772
SLAMF1	3.89867	3.79499	3.97006	6.48305	4.57212	6.51494	3.92142	7.13676	4.83288	5.3409	7.00577	7.52545	3.86496	6.66935	4.96449	4.78726
SLAMF6	5.67415	5.25636	4.124	9.64869	7.06492	9.34266	6.25058	10.01	7.2245	7.02661	9.6898	10.0794	5.31743	9.48832	7.69709	7.25492
SLAMF7	4.586	4.58511	4.47108	10.619	7.62046	9.16717	5.65713	9.05494	8.1773	7.64262	9.53516	8.82111	5.36467	9.50272	7.98241	7.33401
SLAMF8	5.16547	5.2814	4.71652	7.82261	6.80618	7.61354	5.74313	8.74854	7.44993	6.7212	8.18031	7.63782	5.61423	8.68126	7.44385	6.81234
SLC10A7	5.99642	5.8116	6.26011	7.35638	7.069	6.76926	7.60838	7.805	7.7407	7.78816	8.0707	7.72042	7.82135	7.71025	7.72092	7.68267
SLC15A2	5.49693	4.26163	4.78995	6.35331	6.48309	5.70522	7.74363	8.23478	6.88451	6.60786	7.10363	7.83588	6.47031	7.56403	7.39721	6.26944
SLC16A13	5.91503	4.96846	5.55271	5.7804	7.19018	6.86158	7.48306	6.50201	7.12372	6.41788	6.13289	6.46999	7.01647	6.5627	6.53983	6.43611
SLC18B1	6.13763	5.77863	5.87751	7.17637	7.0076	7.36032	7.08106	6.85564	7.35217	6.73014	7.02813	6.14213	7.20357	7.12695	6.94814	6.83209
SLC19A2	8.13592	9.82877	7.55509	7.21388	7.27214	7.47851	8.0242	6.13611	6.84218	7.4681	7.22226	6.22349	8.17227	7.08792	7.61106	7.24741
SLC22A3	7.28668	9.34601	7.9738	6.63567	4.90456	5.30705	4.07557	6.96774	4.07426	6.08612	6.03531	7.23578	4.41871	6.97665	5.61896	4.15365
SLC22A5	7.49789	8.63379	7.32206	5.9892	6.19181	6.13188	6.48203	6.08483	6.70903	6.54223	6.08118	5.59413	6.60689	6.3342	6.62018	6.55562
SLC24A1	5.28842	4.93062	4.77346	5.48182	6.06391	5.52938	7.07402	5.74339	6.71791	5.88769	6.25849	5.47281	6.01064	6.02015	6.30228	5.87777
SLC25A40	6.58379	6.47717	6.65802	8.01706	6.77245	7.33082	7.59211	8.43547	7.9876	7.79614	7.83861	8.48654	7.95812	8.23189	7.93614	8.41184
SLC25A45	6.5443	5.68091	6.39157	6.72053	8.07735	7.55473	8.4432	7.71936	8.07419	7.94902	6.8243	7.86032	7.58516	7.59856	7.79723	7.24425
SLC25A6	10.955	10.6218	11.0428	11.7698	12.1374	12.113	12.2371	12.1345	12.2566	11.8563	11.8289	11.9192	12.2218	12.1145	12.1299	12.1477
SLC25A6P2	9.20501	9.05506	9.31173	10.4906	10.9932	11.2045	10.1882	10.5203	10.426	10.1655	9.87964	10.1429	10.6202	10.5899	10.2342	10.7889
SLC2A14	7.61088	6.97257	7.07672	6.30108	6.28234	6.30409	6.02413	6.18115	5.36015	7.21645	6.28749	5.92039	5.83871	6.42871	5.92965	6.45024
SLC2A4	6.71604	8.98234	5.87029	5.6381	5.28499	5.35993	5.53498	5.2443	5.50555	5.48254	5.42694	4.91345	5.7011	5.72688	5.30704	5.24623
SLC30A7	7.47178	7.22737	7.60036	9.23546	8.69477	8.88863	9.13982	9.05244	9.1116	8.91624	9.37767	8.81337	9.03977	9.00926	9.02528	9.29498
SLC31A1	7.02913	7.09256	7.39859	9.63056	9.90779	9.23442	9.37772	8.67409	9.2497	8.35329	8.63949	7.14463	9.11922	8.79931	9.09674	9.1422
SLC35B1	7.73706	8.11852	8.78795	10.073	9.92296	9.55289	9.30986	8.93135	10.2367	9.29369	9.04745	8.3407	9.92562	9.00262	9.38175	9.11937
SLC35B2	6.7194	6.70962	6.63361	7.50453	8.00099	7.64753	8.27366	7.63966	8.77775	7.56544	7.12255	7.68911	8.2325	7.90075	7.91837	7.93978
SLC35D1	7.72723	7.28534	7.69501	7.39819	6.58245	6.61185	6.36345	6.24264	6.08555	5.72751	5.68188	6.24173	6.1822	6.17482	6.16282	6.13997
SLC36A2	5.25242	6.17433	4.49579	4.05238	3.91263	3.74701	4.02177	3.95581	3.79821	3.69636	4.25286	3.81998	3.93802	3.61443	3.44874	4.35781
SLC37A1	5.89105	6.13498	6.02095	7.0857	8.03906	8.00779	7.1632	7.13108	7.48836	7.28556	6.13782	7.17566	7.18078	7.13404	7.17746	7.26503
SLC41A2	7.29628	6.57253	7.02332	8.40285	7.97669	7.49389	8.18837	7.90715	8.50935	7.68584	8.61397	7.58953	7.76056	8.39976	8.3119	8.16757
SLC46A3	6.33761	6.19848	6.31675	8.1358	8.16708	7.21781	7.96497	7.84778	6.9423	6.77977	7.60522	7.8551	7.35177	7.81748	7.48457	7.55681
SLC4A5	7.08216	5.898	6.12139	6.78657	8.19193	8.15481	9.19725	7.66817	7.80278	7.74097	7.66293	6.44051	8.63517	8.78587	8.44612	8.53465
SLC50A1	7.2389	6.68022	7.816	8.10133	7.58226	7.50801	8.45038	8.61519	8.76796	8.42005	8.32034	8.76923	8.71854	8.43579	8.53038	8.47618
SLC7A11	4.31766	4.04728	4.81212	5.1216	5.12693	6.29214	6.36766	5.31513	7.40606	5.62066	7.12313	4.85112	5.94072	6.05512	5.81342	4.81594
SLC7A7	5.15316	5.67304	5.83306	7.39055	6.22273	7.1745	6.46505	8.45343	7.72723	7.31615	8.11356	7.36578	6.291	8.40099	7.24023	6.98587
SLC9A1	6.07505	6.18671	6.12972	7.17171	8.06859	7.4358	8.55334	7.61528	8.45297	7.37796	7.97671	7.22121	7.64596	7.64452	7.7264	6.88753
SLCO2A1	9.08695	8.51139	8.14008	9.1204	10.211	9.99608	10.5754	9.41786	9.96918	9.86878	9.81497	7.47555	10.3797	9.55687	9.94538	10.0106
SLCO2B1	6.24456	6.83312	6.13011	8.96092	7.84256	9.20916	7.551	8.79448	7.98475	7.8342	8.74541	8.9572	6.99729	9.04137	8.58517	7.6721
SLCO4A1	6.47982	7.89885	6.0828	5.78709	4.98962	5.63615	5.85293	5.82803	5.08702	5.48303	5.64554	6.038	5.36787	5.48578	5.40122	4.90416
SLFN5	7.02997	8.01839	6.64757	9.49287	8.18354	8.76867	7.63274	10.2672	8.79937	8.78774	9.59189	9.77543	7.41872	10.052	8.67505	9.3901
SLIT3	8.00827	7.6438	7.05569	7.9447	8.48969	8.58961	8.71113	8.63043	8.52775	8.94997	8.99144	7.18764	9.1045	9.42611	9.46751	8.62299
SLN	11.0721	12.0546	6.19055	4.07288	3.61837	3.77149	3.84247	3.67457	3.53636	3.85669	3.848	3.50617	3.79564	3.7224	3.27555	3.72816
SLPI	9.1163	10.6737	7.43406	10.1829	6.17871	6.30224	5.16437	5.74095	6.52563	6.65482	6.72029	6.6574	6.82148	7.9226	6.71348	6.91195
SMIM14	7.55146	7.35942	8.10649	8.79063	8.5479	8.7245	8.51631	8.98335	9.04407	8.36875	8.98225	9.31944	8.09769	8.34102	8.46183	8.60507
SMPX	6.85598	9.03802	3.20153	2.85569	2.76191	2.59387	2.8688	2.82291	2.79169	2.56364	2.79705	2.9403	2.62678	2.85196	2.81203	2.95405
SMTNL2	6.6259	7.96712	6.31545	5.27337	5.76547	5.45326	5.64682	5.59306	5.6234	5.78579	5.3753	5.81566	5.55824	5.74094	5.31576	5.68474
SMYD1	5.76286	8.83148	3.71995	2.84477	2.86539	2.88427	2.83057	2.74936	2.79234	2.72435	3.47519	2.85642	2.97243	2.52032	2.58707	3.62716
SMYD5	6.04206	5.94086	6.12166	7.1234	7.64142	7.43932	6.87922	7.3369	7.53152	6.85118	7.08294	7.26006	7.05066	7.25683	7.11755	6.85598
SNAP29	6.11483	6.69956	5.86438	8.74999	8.81809	8.63607	8.05623	7.71944	8.16367	7.665	8.88338	7.67941	8.10315	7.78293	8.19505	8.30356
SNCA	5.41802	5.86926	5.71865	5.87741	6.71122	5.09293	7.27052	6.46751	7.60679	7.0171	6.45568	5.79169	7.28673	6.47133	7.22298	7.79122
SNORA10	6.32528	6.00957	6.01293	10.7152	9.24676	8.58263	7.34354	9.55296	9.15303	8.90641	8.90262	10.5373	7.46744	8.59734	7.96166	7.87355
SNORA14A	5.98079	5.74116	5.68909	8.86873	9.7889	7.62443	7.54598	8.02333	8.60954	8.1793	7.99465	9.33875	10.2794	8.78133	9.13262	9.0849
SNORA14B	4.97741	4.37381	5.30373	9.57248	9.05988	8.38183	5.67719	8.0904	7.78326	6.05775	8.02372	9.28517	5.89104	8.26242	5.24137	7.8858
SNORA16A	6.17884	5.97926	6.27066	12.5576	11.2135	11.0876	9.30475	11.2464	11.2898	9.8958	11.4313	12.2474	8.68185	10.7576	8.85968	10.8727
SNORA20	6.34383	6.48868	6.44248	11.6741	10.7425	10.2933	6.66746	9.4178	10.3003	11.794	10.2725	11.2796	9.23774	8.82538	8.57878	10.0218
SNORA22	5.80651	5.51151	5.68604	10.5193	11.0982	10.9418	9.38527	9.09027	9.60193	11.0637	9.6752	9.56833	10.9246	7.37786	10.1254	10.8849
SNORA23	8.12199	7.69146	8.1862	12.1841	11.8244	10.5737	9.79037	11.8871	11.0794	12.3946	10.6136	12.0436	9.67623	11.2719	10.3511	11.1381
SNORA24	5.70091	5.98694	6.19032	11.6047	10.63	10.6423	7.3619	8.89395	9.49188	10.2017	8.5469	11.1779	8.66519	7.60684	7.74609	8.37094
SNORA2A	3.10629	2.63347	3.22991	7.09173	5.66612	4.46027	3.6395	4.60499	3.80016	6.35328	4.1742	5.248	4.07687	3.15863	4.10549	3.44096
SNORA36C	3.65388	3.10812	2.72461	4.12542	4.76418	4.48266	4.29961	3.6373	4.11888	4.16001	4.48225	3.59997	5.5604	3.82895	4.41947	4.71848
SNORA37	6.1964	5.63193	5.85464	9.83821	9.47354	8.73532	7.94143	8.52956	9.1274	9.47054	7.80402	9.08937	7.86564	7.46553	7.86991	8.9445
SNORA38	5.3889	4.35475	5.33736	7.18924	6.51289	5.47857	5.79605	6.4756	5.69827	6.64133	5.80893	7.56783	5.76536	6.28375	6.15691	5.51109
SNORA38B	6.09539	5.5066	5.96992	11.9359	10.7018	9.86778	10.0764	11.6413	11.6901	8.67086	11.2724	12.1028	7.22508	11.2576	6.4145	11.4047
SNORA44	5.42036	5.43906	5.03551	7.62161	6.33175	6.44334	5.74873	7.29912	6.80027	8.19819	6.89927	8.81904	6.17838	6.5745	5.79742	6.42421
SNORA45A	7.70176	7.83665	8.58283	13.4555	12.2356	10.9402	9.40313	12.5559	12.1172	12.9972	11.9259	13.0617	11.0958	10.854	10.6516	11.5446
SNORA48	8.90948	8.39005	8.57067	11.8363	11.1521	11.1786	8.83018	9.14903	9.95066	10.3626	10.118	11.3968	9.11045	8.35182	9.3009	9.44071
SNORA49	6.88938	6.50104	7.21171	10.0442	10.1868	10.1428	7.9656	7.79826	8.80322	9.7087	8.63814	10.1613	8.74895	6.54196	8.47139	8.52773
SNORA52	5.53705	5.94153	6.49076	7.96378	7.93496	7.04084	7.07781	8.46804	8.6237	9.00648	7.62695	10.24	6.9325	7.91584	7.08408	7.72996
SNORA54	5.5517	5.35615	5.95727	10.0315	8.53554	8.48123	6.93634	8.28513	8.75095	8.43515	8.08658	10.6152	7.64633	7.78596	7.78699	8.15577
SNORA55	5.8119	5.95768	6.3103	8.10502	7.22126	7.62615	6.20573	7.16453	6.76767	7.93996	6.68425	7.68563	6.75301	6.358	7.17575	7.04772
SNORA60	6.6358	6.61779	7.35749	10.0457	10.4356	9.9059	8.03571	10.9351	11.3262	10.4784	9.3051	10.9242	7.98172	10.8987	7.77877	10.5022
SNORA61	7.44409	7.41169	7.11125	10.2247	8.64219	9.70564	6.8294	9.6529	8.09764	10.0582	8.66103	9.66412	8.05849	7.65584	8.11822	8.24288
SNORA67	6.60751	6.84176	6.287	7.63036	7.73611	7.49485	7.39163	7.65168	7.30792	8.99615	7.16925	8.75675	8.03245	7.27059	7.79114	7.83792
SNORA68	8.30912	7.67288	7.99364	11.322	10.4894	10.1615	9.91691	10.0641	11.9515	12.0646	11.1058	11.6894	10.2285	9.30376	9.55778	10.8207
SNORA70	9.44867	9.32633	8.46018	10.664	10.5993	10.3999	10.1677	10.0003	10.3604	10.9113	9.35877	10.9811	10.3398	9.64899	10.1022	10.4824
SNORA71A	5.02708	5.6291	5.5337	8.31883	7.91974	7.87959	6.92892	7.22529	8.20436	8.55824	8.97116	10.2692	7.68671	6.38229	7.26164	7.21419
SNORA71B	4.90523	4.94881	5.63863	11.1831	8.36632	8.31756	6.7462	7.852	8.10415	8.08605	7.4588	10.3809	6.38045	6.04276	5.69439	7.32608
SNORA71C	6.42093	6.17207	5.88503	8.24995	7.63688	7.60615	7.40217	8.22712	7.89108	8.68789	8.40574	10.5871	7.41882	6.69245	7.42839	7.37818
SNORA71D	6.52403	5.5409	6.62761	10.8701	9.25758	8.79965	10.2157	11.2385	11.4616	11.7752	11.4976	12.6237	10.6885	10.406	10.1932	11.5218
SNORA75	4.36406	4.21059	4.57716	8.05424	7.41903	7.88274	5.62143	7.51165	5.66426	6.92189	5.398	7.55918	5.86091	5.13853	6.07677	6.84382
SNORA76A	8.14722	7.60996	7.94643	10.9044	9.10136	8.59771	8.78222	9.03857	8.50523	9.52925	9.5725	9.58875	8.51841	8.47103	8.91164	8.53454
SNORA7B	6.67037	5.84778	5.92389	8.65545	9.1088	9.03942	8.91804	9.81393	9.97104	10.5964	9.42828	10.9313	9.44421	8.53697	9.46685	9.37996
SNORA8	6.85496	7.44269	6.13784	9.62217	8.9455	8.74887	7.04888	8.90513	8.78319	9.57651	9.13657	10.3161	8.10354	8.55999	8.05345	8.70016
SNORA9	5.33245	5.3184	5.37362	10.0768	6.93914	7.17541	6.58991	7.71045	7.93572	8.86601	6.76592	9.23846	6.06818	7.04524	6.40129	7.08246
SNORD103A	4.11233	3.39576	3.73685	6.02019	5.88766	4.84008	5.28174	4.98604	5.61144	5.11251	5.1594	5.29227	4.07588	4.34413	4.75771	4.9595
SNORD104	6.89411	6.83342	6.65605	10.9742	10.4479	9.81932	7.58888	9.41242	10.3457	9.3292	10.1536	11.1727	8.91534	8.94455	8.69592	9.78712
SNORD116-21	10.7434	10.4554	10.9121	5.48222	9.90188	4.57125	6.79644	7.63746	7.08869	8.99863	7.64367	2.59299	8.71107	8.53803	8.68464	9.35078
SNORD116-24	10.4039	9.5408	10.6376	11.8013	12.1817	11.7565	10.0026	10.7924	11.6134	11.41	12.0405	11.691	11.5782	9.87409	10.8576	12.0952
SNORD117	3.59221	4.26147	4.03659	8.0258	7.83563	6.98331	5.83455	6.04629	6.34846	6.32463	7.35356	7.34568	5.80157	4.98257	5.96027	5.63111
SNORD12C	3.73361	4.11085	3.57087	7.34753	6.01076	5.79352	3.98358	5.53333	5.28311	6.99823	5.04584	6.5929	6.04117	5.19049	6.03426	5.89643
SNORD13	8.40783	8.38559	7.45122	13.3803	13.422	13.1177	11.269	12.3684	12.6058	13.1785	12.9119	13.2132	12.775	11.7197	12.7879	12.3763
SNORD13P3	8.05256	7.45315	7.48667	13.2142	13.2812	13.0993	10.9479	12.4168	12.4417	12.8179	12.6074	12.8542	12.7002	11.7206	12.5264	12.5886
SNORD14C	7.4028	4.94744	7.79113	9.21348	8.63049	9.3836	6.7471	9.01613	8.53108	10.0861	10.5586	10.2136	9.87297	7.39154	9.30654	8.7672
SNORD15A	5.26829	5.10426	5.73784	7.31006	6.4702	7.0161	5.65763	7.17121	6.80694	6.67897	6.91188	8.58656	5.65729	6.60132	5.87525	5.75678
SNORD1C	5.59775	5.20819	5.26328	9.63729	8.89946	9.53636	5.97349	6.35422	7.25115	7.80356	6.66234	8.22955	7.13886	5.00107	6.51202	6.55584
SNORD24	4.76305	5.67677	5.33859	8.72465	9.39633	10.4455	6.34179	6.5786	6.62931	9.13697	7.91329	8.96617	9.05925	5.77284	8.25925	7.61355
SNORD26	5.57529	6.51476	5.56311	10.4505	9.47436	9.72993	5.20005	8.22827	6.96951	7.65971	7.95626	8.64975	6.42606	7.30002	6.66474	7.14488
SNORD29	4.6285	5.83033	3.67726	11.457	11.2201	11.0809	6.72946	9.56145	9.34213	10.2737	10.802	10.6254	9.16797	7.35764	8.58747	9.46272
SNORD30	4.42628	5.48598	4.67535	10.2065	8.86374	9.63331	4.56461	7.33487	6.11873	7.21893	7.8775	9.23227	6.0539	6.06687	6.11161	6.34661
SNORD31	4.27199	4.56504	4.27062	7.75167	5.78652	6.61748	4.92235	6.28671	5.28701	5.8835	6.63992	6.87817	4.99224	5.34251	5.08648	6.10971
SNORD32A	6.49846	7.75159	6.87899	11.3649	11.865	11.2587	9.48809	10.4512	10.7053	10.7381	11.0657	11.7889	10.1468	9.23493	10.4549	9.98039
SNORD32B	3.93105	4.28721	3.82019	6.86201	7.07184	6.31365	4.16431	5.70141	5.6062	6.15799	5.38353	7.02319	5.62551	4.59958	5.34184	5.64506
SNORD34	5.91949	6.04907	4.79212	8.80734	9.35956	8.51355	5.35245	7.08226	7.36775	7.76776	6.82063	9.16634	6.61534	5.94844	6.84026	6.54775
SNORD35A	7.44162	7.28102	6.1591	9.59639	9.83348	9.81838	9.28936	10.7779	10.3699	10.4266	10.4756	12.1984	9.29062	9.42845	9.49459	9.80297
SNORD36B	4.27432	2.92102	3.41595	7.00383	5.36993	6.54531	4.50168	6.63249	6.8387	7.47316	6.33305	7.53698	6.47207	5.66621	5.62637	6.76322
SNORD36C	5.48119	4.95377	4.81307	8.67524	7.23144	7.06505	6.12963	7.07421	5.66574	6.67812	5.98304	7.77944	6.26904	5.60178	5.93974	6.21542
SNORD38B	2.92778	2.55663	3.30819	7.26971	6.00872	6.04978	2.81193	3.77865	4.64187	5.01209	4.92992	6.00582	3.99514	3.03596	4.37694	3.06316
SNORD41	7.87413	8.03016	8.02977	10.5753	11.0909	10.9776	9.8411	10.5901	11.7168	11.9287	11.156	12.3928	11.6601	8.01938	11.0826	11.2171
SNORD42A	4.04571	3.6988	4.23008	9.80651	9.31534	9.25979	4.52269	5.77392	5.45139	6.84212	6.43373	6.54431	4.9985	4.63333	4.56497	5.00274
SNORD44	4.58648	5.38183	3.88246	11.6581	11.1318	10.639	5.45525	6.21797	5.46976	7.84304	7.55005	8.04006	5.79359	4.83922	5.92863	5.56953
SNORD45A	5.17049	5.31838	4.94598	8.88518	9.38938	9.00945	8.59203	10.3362	9.80603	11.2545	9.41694	10.7757	10.9813	7.88768	9.79377	10.4349
SNORD45B	4.3477	4.8068	3.50896	3.69042	8.39428	7.73035	5.28349	9.71262	9.00539	7.9666	8.82617	4.35417	7.13497	7.64937	5.43222	8.89608
SNORD46	7.38249	7.3884	7.33616	11.8746	11.5249	11.0589	8.95303	9.94205	10.547	11.0634	10.1667	12.1039	9.30655	8.24066	9.37529	9.69827
SNORD47	4.9978	5.23491	5.76058	11.5654	10.2796	10.4417	4.74834	6.88415	6.49083	8.35855	8.34985	8.97316	6.59569	5.49922	6.02528	7.39953
SNORD48	6.43341	5.97589	5.78261	8.68863	9.72457	8.3881	6.77951	7.69752	9.54593	9.17114	8.3786	10.644	8.87328	6.13076	8.72063	8.44042
SNORD4A	4.02544	4.67238	4.54277	4.49657	4.71695	4.64216	5.76719	6.53278	5.83471	6.03341	6.96894	7.8288	5.2639	5.12272	6.0841	5.47538
SNORD5	7.35881	7.74343	6.39222	11.124	9.74039	9.91736	7.87226	9.33251	9.09573	9.35849	9.66079	10.7934	8.8833	8.34907	8.08788	8.77459
SNORD51	2.98947	2.97061	2.51467	6.15683	4.75496	4.4259	3.54609	4.21698	3.16283	4.97898	3.68101	5.27128	4.17283	3.47003	3.89567	3.51195
SNORD52	4.94489	4.67034	4.9884	7.68123	7.07842	6.89429	6.57106	6.66952	6.4653	6.66889	6.92448	8.39663	6.55158	5.21458	5.90449	5.76151
SNORD53	5.91286	6.12418	5.81632	5.93252	5.97957	5.89277	6.43476	8.16845	7.4225	8.31931	8.13372	9.6952	7.41498	6.97247	7.14538	7.03601
SNORD57	9.33452	8.31436	9.06492	9.10486	9.23449	10.3154	9.94781	10.9949	10.8596	11.9477	11.3985	12.2612	11.4555	9.74072	11.3027	10.8366
SNORD59A	2.93801	2.50362	2.54849	6.55624	4.67124	5.94443	2.86176	3.07847	3.43775	3.85763	4.20927	3.49998	4.45484	2.98805	3.07849	3.63354
SNORD59B	4.48428	3.84495	3.72516	8.59722	7.13213	8.33329	5.65979	5.4422	6.37902	6.08652	7.1268	7.00822	6.15253	5.33799	5.73316	6.24622
SNORD6	5.56872	5.90306	5.29227	6.21504	5.95447	6.32338	6.09222	9.29056	8.21105	7.35168	7.94281	9.68717	6.5326	8.07457	6.79044	6.96736
SNORD61	3.30199	4.07067	4.11636	11.6718	11.2581	11.4491	4.23107	4.99899	5.56769	6.98635	5.00835	7.10135	5.78696	4.55715	5.61198	5.35867
SNORD68	7.55895	7.48267	7.63014	10.597	11.0264	11.0668	8.73236	9.01877	9.55217	10.497	9.24872	10.7032	10.0333	7.29531	9.83434	9.70246
SNORD75	4.54848	5.29298	4.48048	6.76902	5.16562	5.31015	4.41715	7.07732	6.83019	6.14775	6.54819	6.68267	5.58576	5.33022	5.37127	6.21756
SNORD78	3.55223	5.19504	3.44134	6.29909	6.11384	7.37341	5.48735	6.3554	5.25093	7.11895	6.0873	6.75901	6.43082	4.95761	5.70238	5.41507
SNORD80	2.91409	3.65585	2.91555	6.77129	7.67826	7.26878	4.67897	5.88515	5.24575	8.89925	8.19606	8.50619	8.22382	4.12804	7.3526	5.39594
SNORD81	3.6729	4.22679	3.46636	8.57317	7.50605	7.69941	4.77201	6.4414	5.89654	6.54091	6.44595	6.895	5.90952	5.34437	5.49819	6.03547
SNORD82	4.0463	4.15071	4.13832	9.99808	10.4265	9.64304	4.78614	7.20084	7.28314	9.02322	7.77529	8.99056	7.18848	5.06852	6.44112	7.34329
SNORD83B	5.53015	5.91238	5.94365	6.79323	7.10509	6.65003	6.65673	6.41318	7.47564	6.99721	7.01852	7.80354	6.64438	6.26136	6.66627	6.59543
SNX16	6.91055	6.24672	7.45291	6.43316	5.85251	5.14488	6.21464	5.58557	5.38686	5.86407	6.28319	5.52566	5.17596	5.37475	5.74563	5.8208
SNX2	8.68695	8.12467	8.59494	10.6845	11.404	10.9189	10.1091	9.52987	9.48186	9.65972	10.2032	8.36172	10.1198	9.84417	9.95942	11.0871
SNX29P1	6.10096	5.79955	5.78142	7.34892	6.66585	7.34005	6.89809	9.02861	6.63905	7.12052	7.90141	8.77932	6.88557	8.08125	7.73178	6.55699
SOD1	10.9007	10.6542	11.2035	9.49527	9.22585	9.01031	9.18385	9.04586	9.31032	9.26113	8.58688	9.08038	9.24953	9.12664	9.50397	9.48495
SOD2	10.1255	11.6605	9.99416	9.85564	8.08132	9.53512	7.58639	8.05602	8.60136	9.14238	8.80171	8.65747	7.28534	8.7677	7.85887	7.73082
SORBS1	8.40052	10.4737	6.46598	5.36775	5.77511	5.46082	6.31469	5.98576	5.45223	6.66722	5.88699	4.72792	6.5809	5.41348	6.03042	5.72844
SORL1	7.09007	5.9156	6.7666	8.69785	7.22899	8.30091	6.48526	9.05296	6.97911	7.98824	9.0392	8.96575	7.52395	9.01857	8.29805	7.64958
SOWAHB	5.21647	4.99155	5.57175	4.23419	4.49483	4.11412	4.5172	3.77541	4.23588	4.35551	4.19745	3.66078	4.06783	3.89957	3.99718	4.04367
SPARCL1	11.3701	11.5075	11.2352	11.2157	10.0732	10.428	10.2885	9.79163	9.31295	10.0371	10.5078	8.71174	10.2816	10.2875	10.4334	10.1197
SPEG	5.78659	7.68956	5.45721	4.82062	4.85751	4.95997	5.26579	5.28994	5.36784	5.24058	4.90548	5.1004	5.34263	5.14312	4.9782	4.85288
SPIC	3.22993	2.55998	2.85826	4.8011	4.26373	5.7737	2.47208	5.97597	3.5342	3.83156	6.3273	5.58088	3.66931	6.38847	4.46773	3.71736
SPIDR	9.13732	9.94358	9.10486	8.02418	8.50297	8.20266	8.77252	8.24491	8.09031	8.49404	7.47937	8.22763	8.08857	8.14008	7.98632	7.99396
SPN	4.8906	4.63552	4.66065	6.17133	5.10556	5.62554	4.82862	6.86105	5.83603	5.56323	5.86866	6.70897	4.50185	6.84175	5.42756	5.36217
SPOCK2	6.61992	6.3209	6.10394	7.49273	6.81686	7.3688	7.35752	9.11545	7.63605	7.02661	7.75401	8.92927	6.37703	8.72192	7.51341	7.09667
SPR	8.16265	7.52774	8.89006	6.61458	7.3138	7.01454	8.37559	6.58237	8.07772	7.12307	6.69377	6.22105	7.45805	6.82506	7.37221	7.31068
SPRY4	5.66179	5.90796	6.02263	6.32867	7.54332	7.48112	8.34439	6.15185	7.0838	6.44782	6.49366	5.33407	7.51114	6.94129	7.08527	6.55528
SPTB	6.75772	9.68927	5.541	4.47554	4.50266	4.52607	4.33158	4.43398	4.53967	4.55881	4.45343	4.23702	4.67728	4.62916	4.12107	4.65713
SQSTM1	10.1161	10.5777	10.483	8.82213	9.88961	9.62116	9.56983	8.92864	9.43102	9.27122	8.86607	8.55637	9.61729	9.22135	9.49166	9.67286
SRF	7.29029	7.80191	7.43353	7.18649	8.55766	8.2918	9.81413	8.5025	8.94151	9.95226	8.59837	8.69559	9.34257	8.87715	9.61794	8.43578
SRI	8.1694	7.98756	8.31859	8.62999	8.70588	8.40257	9.23028	9.29679	9.47626	9.27735	9.11386	9.31847	9.79726	9.66119	9.53082	9.50183
SRPX2	7.76976	8.25289	6.12229	6.41466	5.09943	5.58357	4.75213	5.39903	4.97101	5.43321	5.17824	5.41775	5.12495	5.86241	5.49204	4.60784
SRRM1	7.40089	7.59202	7.57712	8.72344	9.70268	9.49658	9.27626	8.74392	8.71502	8.84778	9.18747	8.42508	8.78864	8.75132	8.87732	8.7784
SRSF11	9.08227	9.02786	9.41049	10.1555	10.2985	9.94255	10.5502	10.5972	10.0932	10.4678	10.1978	10.4647	10.3654	10.2996	10.4776	10.4012
SRSF4	9.20045	9.39161	9.29629	8.55561	8.15244	8.0393	7.94191	8.25872	7.9647	7.2711	8.17179	8.09842	6.90725	8.05042	7.5125	7.67497
SRSF8	7.61081	7.76899	8.48279	8.10276	8.45628	8.26793	9.51855	9.01928	9.40656	9.39202	8.92271	9.09719	9.43427	9.05628	9.38734	9.39971
SRXN1	6.90695	8.27845	7.4302	6.17227	6.53849	6.02236	6.8152	6.15311	6.99199	6.69228	6.27401	5.76708	6.81681	6.28758	6.76041	6.04469
SSB	8.3538	9.01603	8.18098	10.3701	9.73811	9.30452	9.27225	9.53676	9.84369	9.60212	9.71724	9.81834	9.38324	9.20857	9.54392	9.43678
SSTR5-AS1	7.99031	6.64896	7.50428	5.88031	6.35331	7.08166	6.7471	6.38795	6.86342	6.04984	5.70874	6.59824	6.6895	5.9648	5.86141	6.28869
ST13P4	8.54001	8.65115	8.91484	7.56454	7.42735	7.44982	7.49581	7.61532	7.37853	7.38948	7.68564	7.15387	8.02523	7.43283	7.10732	8.05377
ST13P5	8.37501	8.66413	8.91153	7.31221	7.63998	7.75301	7.62504	7.64762	7.64157	7.20465	7.67057	6.91461	8.24584	7.48844	7.82758	8.42014
ST20	5.90012	6.06881	6.27574	8.21022	8.45468	7.89694	7.61391	8.11825	8.92988	7.94897	7.61442	7.86424	8.05287	7.99117	8.05448	8.54835
ST6GAL1	8.54279	8.67232	8.47262	10.7947	8.63349	10.5513	9.05762	10.7954	11.5868	9.64157	10.9544	10.5637	9.85963	11.28	9.7836	9.73403
ST6GALNAC2	7.6283	7.15851	8.25864	8.60547	9.9431	9.67191	8.65282	7.84827	9.74273	9.16204	8.56208	8.16826	9.05453	8.82831	9.96661	9.65342
ST8SIA4	5.9399	5.89043	5.25812	8.94042	6.4276	7.87196	5.57065	8.35041	6.63137	7.0504	8.12841	8.58001	5.34607	8.34967	7.01172	6.77496
STAC3	8.20905	10.067	5.67883	5.42217	5.13664	5.0218	4.7167	5.48095	5.48803	5.12376	5.65847	5.8491	4.82981	5.2051	5.22562	4.85837
STAMBPL1	4.35312	4.23372	4.6407	6.40812	4.11426	5.454	5.0286	7.35043	5.44648	6.0442	7.419	7.84355	4.97268	6.8429	5.60792	5.49282
STARD5	5.85401	5.39623	5.35696	7.76979	6.60268	7.30224	6.93963	7.52019	6.82238	6.91732	7.48632	7.54637	6.79826	7.06533	7.40803	6.74999
STARD7-AS1	6.06632	6.11854	6.44244	4.62643	4.84387	4.71888	5.43273	5.65734	5.08261	4.67247	5.19969	4.98884	5.00615	4.87299	5.58309	4.66429
STAT1	8.80624	8.67891	8.47643	10.681	9.673	11.0716	9.6672	10.7478	11.053	10.2352	10.571	10.6927	8.31095	11.4669	9.81951	10.1897
STAT4	5.16306	5.22862	3.76617	6.40785	5.32014	6.63569	5.61025	8.05159	6.20251	6.75194	7.39934	8.39434	5.20653	7.66655	6.30829	6.22887
STBD1	5.91545	6.78796	5.88407	5.71528	5.22773	4.99338	5.18024	4.68039	4.96418	5.06956	5.25826	4.53882	4.39284	4.79574	5.0419	4.84495
STIL	3.62931	3.59373	4.03244	5.70046	5.20819	5.4934	4.89619	7.01959	5.14626	5.0094	6.97575	6.86547	4.76356	5.43561	5.31156	5.10522
STIP1	9.14399	9.31834	10.1957	8.90627	8.33188	8.45884	8.09227	8.62257	8.71484	7.5591	8.37174	8.18019	8.15991	7.99165	8.20178	7.86337
STX11	6.73559	5.91905	6.84587	7.63823	9.02931	8.69121	9.38151	8.62737	7.20443	8.78166	8.37605	8.63272	7.85087	8.7366	8.77214	8.8748
STYX	7.37567	8.10734	7.63506	9.45158	8.93903	8.72085	8.28026	9.13641	8.17958	8.24431	8.52765	9.14658	8.56565	9.08757	8.46313	8.5811
SUCNR1	3.57451	3.31403	3.42322	3.94398	4.28151	5.07655	3.57819	4.50274	4.7325	5.54149	5.4087	3.67673	4.35395	5.9729	5.78084	6.12293
SULT1A2	5.45199	4.76546	4.82354	5.21429	6.11071	5.39045	7.05856	5.66482	7.50695	6.42847	5.42398	5.82431	6.55311	6.44116	6.64281	6.14356
SUMF2	8.81772	8.43167	8.8728	9.25158	9.61767	8.93735	10.5349	9.67747	10.9254	9.72094	9.51639	9.55039	10.3148	10.3149	10.3577	10.4061
SUSD1	6.06266	5.6209	6.00883	7.00364	6.79149	6.90134	6.75023	7.80245	7.2987	6.78993	7.43537	7.68785	6.50778	7.48917	6.97752	6.71514
SVIL	9.15337	10.5821	8.18441	7.84204	7.86496	7.80446	7.6241	7.44366	7.08339	8.20381	7.64604	7.21562	7.32708	8.00196	8.25536	7.68832
SYNJ2BP-COX16	8.41276	8.2812	8.99552	8.75146	9.47709	9.05654	10.3602	9.92205	10.0846	10.1322	9.60154	9.25334	10.8574	10.0172	10.4673	10.6687
SYNM	7.76106	8.84231	6.99048	6.87459	6.65731	6.94337	6.75623	6.6461	6.47015	6.6473	6.57268	6.85452	6.4409	6.60226	6.52635	6.58101
SYNPO2L	6.17502	7.78543	4.33769	3.90286	3.82888	4.05459	4.20908	4.11365	4.09939	3.91862	3.79923	3.90711	4.46056	3.97601	3.72048	4.12278
SYNRG	7.67004	7.80953	7.84649	9.22422	8.63315	8.33	8.84209	9.42979	8.77718	8.47652	9.24594	9.31359	8.17867	9.23482	8.71455	8.33208
SYTL4	6.26472	7.03534	7.51805	5.35172	6.0198	5.46735	7.22405	5.18625	6.24758	5.39282	5.48858	4.91901	5.92016	5.66653	6.3106	5.26237
SYVN1	7.34096	7.05071	7.40982	9.00097	8.87807	8.56607	9.39958	9.532	9.37502	8.95122	9.37583	9.28828	8.78142	8.81866	8.96633	8.71113
TAB3	7.0293	7.07482	6.92377	8.00199	8.57418	8.23833	8.49064	8.19153	7.8219	8.09153	8.39662	8.12806	8.37635	8.15009	8.26357	8.58996
TACC2	7.81325	8.93397	7.91749	6.73589	7.36677	7.53403	8.39529	6.11349	7.25048	6.90058	7.11897	5.39121	7.85616	6.84811	7.26643	6.80788
TADA1	7.89927	7.98661	7.99325	7.37264	6.96094	6.26241	6.78991	6.92825	6.56755	6.48468	6.56953	7.1855	6.7151	6.58049	6.95363	6.60488
TAF7	7.84476	8.29762	8.53927	7.81591	7.81384	7.45501	6.7122	6.69542	6.72392	6.42684	6.5593	7.16194	6.72796	6.88507	6.86799	6.82715
TAF9B	7.1094	7.65505	7.68023	7.68809	8.60009	7.30775	9.06355	8.41725	8.26888	8.83248	8.56889	8.15904	9.18753	8.44656	9.15363	9.28883
TAGAP	4.88416	4.35418	4.32949	6.95824	5.1776	7.10654	5.0013	8.06449	6.64714	7.63135	7.69091	8.89101	4.96065	8.3143	6.77791	6.17195
TAGLN	9.54396	10.3909	8.72331	7.8604	7.56628	8.39177	7.2872	7.85683	6.60261	8.81745	7.21829	6.4687	7.79012	7.5074	7.88809	6.78078
TAPBP	9.12926	8.67815	9.27435	9.89502	9.96813	10.3731	10.4203	10.9457	10.7445	10.5959	10.0807	10.3751	10.1857	11.0898	10.7903	10.251
TAPBPL	6.70109	6.51456	7.79813	8.59379	9.07134	8.9802	8.02802	8.54887	10.1001	8.15968	8.47755	8.53844	8.29628	9.28072	8.57645	9.29648
TARP	4.42083	3.67159	3.22337	6.71476	4.21403	6.26406	4.93552	6.40985	4.76177	5.61792	6.33261	6.29468	3.50004	6.5623	5.78316	4.51616
TARS	8.65611	9.13794	9.36217	8.72634	7.67533	8.6175	7.30485	7.48366	7.59038	7.07438	7.87484	7.48099	7.37193	7.5244	7.39786	6.98747
TBC1D20	6.89225	6.94129	6.87332	7.996	8.60746	8.2277	8.64354	8.1289	8.57928	8.13986	8.00763	8.03052	8.29397	8.17581	8.48042	8.66058
TBCA	6.68159	7.44138	6.93947	8.45219	8.61035	8.87282	8.60114	8.13595	8.591	8.47648	7.56287	8.60768	8.31407	8.21777	8.24063	8.41899
TBXAS1	5.34723	5.58902	5.17101	7.89927	6.24172	6.93081	5.56507	7.29371	6.60198	6.21363	7.35928	6.30291	5.39863	7.50345	6.5267	5.95881
TCAP	7.49345	9.5559	6.66023	5.03303	5.42754	5.22568	5.13827	5.38662	4.93574	5.31308	4.888	5.29144	5.22967	4.97715	4.96075	5.41306
TCEAL1	7.94553	8.23818	7.99064	7.11932	7.52453	7.62023	6.78545	5.73867	6.53809	6.55452	6.0255	6.09028	6.61885	6.03006	6.25572	6.56489
TCEAL2	7.65016	7.58026	7.87101	6.89503	8.73558	7.36	7.13839	5.56842	5.62328	6.53763	6.46037	5.51369	6.73989	6.26299	7.00189	6.4305
TCIRG1	6.86441	6.81667	6.79472	7.55264	7.37846	7.51015	8.03315	8.74467	7.96914	8.14987	7.92222	9.47641	7.05102	8.45547	7.85311	7.88548
TCP1	10.8934	11.3952	11.3201	9.81233	9.39507	9.71964	10.2458	10.5932	10.3189	9.87442	10.0281	10.2587	10.3397	10.2433	10.2473	9.71348
TCTN2	6.76927	5.64341	7.00139	7.29135	8.87579	8.35833	8.74219	7.52447	8.08029	8.29124	7.65328	6.78989	9.00225	8.21175	9.38244	8.62727
TDP1	5.55403	5.25121	5.63032	6.37905	5.57969	6.05559	6.08418	7.47195	6.42894	6.17473	7.5103	7.67122	5.85625	7.04181	6.59005	6.1625
TDP2	8.96592	9.18544	9.14646	7.34064	7.29404	7.66626	7.58197	8.04769	7.70401	6.9802	7.85104	7.87657	7.04744	7.60163	7.66323	7.86687
TEAD4	7.31883	8.11769	7.59153	5.33443	6.79008	6.33704	7.63055	6.18987	7.21277	6.92364	6.29148	5.69557	7.18659	6.38172	7.00299	6.92313
TECR	8.49847	8.17206	8.55203	8.74085	9.39137	9.33003	10.4536	9.27796	10.528	9.92563	9.72765	9.26285	10.7955	9.51484	10.6043	9.96837
TESPA1	4.40404	3.34677	4.02219	5.35629	5.4411	6.4051	4.57357	7.64758	5.48502	5.76271	7.13026	8.1165	4.68605	7.05916	5.86039	5.53651
TEX30	3.25277	2.89019	3.40627	5.17345	3.90543	4.44397	4.09588	4.70903	4.12001	4.05843	4.23583	4.59802	4.87677	5.18435	4.32482	3.89039
TFDP1	7.10486	6.84715	7.41762	8.82216	8.79172	8.44809	9.96787	10.1407	9.70653	9.314	9.93151	10.2597	9.54774	9.85789	9.78006	9.66772
TFEC	4.08998	4.7605	4.3512	6.85963	5.23334	6.23212	4.95488	7.86611	6.22771	5.94867	7.36278	8.066	4.21234	7.46526	5.98431	5.47403
TGFB1	6.67021	6.84994	6.5016	8.33362	7.92213	8.31194	8.07993	8.79016	8.33931	8.14825	8.66507	9.03734	6.95488	8.56927	8.11767	7.29048
TGFBR3	8.98203	10.2524	8.30661	8.06759	7.76386	8.038	7.73249	7.59406	5.71804	7.92839	7.55008	6.69166	8.05251	7.84977	8.37051	7.88283
THBS1	9.57198	10.6971	9.82776	9.73683	7.37778	9.38832	7.24582	8.32516	7.44168	10.2014	8.90524	9.82753	6.9276	9.05439	8.61393	6.69932
THBS2	8.37055	8.83886	8.11023	8.65009	6.06905	7.11203	5.93255	7.32178	6.19536	7.89081	8.04468	6.78829	6.77963	8.42617	7.22171	6.42426
THBS4	7.10828	7.60587	6.33948	4.97406	5.82276	5.10206	5.15063	5.90249	5.94838	7.2746	5.57377	5.10928	4.68706	5.67865	5.67631	4.60473
THEMIS	5.14509	4.26075	4.03659	7.05343	4.9856	7.05961	4.3944	7.25706	5.46188	6.58918	6.58112	7.40477	4.38033	7.33132	5.52711	5.76151
THEMIS2	5.39913	6.02129	5.1941	7.98252	5.91056	7.40108	7.19578	8.02215	7.47336	7.45607	7.77634	7.87094	6.18733	8.26488	7.2237	7.01014
THG1L	8.08774	7.88639	8.25167	7.14896	7.35371	7.01306	7.68123	7.16771	7.00557	6.41816	6.61224	7.14513	6.81736	6.88571	7.08411	6.87681
THNSL1	5.54148	5.15686	5.66	6.01437	7.39887	6.75321	6.81575	6.20395	6.72016	6.43794	6.55734	6.02678	7.02413	6.42197	7.18553	7.23496
THTPA	4.77669	5.1322	5.14637	5.17036	5.92219	5.82595	6.81142	5.89505	6.38602	6.30959	6.43025	6.5696	5.91346	6.17595	6.35704	5.31667
THY1	6.55571	5.37623	5.79097	7.90016	8.43747	8.24387	7.63503	8.04406	8.23942	7.84273	7.40451	7.00061	7.04133	7.92832	7.7534	7.17524
TIGIT	4.47158	4.38151	4.16774	5.06958	4.43147	5.67464	4.41786	7.12407	5.92906	5.87033	6.8721	8.01012	4.2264	7.21984	5.44278	4.81337
TIMP4	6.72784	8.73457	6.942	5.26875	5.78318	5.35842	5.5832	5.55182	5.65033	5.63223	5.21389	5.08438	6.49357	5.67286	5.80202	5.68587
TIPARP	7.98425	8.22588	8.23745	9.63603	7.88768	9.32995	9.23406	8.83573	8.96073	9.38768	9.2092	9.17067	9.16761	10.1328	9.21717	8.77662
TLE3	6.62983	6.0957	6.5307	8.0651	8.71713	8.12522	8.38095	8.70437	8.3338	7.68716	8.08734	8.56229	7.72105	8.65803	8.0163	7.71448
TLL1	6.75382	7.05477	5.95643	5.62735	4.24931	4.57559	4.97455	5.73054	4.75678	5.77268	5.62956	5.1206	4.76711	5.60254	5.50403	5.00732
TLR3	6.40255	5.99388	7.07971	8.19181	8.64129	8.29845	8.57004	8.03779	8.53743	8.4142	8.09346	6.87818	8.04502	8.88996	8.53873	8.97681
TLR7	3.89274	3.83584	4.0292	6.11691	4.92238	5.63657	4.19469	6.31743	5.73809	5.19389	6.41076	6.18519	3.97651	6.24347	5.57296	5.4323
TM6SF1	6.30714	6.1908	5.12418	7.11234	6.7777	7.55619	7.88553	7.13302	6.81893	6.68497	7.43714	6.5026	6.79859	6.94559	7.13948	7.14485
TM9SF2	9.84755	9.3021	10.3378	10.9817	10.6162	10.5589	11.2297	10.996	11.048	10.638	11.2267	10.4131	11.4849	11.1963	11.1321	11.5184
TMA7	6.63735	6.91939	6.75897	9.56299	8.83539	9.19796	9.82601	9.19895	10.2672	9.66202	9.64327	9.37526	10.6303	9.40029	10.6648	9.9263
TMCO1	8.22238	7.75521	8.81169	9.49222	9.26892	8.78936	9.4201	9.22087	9.55642	9.38633	9.07885	8.59599	9.63808	9.42763	9.41893	9.67925
TMED10	10.1021	9.84199	10.4917	10.7615	11.1272	10.4606	11.5653	11.2098	11.7575	11.1908	11.2573	10.6347	11.9059	11.6352	11.7406	11.752
TMED2	10.1173	10.1405	10.8543	11.1342	11.1595	10.8648	11.7556	11.3	12.0672	11.3409	11.2437	10.9061	12.013	11.4101	11.826	11.4382
TMED4	9.33302	9.13361	9.5096	9.09859	9.88624	9.81652	11.0837	9.97354	11.1841	10.2889	9.55147	10.0446	11.0667	10.5815	10.8453	11.0348
TMEM106A	5.87414	5.07319	5.60184	6.79386	7.26488	7.59818	8.00852	7.60488	7.19199	7.20909	7.38898	7.16047	7.27297	7.35879	7.45	7.16918
TMEM133	6.68845	6.87409	6.15784	7.28379	7.4368	7.71284	8.09432	7.08159	7.94642	7.62963	8.33313	7.24646	8.02218	7.52414	7.60689	7.9203
TMEM141	7.39022	6.72983	7.13516	6.98039	7.51551	6.99271	8.85025	7.78983	9.52688	7.99411	8.62052	7.8285	8.72806	8.26251	8.33318	8.49997
TMEM14A	6.63546	6.04104	6.80024	6.70711	6.88096	6.83864	8.22305	7.42606	7.98895	7.77578	7.73053	7.285	8.0745	7.73446	7.83367	8.09486
TMEM154	4.56855	4.67615	4.09374	7.87993	4.88574	6.2291	4.38747	8.63301	5.43261	6.80464	7.43041	8.39027	5.02463	7.39894	5.98611	5.50307
TMEM156	3.13621	3.48132	3.15255	7.88131	4.26178	6.15356	3.70177	7.91817	5.26407	5.7915	7.51855	7.51673	3.53377	6.75313	5.63731	4.63891
TMEM159	8.18834	8.34172	8.17935	6.8202	6.37686	6.50259	6.32523	6.25791	6.67267	5.60794	6.2255	6.35989	5.96807	6.51303	6.57245	6.56791
TMEM165	9.79672	9.49384	10.2035	9.39287	8.46372	8.45226	8.31093	8.70734	9.58284	8.8441	8.43139	8.82981	8.68233	8.98214	8.41266	8.43867
TMEM175	7.32379	7.23953	7.11214	7.5482	8.43538	7.86773	8.89734	8.69245	8.63221	8.74939	8.3894	9.0762	8.59663	8.34559	8.61197	8.34437
TMEM179B	8.09907	7.81914	8.32033	10.3152	10.9899	10.9118	9.71868	9.33844	9.86005	9.89027	9.29393	8.91441	10.4481	9.57595	9.99877	10.227
TMEM191A	5.34202	5.42917	5.4114	4.30303	4.20396	4.18523	4.33063	3.70117	4.12726	5.18602	3.66739	3.79964	4.55354	4.18375	4.13156	4.35696
TMEM203	7.68616	7.61941	8.02563	6.70887	6.63595	6.45327	6.87734	6.34947	7.01642	6.64875	6.15525	7.17326	6.27348	6.32304	6.59776	6.17908
TMEM209	7.86526	7.76585	8.24363	8.52439	9.59957	8.66368	9.62463	9.23468	9.19658	9.05914	9.23752	8.75049	9.6552	9.17615	9.31774	9.45061
TMEM219	5.85567	5.41113	5.97677	6.596	6.59282	6.61622	7.12784	6.88268	7.27326	6.71751	7.21402	7.768	6.81528	6.8224	7.02713	6.38905
TMEM223	6.8638	6.85984	6.83088	7.98994	7.98532	7.88469	8.11934	8.36561	8.78115	7.81063	7.76924	8.70916	8.45495	8.29647	8.48401	7.79329
TMEM229B	4.4332	3.72285	4.43193	5.01712	6.72405	6.3939	6.67754	6.21482	5.41775	5.57551	5.24007	5.30592	6.17137	6.29402	5.94279	6.17674
TMEM248	8.39938	8.45017	8.73068	9.57664	10.1182	9.85377	10.3235	9.90108	10.2912	9.85639	10.0318	9.72711	9.91031	9.93933	9.99458	10.1987
TMEM254	7.074	6.01129	7.07717	7.89818	8.70127	8.75235	8.94325	8.23716	9.18406	8.51957	8.63117	7.37248	9.68632	9.04465	9.31194	9.68084
TMEM256	5.41795	5.51512	5.78871	7.83254	7.48949	6.83141	6.6972	7.03479	7.19585	7.25304	6.35792	8.31061	7.20853	6.79886	7.31904	6.74467
TMEM259	8.57195	8.59732	8.31062	8.48418	9.57148	9.20415	9.93438	9.8419	9.80201	9.81164	9.17873	10.3185	9.46242	9.56006	9.48676	9.51001
TMEM38A	7.64079	9.07371	6.35191	5.26221	5.75908	5.49364	5.67745	6.01769	6.64607	5.87825	6.10214	6.19022	5.94626	5.89306	5.6749	5.8806
TMEM45A	6.42164	6.88429	6.24952	6.83032	4.6517	5.34069	6.38248	4.66462	6.25728	4.99351	5.37982	4.50565	5.66611	4.89752	5.64616	5.79546
TMEM50A	8.74931	8.80582	9.38578	10.3861	10.0748	10.1646	10.7455	10.761	10.9588	10.628	10.5491	10.0287	11.0604	10.811	10.8932	11.0976
TMEM56	8.06775	7.52926	9.30385	8.07427	7.93076	6.55712	7.34149	6.41765	6.51734	7.20233	7.04398	6.15203	6.51885	7.0294	7.15624	7.437
TMEM63A	7.55852	7.41327	6.92142	7.81681	8.45637	8.31725	8.43807	9.29987	8.23427	8.25553	8.42126	9.47618	7.87616	8.67227	8.68488	7.9625
TMEM99	6.09185	5.33559	6.19928	4.61062	5.24034	5.06634	5.7562	4.05474	5.21213	4.91229	3.91518	4.21441	5.41046	4.21419	5.1984	4.0197
TMEM9B	8.01836	7.91623	8.5316	9.34718	9.28717	9.09434	9.74673	9.06767	9.92073	9.36449	9.03549	8.85398	10.3466	9.64313	10.0001	9.88637
TMOD4	6.23389	7.52181	4.71154	4.36981	3.91904	4.46305	4.70348	4.1907	3.87774	4.09137	4.46249	4.12673	3.53892	4.09019	3.69681	4.19419
TMPPE	5.75799	4.90832	5.96611	6.43032	6.98014	6.1617	7.00592	6.79658	6.66476	6.149	6.91911	6.80441	6.76893	6.86635	6.61855	5.88459
TMSB10	9.96311	10.3269	9.95834	11.1453	9.92676	11.1635	10.5398	11.9627	11.9143	11.6219	11.6523	11.8446	11.2037	11.8009	11.8845	11.3299
TNFAIP2	5.86359	5.93049	5.39354	7.66862	6.48333	7.46564	6.77158	7.66053	7.23905	7.49731	7.16763	8.48376	6.01924	7.73044	7.06829	6.55665
TNFAIP3	6.70544	6.87729	5.78265	8.10506	6.95018	9.15181	7.28693	9.36124	9.37403	10.0536	8.93139	10.1191	6.72163	10.2663	8.69242	8.4727
TNFAIP8	6.09585	5.86365	6.3775	7.24466	6.56376	6.09757	6.88443	7.86318	7.07552	6.79941	7.96584	8.58171	6.26377	7.57199	7.09873	7.5422
TNFAIP8L3	6.70131	6.84202	5.93661	6.7247	5.23558	5.99247	4.74016	5.40412	4.85367	5.83376	5.46123	5.82486	5.28025	5.17859	5.30149	5.44569
TNFRSF17	3.3819	3.3903	3.72371	8.13079	4.94273	5.93849	3.83306	6.44114	5.60229	4.72643	7.5361	6.74358	3.31073	6.27387	5.48374	4.38709
TNFRSF21	4.99722	5.85171	4.86071	7.47952	6.27159	6.59345	6.60458	7.17705	6.46273	6.02276	6.94986	7.18097	6.28802	7.2028	6.76221	6.73636
TNFRSF9	4.68903	4.3824	4.05917	7.34108	4.78547	6.79967	4.69353	7.9514	6.48535	6.17685	7.08542	8.18372	4.18834	7.89101	5.84199	5.52
TNFSF13B	4.72218	4.90577	4.72809	7.88316	5.67999	7.30658	5.55609	7.70761	6.6776	6.631	7.87589	7.40294	5.003	7.95277	6.88175	6.87693
TNFSF8	5.66193	5.46793	5.17276	7.54705	6.43728	8.26001	6.22906	10.4007	7.60558	7.13321	9.78205	10.2394	5.90583	9.53896	7.62651	7.50759
TNNC1	8.9539	11.489	6.35713	5.089	6.45782	6.04048	4.74691	4.37124	4.41031	5.63417	5.90574	4.83111	5.63204	5.29249	5.76709	5.44814
TNNC2	7.78204	8.29217	6.2544	5.18397	5.25701	5.33374	4.64933	4.21271	4.61406	4.65897	4.90662	4.25982	4.63539	4.76442	4.21524	4.81961
TNNI1	7.19272	9.84461	6.38706	5.18313	5.64467	5.6088	5.20189	5.29689	5.34626	5.42041	5.52068	5.0408	5.43464	5.51052	4.95158	5.0948
TNNI2	8.10485	9.36302	6.69838	6.00006	5.56609	5.59037	5.38396	5.53612	5.51354	5.42108	5.74959	5.47554	5.1508	5.32688	5.00403	5.48156
TNNT1	10.0052	12.0987	6.89343	5.56542	5.88362	5.4534	5.25804	5.73661	5.89682	5.44301	5.68612	5.49091	5.55017	5.71948	5.28788	5.95566
TNNT3	9.37844	10.2754	7.79481	6.43663	6.21161	6.25961	5.5034	5.90984	5.4697	6.13431	6.21865	5.97513	6.10377	5.62628	5.62358	5.79464
TNS4	6.95486	4.79857	7.24094	9.10954	9.71053	9.5449	9.14226	6.52344	9.65787	7.56584	8.5163	5.94459	9.07383	7.86552	7.59325	7.78105
TOMM70A	8.73797	9.04616	8.48051	7.93801	8.06306	7.64478	7.57223	7.30712	7.728	7.05033	7.54412	7.12401	7.26184	7.50498	7.357	7.35839
TOP2A	4.07598	3.65652	3.85491	6.46794	4.1452	5.08307	4.70605	7.94188	5.56324	4.78422	7.05146	8.11653	4.23176	6.61589	5.25648	4.59678
TOX	5.07436	4.9263	5.33989	7.71734	7.59745	7.9847	5.96201	8.86747	6.77232	7.5623	8.15095	8.83981	6.31536	8.26388	7.60758	7.01117
TP53	7.22672	7.5299	6.69455	8.20898	8.68175	8.86753	8.28939	8.97104	8.19279	8.30296	7.854	8.8127	8.36317	8.51894	8.50924	7.97945
TPD52	5.51958	5.28272	6.21711	6.94262	6.49399	6.51369	7.09681	6.93341	6.57351	6.5178	7.03661	6.84968	6.51255	7.03348	7.05827	6.85271
TPGS2	7.79111	7.46503	8.17082	8.1088	9.08992	8.5253	9.41356	9.13953	9.16467	8.67197	9.10507	8.98281	9.11382	9.16972	9.44301	9.31914
TPM2	10.1886	11.5665	7.72094	6.59591	6.46733	6.76545	6.95205	7.11967	6.34968	7.59824	6.66622	6.23972	6.68961	6.38067	6.51562	6.53556
TPX2	4.15861	4.2061	3.46726	5.53367	4.21426	4.8299	4.48292	7.66493	5.1453	4.39728	6.57175	7.24601	3.6149	6.29129	4.99724	4.01123
TRAF3IP3	4.72954	4.38973	4.28961	6.56053	4.88293	6.71034	4.82278	8.65911	6.48582	7.08725	7.86797	9.11723	4.97815	8.2202	6.80614	6.65944
TRAJ41	4.45189	3.96323	4.09362	5.46886	4.48489	5.79109	4.38449	6.84932	5.28136	5.15983	6.09169	7.00952	4.45542	6.55403	5.06817	4.93377
TRAM2	7.48238	7.36642	8.15237	8.85135	8.80244	8.22123	9.42852	9.19521	8.76106	9.20675	9.17581	8.76252	8.65115	9.26922	9.31512	8.98852
TRANK1	6.40651	6.04166	6.15569	7.47723	6.69274	6.90805	6.78957	8.26525	7.02668	7.08945	7.62658	7.8991	6.34954	8.15562	6.94101	7.22772
TRAPPC1	8.89751	8.85318	9.09794	8.769	9.88272	10.2496	10.2233	10.1644	10.116	9.86407	9.92312	10.2376	10.1066	9.89656	10.069	9.98017
TRAT1	4.29174	3.73535	3.59303	7.72966	4.88252	7.10994	4.38506	8.5511	6.40012	6.524	7.5699	8.39948	4.36619	8.00322	6.17361	6.73247
TRBV27	4.91816	4.69704	4.94858	5.5507	5.46293	6.0242	4.89333	6.95188	5.58286	5.83217	5.76016	7.2866	5.14792	7.03478	5.46492	5.55772
TRDN	6.36601	8.07049	3.62084	2.83234	2.68228	2.42906	3.07314	2.5213	2.41977	2.74557	3.57479	2.74927	2.62141	2.89257	2.40489	2.92191
TRERF1	5.20889	4.98288	5.013	6.39004	5.87108	6.56571	6.01577	7.01642	6.07894	6.3625	6.77675	7.20902	5.58711	6.63763	6.42096	5.63727
TRGV1	5.08895	4.79553	5.29997	6.31912	5.59423	6.91786	5.12659	7.92854	5.07488	6.62646	7.88274	6.35357	5.84122	7.09761	5.51839	6.13277
TRGV3	4.57073	4.14059	4.01656	6.42059	5.13875	5.45281	3.94351	7.41934	5.16787	5.33551	6.19386	7.52465	4.72135	6.6503	5.99277	5.37838
TRGV4	4.4451	4.30532	4.43323	6.61118	5.1757	7.07991	4.52216	7.07362	5.28945	5.73692	6.29201	7.37848	4.94886	7.11153	5.30056	5.6459
TRGV7	4.32678	3.68992	3.90477	5.38361	4.90184	5.74539	4.13931	5.32405	4.95893	5.07275	5.53962	5.37515	4.67363	5.63024	4.80742	4.6852
TRIM14	5.94071	5.6575	5.96374	7.16453	6.80917	7.64434	7.06476	8.07156	7.08033	6.60264	7.70546	7.83427	6.37572	7.77662	6.89067	7.41244
TRIM33	7.22941	7.59863	7.90497	8.51168	8.6574	8.21787	8.90962	8.68705	8.5295	8.63237	9.00315	8.71459	8.95643	8.89299	9.05499	8.74039
TRIM54	7.34652	8.77184	5.77934	5.00122	4.94105	5.05891	5.14887	5.15416	5.1041	4.39616	5.18378	4.5071	4.87727	5.46609	4.26479	5.03399
TRIM59	4.58256	3.81562	4.33162	5.32483	5.05599	5.38339	5.43477	6.69505	5.13578	4.94953	5.24267	6.77206	4.58867	5.8831	5.18126	5.14748
TRIM63	6.59861	10.5222	6.60393	3.56191	3.37532	3.54003	3.04665	3.50064	3.77461	3.50493	3.47778	3.61604	3.61914	3.51983	3.43847	3.48889
TRIP10	9.285	9.94211	9.13906	7.60918	7.99906	7.91592	8.40133	7.42869	8.16359	7.82718	7.31443	7.39684	7.63069	7.63179	7.9348	8.01262
TRPS1	7.17249	6.60197	7.31735	8.45078	7.82467	7.87606	8.15174	7.78999	7.89537	8.12571	8.05358	7.96578	7.96528	8.191	8.27641	8.02825
TSC2	7.42645	7.49313	7.47776	7.50714	9.00902	8.36524	9.39642	8.22851	10.7659	8.83005	8.12688	8.2005	8.91261	8.21767	8.97689	8.39229
TSPAN18	6.70341	6.63544	7.0786	6.90622	7.63606	8.28534	7.66575	7.44209	11.257	7.61683	7.45184	6.75473	7.51787	9.39399	8.00554	7.33158
TSPAN3	11.4265	10.8882	11.6023	10.287	10.2346	10.2385	10.4803	9.42135	10.0898	9.72882	9.52433	8.74103	9.68438	9.85616	9.87901	9.81001
TSPAN33	6.71723	5.88075	6.65336	7.79982	7.4179	8.13315	8.42023	8.88094	8.98932	7.43092	7.96942	9.21674	7.69086	8.54096	8.14546	7.48582
TSPAN8	4.73835	5.51221	4.39114	3.32001	2.88589	4.08708	2.70105	3.39707	2.54278	4.72874	3.83827	2.91841	3.01548	2.78296	3.46329	3.88202
TSSC1	6.35502	5.93983	6.67508	6.76809	8.40522	7.80976	8.54589	7.34324	8.81602	7.17329	7.05151	7.09546	8.51433	7.51501	7.88217	7.67351
TTC1	5.16126	5.80772	5.6247	7.8139	7.77426	7.33083	6.46115	6.61495	6.96409	6.43178	7.11912	7.08516	6.64652	6.45581	6.76731	6.87198
TTLL1	5.8771	5.75168	6.20529	6.08719	6.7037	6.45672	7.80737	6.50452	7.82924	7.26304	6.96558	6.85329	7.47593	7.27469	7.59792	7.68047
TTN	11.5524	12.7587	8.394	4.58448	4.15783	5.43679	4.5761	6.66592	4.43111	4.909	5.38511	6.42685	4.72185	5.73135	5.08175	4.71122
TTTY14	7.20195	6.56116	6.70995	5.37501	5.34156	5.50376	5.95731	5.7786	5.60219	5.82421	5.418	5.76917	5.72098	5.31233	5.46682	6.51814
TUFM	8.60425	9.02126	9.02465	8.35092	8.03646	8.12816	7.62723	7.85132	8.35022	7.45657	7.51409	7.94467	7.24353	7.37099	7.31345	7.23399
TUG1	9.11498	9.08862	9.29702	9.94762	10.3802	10.3182	10.5765	10.6094	10.113	10.5868	10.8809	10.5155	10.7906	10.5106	10.7748	10.9286
TULP4	6.81859	6.84196	6.9747	7.63175	8.50027	7.56714	8.73207	8.07864	8.28787	7.83553	8.09114	7.61041	7.95007	8.23065	8.40148	7.26106
TXK	4.37568	4.35435	4.26292	5.60821	4.49854	6.29538	4.62775	7.30774	5.37674	4.97201	7.83937	7.76857	4.43714	7.05705	5.8093	4.95694
TXLNGY	6.25149	5.48224	3.49096	3.45811	3.1092	3.50348	3.29711	3.29754	2.88783	2.95524	3.54273	3.14236	3.01435	3.40866	2.95633	5.83981
TXN2	7.2067	6.99304	7.85284	7.96944	8.91685	8.0976	8.81608	8.12878	9.06438	8.16237	7.67197	8.73685	8.73633	8.38735	8.6113	8.68492
TXNDC5	8.0545	7.74619	8.26325	9.46052	9.03504	8.80502	8.8446	9.63382	9.21047	8.23515	9.55624	9.06209	8.59859	9.50756	9.29745	9.0554
TXNRD1	7.76982	9.07359	7.98031	7.86933	7.31764	7.29267	7.02887	7.1978	7.08238	6.62822	6.59834	7.23535	6.58066	7.013	6.83861	6.71451
TYMS	5.00955	4.98071	4.91624	7.17823	5.81752	6.50261	6.2237	8.28704	6.673	5.70618	6.76121	8.5759	5.57458	6.91359	5.95882	5.76387
TYROBP	7.86834	7.96402	7.2569	11.8039	10.7828	11.5267	9.23696	9.95611	10.4574	10.6594	10.2109	9.44516	9.35712	10.4457	10.6011	9.79171
U2AF1	8.35204	8.21991	8.86858	9.73886	9.93655	9.8134	9.59262	9.88473	9.96829	10.0648	9.66432	10.0628	9.81654	9.83689	9.89332	9.59279
UBA7	6.8271	6.34046	6.89158	7.58952	8.25656	8.19927	8.16212	9.10663	8.48309	8.6532	8.04994	9.22522	7.82937	8.57735	8.38723	8.36046
UBAP1	8.5591	9.3625	8.78224	8.04956	7.84537	8.09316	7.79253	7.56189	7.54425	8.01239	7.24362	7.55275	7.64837	7.53077	7.70881	7.69627
UBAP2L	6.18607	6.2256	6.1201	7.67436	8.01608	7.84627	7.63436	7.50186	6.82314	8.07905	7.57677	7.62605	7.42769	7.3597	7.3262	7.15097
UBC	10.8463	11.6831	10.1962	12.8089	12.607	12.6133	12.3146	12.6337	12.6808	12.7836	12.8419	12.5929	12.668	12.8677	12.8126	12.8479
UBD	4.89858	4.56407	4.54451	7.64826	6.0713	8.01375	5.14516	9.00548	7.70144	7.60806	6.69179	8.88241	5.18399	8.77703	6.9611	6.29993
UBE2B	8.81356	9.27585	9.00589	8.70677	7.78792	8.16444	7.58591	7.26148	7.66088	7.85005	7.65855	7.57728	7.75221	7.61183	7.7231	7.6122
UBE2E1	6.83835	7.41624	7.25834	8.01085	8.41827	7.74482	8.26892	8.65603	8.5452	8.33118	8.40996	8.91887	8.38659	8.49805	8.36819	8.40975
UBE2F	9.48841	8.98913	9.63674	7.7852	7.88748	8.03055	7.83512	7.25719	8.29322	7.34375	7.37927	7.91151	7.69718	7.57756	7.388	7.43489
UBE2J1	8.23612	8.3304	9.01729	10.3668	9.2182	9.38492	9.17157	10.6401	9.82898	9.54333	10.7693	10.7077	9.45625	10.5593	9.83159	9.65729
UBE2M	7.82545	8.12306	8.03097	7.25492	7.3112	7.3382	6.75195	6.41301	7.30065	7.00206	6.33878	6.4909	6.87755	6.80219	6.46522	7.05039
UBE2MP1	7.00622	7.13841	7.34538	6.49825	6.72299	6.53103	5.45815	4.36887	5.71087	4.9715	5.51253	4.99874	4.90362	4.48517	4.02529	4.21814
UBE2Q2P2	6.92697	6.93745	6.78919	6.29301	5.76459	6.00763	5.82512	5.36112	5.72757	5.83291	5.76192	5.74827	5.6687	5.53571	5.90623	6.01537
UBE2W	8.91834	9.51203	9.34706	7.81295	7.45107	7.94166	7.73896	8.04935	7.98175	7.44831	7.80998	7.61884	7.85162	7.93458	8.1362	8.07223
UBE4A	8.66328	8.89708	8.03805	9.08293	9.99038	9.69955	9.5878	9.70597	9.60575	9.30726	9.82511	9.59161	9.57359	9.48361	9.78499	9.75135
UBL4A	7.25086	7.41513	7.418	5.93229	6.05522	6.19067	6.17353	6.04485	6.76029	6.11802	5.99918	6.23335	6.24211	6.07642	6.14705	5.98694
UBL5	7.16166	7.46623	8.01159	7.57148	7.9395	7.42025	9.53013	8.94675	9.32217	8.95016	8.74486	8.6278	8.98875	9.09176	8.86476	8.80317
UBXN2A	6.70137	7.02896	7.19403	6.44599	6.3411	5.94963	5.834	5.95891	6.0131	5.45242	6.07714	5.76381	5.53882	6.03933	5.98549	5.99407
UCK2	7.75176	8.28816	7.83318	7.38871	6.82101	6.66878	6.88178	7.00975	7.11524	6.68294	6.87214	7.01113	6.90762	6.66419	7.37029	6.51313
UCN	7.43615	7.2199	7.48504	6.03014	6.07358	6.02113	6.17957	5.83392	6.26734	5.96717	6.44789	6.15102	5.97516	6.20025	5.86316	6.29186
UCP2	7.93879	8.14798	7.1095	8.2963	9.49664	9.1905	9.53397	10.7672	9.35118	10.133	9.94335	10.5459	10.0281	10.4233	9.84548	9.74092
UCP3	7.15303	7.87459	5.90197	4.92939	5.25392	4.85062	5.43363	5.89642	5.59173	5.37969	5.24552	5.56221	5.56469	5.43363	5.50033	5.31978
UFC1	9.0963	8.9858	9.31463	10.5494	9.97601	9.62927	11.051	10.7021	10.8614	10.6844	10.8014	10.0844	11.0231	10.7278	10.9984	10.9899
UGCG	7.87938	8.17746	7.52826	8.09874	5.77624	7.07285	5.5926	7.85386	6.20188	7.42475	6.91297	7.79429	5.53525	7.24178	6.82001	6.28869
UGP2	9.31209	10.7258	9.29204	8.99167	8.06566	8.23534	7.41247	8.07715	8.44891	7.437	8.0505	7.71339	7.75045	7.85668	7.56316	8.03998
UNC119B	8.41167	7.54023	8.80327	7.25792	7.71552	7.43988	7.47073	6.34011	7.72461	6.91652	6.45788	6.8173	6.60189	7.21016	7.13609	7.10573
UNC45B	5.36579	7.88808	4.56838	3.86493	4.06296	3.78744	3.49558	3.94806	3.74965	4.11758	4.01744	3.95338	4.15766	4.05253	3.6098	4.21551
UPF3B	4.78443	4.07742	4.55277	6.25175	6.38494	5.96535	6.37394	6.15131	5.3261	5.71138	6.43413	5.28263	5.84153	5.27669	6.51575	6.42545
UQCRH	6.61326	7.27179	6.79194	6.45242	5.66811	6.12619	4.00288	4.67834	6.09281	5.16225	5.68002	5.7834	4.84774	5.33133	5.19103	5.02518
UQCRHL	8.73456	9.75935	9.31564	8.49142	7.9683	8.5588	7.54938	7.22923	8.46004	6.72097	8.72778	7.69715	6.97161	7.21962	7.31634	7.40688
UROD	7.14367	6.52084	7.21129	7.84359	8.52571	8.1294	8.10278	7.9006	8.94609	8.2818	7.63063	7.90507	8.29064	8.08997	8.12616	8.08197
USMG5	8.30279	9.19812	7.82566	9.78746	8.87016	9.38847	9.76098	10.0174	10.2721	9.82253	10.2193	9.21288	9.674	9.86833	9.42999	9.48855
USP11	8.0695	7.71447	8.34782	8.22411	10.1289	8.89306	9.97365	9.03877	9.57155	8.99466	8.60719	8.76367	9.4182	9.54464	9.58141	9.34437
USP13	8.71805	10.9686	7.57907	7.44695	7.94582	7.04854	7.96313	6.77025	6.65774	7.5496	6.94981	6.89709	7.18486	6.8679	7.763	7.45957
USP44	5.81978	5.60237	6.27539	4.61319	5.52485	4.77179	5.67556	4.34815	4.6474	4.69688	4.77242	4.77329	4.71318	4.62244	4.7582	4.9012
USP53	8.88316	10.0045	8.28338	8.93766	7.11949	8.09107	7.4737	8.65399	7.21121	7.83254	8.82849	7.9378	7.86404	8.10905	7.84255	7.74534
USP6NL	5.94896	6.21884	6.45505	8.43166	7.41454	7.83373	7.65514	8.70746	7.15918	7.54721	7.56462	8.89892	7.41191	8.22251	7.80182	7.54556
UTP6	8.17038	8.39863	7.74982	7.38059	6.58496	7.31479	7.09288	7.46925	7.17535	6.96748	7.07108	7.31895	6.74919	7.14667	6.96555	6.74573
UTY	7.20937	6.42737	3.22001	2.71165	3.10568	3.16214	2.92729	3.01188	2.92334	2.84308	3.14064	2.61257	3.00617	2.88317	2.91759	7.76329
VAMP1	6.7115	6.3874	6.59602	6.9853	7.24887	8.96941	8.83096	9.27553	7.03359	8.27075	8.58082	9.43342	7.24681	8.16718	7.73221	7.82539
VAMP4	6.67408	7.13923	7.24728	8.16869	8.68869	8.15261	7.9471	8.04111	7.39437	8.00392	7.67386	7.8123	8.14029	8.0411	7.95298	8.885
VAMP7	7.65171	8.1044	7.9326	9.13999	8.42062	8.79651	9.53139	9.6568	9.50259	8.88238	9.57599	9.74051	9.47456	9.67978	9.14277	9.47983
VCPIP1	6.82961	7.42707	7.18316	8.24039	7.79746	7.69765	8.13071	8.69823	8.35951	7.86222	8.38096	8.70549	7.8783	8.53441	8.23913	8.11392
VDAC1P4	7.10877	8.4151	7.55655	5.95716	5.38189	6.05533	5.46128	6.34663	5.67802	5.75496	6.3555	5.96378	6.49204	5.81225	5.67355	6.04851
VGLL2	5.62186	7.62093	4.76639	3.85879	4.10957	4.17137	4.42774	4.22953	4.46401	4.25932	4.83091	4.09357	4.26996	4.22692	4.01799	4.70732
VIM	10.691	10.69	10.731	11.5786	12.2399	11.9479	11.6621	11.4308	11.5153	12.066	11.7333	11.224	11.6448	11.8709	12.2902	11.8329
VIT	6.53334	6.83763	5.32829	5.29849	3.84258	5.09075	3.84722	4.95386	4.01782	5.43499	4.483	3.80378	5.76745	5.22841	5.74946	4.75653
VPS25	7.21606	7.29284	7.40285	7.86301	8.86664	8.0203	8.7859	7.99068	8.89282	8.47373	7.50945	8.11969	9.0286	7.96846	8.52478	8.10543
VPS52	7.86057	8.06014	7.72981	8.31876	9.56693	9.20584	9.43096	9.02592	9.05294	8.90265	8.70556	8.69826	8.84127	8.97927	9.11691	9.06296
VSIG1	3.47974	3.91738	3.61956	4.20445	4.26253	4.8887	3.9284	5.78868	4.48711	4.48835	5.4448	6.05948	3.63153	5.50334	4.4777	4.38232
VTRNA1-1	2.30311	2.73136	2.45701	6.59914	3.7415	3.52612	2.55877	4.5524	5.20453	7.28716	3.31944	6.96987	3.26759	3.09632	3.81411	4.12401
VTRNA1-3	3.43672	4.06629	3.72025	3.88237	4.05558	4.93753	3.98688	4.2418	7.13955	6.4145	4.53898	5.65012	7.12922	4.31344	6.64817	5.46531
VWF	8.8719	9.04991	8.29701	7.89538	7.69687	6.99701	7.85712	7.02532	7.2758	7.53935	7.61462	6.31704	6.59908	7.6362	7.06054	6.00494
WARS	8.67859	8.20901	8.72341	10.5715	9.79013	11.479	9.54554	10.7012	11.7648	10.4938	10.8254	9.58792	9.00335	11.4044	9.82168	9.8576
WAS	5.41752	6.05373	5.68993	7.62247	7.09282	8.01441	6.21616	8.15993	6.45764	6.83568	7.96394	8.14638	5.40385	7.42602	6.44138	6.0954
WBP11	7.20454	7.85098	7.86029	8.44267	8.88505	8.56635	9.0066	8.71478	8.68623	8.63372	9.18397	8.36408	8.7471	8.52107	8.61849	8.99898
WBSCR16	7.15222	7.44539	7.43279	6.12722	6.3377	6.52303	5.96022	6.29386	6.42776	6.14416	5.46703	6.1236	6.20394	6.34659	6.05678	6.33874
WDR12	7.86346	7.77468	7.61474	7.46708	6.51368	7.35752	6.48156	6.72757	6.85581	5.78268	7.02391	6.9173	6.47871	6.47858	6.57016	6.25251
WDR45	8.01277	8.30727	7.9219	7.20691	7.54322	7.60186	6.90675	6.70207	7.1896	7.32149	6.94943	6.72673	7.40939	6.68599	6.7127	7.0869
WDR75	5.94555	6.59528	6.07117	8.0964	7.83227	7.78599	7.29389	8.07973	7.43598	7.36337	8.29057	7.79295	7.46948	8.00462	7.56543	7.70676
WDR76	3.86958	4.19717	4.24287	6.1342	5.24315	5.48369	5.44801	7.48836	5.54732	5.18753	6.83609	7.82342	5.27259	6.44248	5.97538	5.20722
WDYHV1	5.9154	6.10567	6.65155	5.26772	5.4947	4.92209	5.5387	5.03185	5.41825	5.0609	4.85929	5.12347	4.67929	4.71633	5.2079	4.56653
WEE1	5.71819	5.44121	5.66275	6.21975	7.77729	7.97822	9.1206	7.54677	8.229	8.482	7.51872	8.1343	9.19306	8.31197	9.30383	7.92044
WFDC2	6.58429	6.36555	7.86087	8.2827	8.5933	7.57043	9.71768	7.51659	8.49802	8.77543	7.36892	6.75143	9.54935	8.17268	9.17823	8.79902
WIPF1	7.23228	7.57806	6.96229	9.6199	8.47872	9.72648	8.29938	10.7499	9.00645	9.69271	10.2002	10.8778	8.05517	10.1343	9.28525	8.95773
XAF1	7.31875	6.84694	6.03133	8.27011	7.91976	9.49738	8.27991	8.93632	8.15697	8.37152	8.32413	8.60624	7.27684	9.03803	8.26566	9.59024
XCL1	5.01989	4.53887	3.97118	4.98731	5.25722	5.55791	4.03913	5.70963	5.61276	6.46075	5.37717	5.58883	5.20457	6.40795	5.85639	5.58562
XCR1	4.97834	4.48822	4.83992	7.08208	5.97384	6.88361	5.12283	7.36215	5.96426	6.3419	7.22955	7.0848	5.68055	7.69941	6.53604	5.88869
XIRP1	6.93087	8.10551	5.71565	4.32887	4.59654	4.88831	4.77442	4.42319	4.47219	4.0977	4.45709	4.31293	4.59771	4.78004	4.11862	4.20855
XIRP2	9.27177	11.5127	5.18452	2.6133	2.63534	2.64448	3.33546	2.58455	2.83801	2.71133	3.16577	2.71729	2.68359	2.7894	2.54307	3.02706
YBX3	10.803	12.0871	10.1198	9.40306	8.63241	8.90811	9.51885	9.32184	9.17359	10.2437	9.82021	8.51759	9.56276	9.50032	9.95386	9.66239
YWHAB	9.18434	9.27839	9.73437	9.92601	10.0693	9.745	10.4709	11.0428	10.6836	10.2924	10.9066	10.6235	10.596	10.8726	10.5837	10.7421
ZAK	7.51794	9.31953	6.57543	6.37012	6.37889	6.25739	6.13728	6.22986	6.02377	6.38861	6.70373	5.84997	6.24854	6.39793	6.49293	6.31884
ZBP1	4.62256	4.51336	4.86069	7.00036	5.21136	6.28375	4.79814	6.57864	5.95547	5.79973	6.53246	7.28901	4.56333	5.88992	5.60094	5.3987
ZBTB20	7.87319	7.79107	7.80701	7.88319	9.49793	8.5873	9.01306	8.62443	8.75128	9.14715	8.90047	8.07613	9.50027	9.10883	9.46929	9.21043
ZBTB8OS	5.35856	5.92008	5.42649	6.53399	5.85148	5.85482	6.67747	7.26261	7.05387	6.94541	7.28185	6.00744	7.09944	6.89041	7.13465	7.31348
ZCCHC14	6.1149	5.6342	5.96336	6.50866	7.68103	7.17758	7.69696	6.82221	7.74137	7.1332	7.44296	6.59058	6.91437	7.1759	7.68215	6.88842
ZCCHC24	8.59298	8.97156	8.51316	6.99909	6.92307	6.79095	6.94691	6.67873	7.21405	7.62221	6.76752	6.55694	6.99344	7.14009	7.22899	7.17243
ZDBF2	7.29337	6.91617	7.60351	7.33671	6.43661	5.83961	6.17219	5.82525	5.98418	6.55352	7.01441	6.17141	5.67457	6.14185	6.36798	5.41583
ZEB2	5.01583	5.18307	4.37831	6.22671	5.68466	6.70529	5.81449	7.47703	5.78714	6.71966	7.04488	7.3456	5.96273	7.17668	6.38469	5.95922
ZFAND1	8.93091	8.8535	9.63721	8.54107	8.73065	8.42127	8.01936	7.18383	8.26426	7.60029	7.9135	7.20482	7.79518	7.35803	7.91939	8.09405
ZFAS1	8.02484	8.22256	8.41148	7.15593	6.89747	7.24384	6.91893	7.21631	7.14049	7.33558	7.17932	7.37457	7.18811	6.87833	7.26937	7.22133
ZFP36	6.79122	8.47108	7.77113	9.43628	9.8285	11.289	10.8346	9.6131	10.798	11.8561	10.0957	9.91928	10.9908	11.2435	11.3623	10.5001
ZFY	7.6779	7.08181	3.99273	3.93338	3.27778	3.42397	3.6417	3.44142	3.71541	3.43814	3.85762	3.18422	3.46878	3.34763	3.60778	6.3371
ZMAT1	6.60966	5.44733	6.67231	6.6185	8.5071	7.95431	8.7115	8.06839	7.19169	8.22547	7.84405	7.43458	8.45496	7.70187	8.12845	8.40192
ZNF106	9.72707	10.6025	8.2582	8.03522	7.81387	7.98364	7.81326	8.14986	7.52602	7.48249	7.96142	7.96492	7.55091	7.96108	7.80786	7.3982
ZNF107	6.17738	5.68743	6.72377	7.8022	7.3823	6.93031	7.37179	8.50562	6.59149	6.99693	8.21368	7.90992	6.85589	7.41105	7.4609	7.55977
ZNF143	5.14442	5.96959	5.30965	7.3338	6.16701	6.43222	6.36333	7.43186	6.21871	6.0707	7.04855	7.2406	5.83686	6.93947	6.57033	5.73109
ZNF215	4.5894	4.38234	4.22206	7.15655	4.92799	5.3193	4.85916	5.9868	4.61885	4.95995	6.58622	6.27116	4.51345	5.47542	4.62957	4.93935
ZNF280B	5.31872	4.92635	5.45087	5.43073	6.13561	5.56211	6.94752	6.28575	6.94565	6.10431	6.20418	6.35898	7.23181	6.38346	6.7499	6.6177
ZNF280C	5.67423	6.14574	5.73153	7.07453	7.14027	6.93441	7.55835	7.45569	7.12009	6.86828	7.63354	7.38524	7.40404	7.25018	7.59943	7.64638
ZNF283	6.65025	6.47809	6.253	5.39941	5.18442	5.32604	5.54712	4.63993	4.92023	4.18308	4.37394	4.7037	5.15609	4.31434	5.38562	4.46404
ZNF330	8.83585	8.67381	8.79211	7.31859	7.84372	7.74303	8.16366	7.34723	7.8176	7.14451	7.63161	6.87387	8.10352	7.5521	7.56056	7.76295
ZNF382	5.50488	5.33766	5.44341	6.93374	7.35657	7.73474	7.0273	6.55305	6.1572	6.05228	7.52956	5.62343	6.38945	6.46369	6.62405	6.98053
ZNF391	5.11544	4.82656	5.32072	5.59973	6.60204	5.24828	6.96827	6.12591	6.30689	5.94381	6.67031	5.29969	6.11479	6.09234	6.34332	6.56462
ZNF420	7.23112	6.90243	7.31273	5.9172	6.30262	5.26336	5.67658	5.3815	5.70697	5.49693	5.52133	6.07778	6.04868	5.90772	6.02436	5.7608
ZNF532	7.21586	7.39458	7.25891	8.02985	8.97796	8.43137	8.32806	8.66929	8.16212	8.65442	8.84065	8.20217	8.8089	8.61219	8.9846	8.79132
ZNF717	7.2102	6.93134	7.5274	6.79711	8.15478	7.83673	9.5142	8.1451	8.65966	8.2047	8.14094	7.66712	9.00445	8.57837	9.05859	8.5055
ZNF724P	3.72102	3.59492	3.98359	5.76967	4.48754	4.39076	5.01445	5.16898	3.92891	4.34348	5.54754	5.63539	4.93691	5.08973	4.47623	5.54297
ZNF738	5.90164	4.95066	5.06375	6.09078	6.89404	6.44643	7.31357	7.30141	6.81207	6.96033	7.22957	6.69564	7.7796	6.70352	7.69627	7.09498
ZNF768	7.70968	7.70879	7.89831	6.13868	6.25138	6.74984	6.52021	6.29841	6.97001	6.2386	6.42108	6.12781	6.69516	6.40807	6.48572	6.75478
ZNF814	5.74466	4.84702	5.08821	6.73632	6.25158	6.65682	6.08753	5.66966	5.35646	6.34405	5.66487	5.56632	7.1797	6.2619	7.18144	6.59831
ZNF860	4.25487	2.99228	4.4413	5.57266	5.62286	5.00816	4.98691	6.52841	4.56575	4.59981	6.38552	6.08646	5.08212	5.80661	5.31703	4.88288
ZNRF2	9.65665	8.98524	10.1514	8.7715	8.37153	8.39364	7.64466	8.09499	7.67445	8.16483	8.30795	8.27023	8.2471	7.96554	7.51449	8.02494
ZRANB3	4.6042	4.65379	4.83111	5.15623	5.67854	4.8817	6.55113	5.93799	5.7262	5.50649	5.91728	5.68388	6.2976	5.99392	6.27594	5.97347
ZSWIM1	6.66191	6.77427	6.72445	7.88152	9.36806	8.72822	7.83758	7.58911	7.38816	7.11689	7.3885	6.8176	8.29691	7.59176	8.12944	8.24792
ZWILCH	4.75135	5.5935	5.01512	7.30672	5.89622	6.41773	6.30495	7.38193	5.75526	6.27011	7.00932	7.52391	5.6753	6.79314	6.149	6.23068
